# Supplementary material for: Constructing a Pan-Cancer Prognostic Model via Machine Learning Based on Immunogenic Cell Death Genes and Identifying NT5E as a Biomarker in Head and Neck Cancer
Source: Curr Issues Mol Biol. 2025 Oct 1;47(10):812. doi: 10.3390/cimb47100812 (PMC12564767; doi:10.3390/cimb47100812)
Supplement: Supplementary file 1 [file cimb-47-00812-s001.zip]

Archive with 26 entries (25 files):
- cimb-3868671-supplementary/Supplementary_0930/
- cimb-3868671-supplementary/Supplementary_0930/Supplementary Figure s1.pdf
- cimb-3868671-supplementary/Supplementary_0930/Supplementary Figure s10.pdf
- cimb-3868671-supplementary/Supplementary_0930/Supplementary Figure s11.pdf
- cimb-3868671-supplementary/Supplementary_0930/Supplementary Figure s12.pdf
- cimb-3868671-supplementary/Supplementary_0930/Supplementary Figure s13-Receptor.pdf
- cimb-3868671-supplementary/Supplementary_0930/Supplementary Figure s14-Immunoinhibitor.pdf
- cimb-3868671-supplementary/Supplementary_0930/Supplementary Figure s15-Immunostimulator.pdf
- cimb-3868671-supplementary/Supplementary_0930/Supplementary Figure s16-MHC.pdf
- cimb-3868671-supplementary/Supplementary_0930/Supplementary Figure s17-Chemokine.pdf
- cimb-3868671-supplementary/Supplementary_0930/Supplementary Figure s18.pdf
- cimb-3868671-supplementary/Supplementary_0930/Supplementary Figure s19.pdf
- cimb-3868671-supplementary/Supplementary_0930/Supplementary Figure s2.pdf
- cimb-3868671-supplementary/Supplementary_0930/Supplementary Figure s20.pdf
- cimb-3868671-supplementary/Supplementary_0930/Supplementary Figure s21.pdf
- cimb-3868671-supplementary/Supplementary_0930/Supplementary Figure s3.pdf
- cimb-3868671-supplementary/Supplementary_0930/Supplementary Figure s4.pdf
- cimb-3868671-supplementary/Supplementary_0930/Supplementary Figure s5-out_full.pdf
- cimb-3868671-supplementary/Supplementary_0930/Supplementary Figure s6-ROC.jpg
- cimb-3868671-supplementary/Supplementary_0930/Supplementary Figure s7-luad.jpg
- cimb-3868671-supplementary/Supplementary_0930/Supplementary Figure s8-paad.jpg
- cimb-3868671-supplementary/Supplementary_0930/Supplementary Figure s9.pdf
- cimb-3868671-supplementary/Supplementary_0930/Supplementary Table s1.csv
- cimb-3868671-supplementary/Supplementary_0930/Supplementary Table s2.CSV
- cimb-3868671-supplementary/Supplementary_0930/Supplementary Table s3.csv
- cimb-3868671-supplementary/Supplementary_0930/Supplementary Table s4.csv
