# Supplementary material for: Constructing a Pan-Cancer Prognostic Model via Machine Learning Based on Immunogenic Cell Death Genes and Identifying NT5E as a Biomarker in Head and Neck Cancer
Source: Curr Issues Mol Biol. 2025 Oct 1;47(10):812. doi: 10.3390/cimb47100812 (PMC12564767; doi:10.3390/cimb47100812)
Supplement: Supplementary file 1 [file cimb-47-00812-s001.zip › cimb-3868671-supplementary/Supplementary_0930/Supplementary Table s1.csv]

	BRCA	CESC	DLBC	GBM	HNSC	KICH	KIRC	KIRP	LAML	LGG	LIHC	MESO	PAAD	SARC	STAD	THYM	UCS	UVM
ATG5	0	0.005508903	0	0	0.004271304	0.008415137	0	0	0	0	0.024498654	0	0	0	-0.001121139	-0.002479324	0	0
BAX	0.004566747	0	0	0	0	0	0	0	0	0	0.001868013	0.002611413	0	0	-9.62E-05	0	0	0.003621054
CALR	-0.000107117	0	-0.000750392	0	0	0	0.000399586	0.000851739	-0.000218956	0	0	0	0	0.000105187	0	-0.000641462	0	0
CASP1	0	0	0	0	0.004563671	0	0	-0.003063431	0	0	0	-0.026180727	0.003913104	0	-0.003483597	0	0	0.003761559
CASP8	0	0	0.124290365	0	0.000904714	0	0	0	0	0.143093542	0.0338718	0	0	0	0	0	0	0
CD4	-0.00198201	0	-0.008192866	0	0	0	0	0	0.001522162	0	0	0	-1.32E-05	0	0.005216867	0	0	0
CD8A	-0.005381975	0	0	0	0	0	0	0	0	0	-0.001973037	0	0	0	0	0	0	0
CD8B	0	0	-0.003507552	0	0	0	0	0	0	0	0	0	0	0	0	-0.001469206	0	0
CXCR3	-0.00112362	0	0	0	-0.005804486	0	-0.008443213	0	0.029492567	0	-0.008150885	0	0	0	-0.008796099	0	0	0
EIF2AK3	0.009219351	0	-0.001872783	0	-0.019731811	0	-0.014546081	0	0	0	0	0	0	0	0	-0.113712275	0	0
ENTPD1	0	0	0	0	-0.02123226	0	-0.004442814	0	-0.000272723	0	0	0	0	-0.004128346	0	0	-0.018351296	0
FOXP3	0	-0.043024691	0	0.150440005	0	0	0.002586879	0.200060789	0	0	0	0	-0.02403264	0	0	0	0	0
HMGB1	0	0	-0.012752489	0	0	0	0	0	0	0	0	0	0	0	-0.001033192	0	0	0
HSP90AA1	0.000221612	0	0	0	0.000222335	0	0	0	0	0	0.0005552	1.90E-05	0	0	0.000426414	-0.000383509	0	0
IFNA1	0	0	0	0.725122391	0	0	0	0	0	0	0	0	0	0.025346459	0	0.198943614	-0.315234147	0
IFNB1	0	0	0.523773905	0	0.233496294	0	0.954114001	1.350037901	0	0	0.843260369	0	0	0	1.511110648	0	0	0
IFNG	-0.009624196	0	0.005656627	0	0	0	0.117034785	0	0	0	0	0	0.114522489	0	0	0.180828457	0	0
IFNGR1	0	0.000113166	0	0	0	0	0	0	0	0	0	0	0.001242146	0	-0.000350798	0.005102921	0	0
IL10	0.097975153	0	0	0	-0.114984587	0	0	-0.128427257	0.014338037	0	0	0	-0.008352743	0	-0.001239985	0	0	0
IL17A	0	0	0	0	-0.118596769	0	-3.881564565	0	0	0	0	0	0	0	0.005252157	-11.08273458	0	0
IL17RA	0	0	0	0	0	0.192701386	0	0	0	0	0	0	0	0	-0.022803877	-0.026515259	0	0
IL1B	0	0.003815056	0.006616048	0	0.001546324	0	0.008391527	0	0	0	0	0	0	0	-0.000261104	0	0	0
IL1R1	0.000262489	0	0	0	0.003147546	0	0.003499199	0	0	0	-0.003775084	0	0	0	0.000684802	0.011606008	0.010085614	0
IL6	-0.000296574	0	0	0.008431959	0.000929798	0	0	0	0	0	0	0	0	0	0	-0.001665906	0	0.499095968
LY96	0.00014757	0	0	0	0.001858239	0	0.003088845	0.001233914	0	0	3.12E-05	0	0	0	0.013590089	0	0	0
MYD88	-0.005519843	0	0	0.003518445	-0.00316679	0	0	0	0	0.011413811	0	0	0	0	0	0	0	0
NLRP3	0	0	0	0	-0.019503587	0	0	0	0	0	0	0	0	0	-0.015937951	0	0	0
NT5E	0.013268666	0	0	0	0.000641275	0	0	0	-0.002174423	0	0	0.00164605	0.007757856	0	0.005450641	0	0	0
P2RX7	-0.006495714	0	0	0	0	0	0	0	0	0	0	0	0	0	0	0	0	0
PDIA3	0	0.000125295	0	0.000532245	0.000336931	0.001392598	0	0	0	0	0	0	0	0	0.000235149	0	0	0
PIK3CA	0.009175619	0	-0.071540702	0	0.010091323	0.007093231	-0.030663472	0	-0.01652123	0	0	0	0.018810261	0	0.003300735	0	0	0
PRF1	0	0	0	0	-0.000687645	0	-0.011770775	0	0	0	0	0	0	-0.001340575	-0.009437097	0	0	0
TLR4	0	0	0	0	0.021743344	0	-0.003045266	0	0	0	0	0	0	0	0.001319569	0	0	0
TNF	0	0.011902275	0	0	0.004825913	0	-0.026564242	0	-0.004661258	0	0	0	-0.0050919	-0.030015545	0	0.019001289	0	0
