# Supplementary material for: Constructing a Pan-Cancer Prognostic Model via Machine Learning Based on Immunogenic Cell Death Genes and Identifying NT5E as a Biomarker in Head and Neck Cancer
Source: Curr Issues Mol Biol. 2025 Oct 1;47(10):812. doi: 10.3390/cimb47100812 (PMC12564767; doi:10.3390/cimb47100812)
Supplement: Supplementary file 1 [file cimb-47-00812-s001.zip › cimb-3868671-supplementary/Supplementary_0930/Supplementary Table s2.CSV]

	p_val	avg_log2FC	pct.1	pct.2	p_val_adj	cluster	gene
NT5E	0	13.1473882229251	1	0	0	T.cells	NT5E
DNAH5	0	7.05760140955794	0.312	0.002	0	T.cells	DNAH5
TH	0	7.04420105513658	0.247	0.002	0	T.cells	TH
LINC00162	0	6.9272005498917	0.276	0.003	0	T.cells	LINC00162
HEPHL1	0	6.88775178680837	0.259	0.002	0	T.cells	HEPHL1
KLK5	0	6.76412354387717	0.353	0.004	0	T.cells	KLK5
FLRT2	0	5.68876257071822	0.353	0.006	0	T.cells	FLRT2
HMGA2	0	5.63531231381269	0.329	0.005	0	T.cells	HMGA2
KLK8	0	5.33540710013772	0.406	0.01	0	T.cells	KLK8
CDH13	0	5.18253480658021	0.447	0.013	0	T.cells	CDH13
RASIP1	0	4.50194871792507	0.359	0.007	0	T.cells	RASIP1
CCNA1	3.24784764329869e-304	5.68994123956659	0.324	0.005	6.49569528659738e-300	T.cells	CCNA1
MFAP5	2.33660536883178e-303	6.8833245439297	0.335	0.006	4.67321073766355e-299	T.cells	MFAP5
CSPG4	8.06604928940067e-301	5.90884165616732	0.288	0.004	1.61320985788013e-296	T.cells	CSPG4
RGS20	2.73968924500406e-296	5.49771725668048	0.329	0.006	5.47937849000811e-292	T.cells	RGS20
PCDH7	1.86884951630251e-295	5.53512629917165	0.335	0.007	3.73769903260503e-291	T.cells	PCDH7
MISP	2.21005361389935e-288	4.76192511695686	0.318	0.006	4.4201072277987e-284	T.cells	MISP
CCDC3	2.77290968475555e-287	5.12232538689574	0.329	0.007	5.5458193695111e-283	T.cells	CCDC3
LTBP1	5.33225533880488e-287	5.13765331023248	0.418	0.013	1.06645106776098e-282	T.cells	LTBP1
EHD2	1.26614055854008e-286	5.13316973018226	0.459	0.016	2.53228111708016e-282	T.cells	EHD2
SEMA3C	2.93477901932026e-286	5.27932197150829	0.341	0.007	5.86955803864053e-282	T.cells	SEMA3C
NRG1	2.9520592831898e-285	5.5172297983047	0.324	0.006	5.90411856637959e-281	T.cells	NRG1
POPDC3	6.49345353901304e-285	5.88688776715215	0.3	0.005	1.29869070780261e-280	T.cells	POPDC3
ELAVL2	2.59736810835492e-278	5.91743112787571	0.247	0.003	5.19473621670983e-274	T.cells	ELAVL2
FSTL1	1.18577933007409e-277	4.72560346301384	0.482	0.019	2.37155866014817e-273	T.cells	FSTL1
INHBA	3.03151146744398e-277	5.47920932692634	0.406	0.012	6.06302293488796e-273	T.cells	INHBA
ECM1	3.87352080807629e-272	4.71522046068856	0.429	0.015	7.74704161615259e-268	T.cells	ECM1
GAST	4.64942830933038e-269	5.9535974511174	0.247	0.003	9.29885661866077e-265	T.cells	GAST
P3H2	3.4515362156663e-268	5.86884105963508	0.382	0.011	6.9030724313326e-264	T.cells	P3H2
RP11-554I8.2	1.27130708106686e-265	5.57299086855584	0.276	0.004	2.54261416213372e-261	T.cells	RP11-554I8.2
LGALS7B	1.38729008269102e-265	5.98466439919731	0.335	0.008	2.77458016538204e-261	T.cells	LGALS7B
EVA1A	2.96234869298255e-264	4.78598818263317	0.341	0.008	5.92469738596509e-260	T.cells	EVA1A
PAQR5	5.94052305716451e-264	5.63097333708516	0.271	0.004	1.1881046114329e-259	T.cells	PAQR5
COL4A6	3.02121554475486e-263	4.75432487422657	0.271	0.004	6.04243108950972e-259	T.cells	COL4A6
PDZK1	8.03243899127451e-263	5.88164619386697	0.2	0.001	1.6064877982549e-258	T.cells	PDZK1
MTMR11	1.25882965525865e-262	5.85747590091074	0.329	0.008	2.5176593105173e-258	T.cells	MTMR11
ANXA8	4.23463588033889e-258	5.37693176605868	0.394	0.013	8.46927176067778e-254	T.cells	ANXA8
SRPX	1.80852414339018e-256	5.92696823293397	0.224	0.002	3.61704828678036e-252	T.cells	SRPX
TMEM98	2.53977170276837e-256	4.31208248053156	0.453	0.018	5.07954340553675e-252	T.cells	TMEM98
TPPP3	4.45787317568693e-256	4.54853842116935	0.406	0.014	8.91574635137386e-252	T.cells	TPPP3
PTGS1	3.44071031438867e-255	4.04581374629399	0.329	0.008	6.88142062877735e-251	T.cells	PTGS1
TNNT1	3.95641565141335e-254	5.88246658942358	0.406	0.015	7.91283130282671e-250	T.cells	TNNT1
VEGFC	2.20843170505866e-251	5.43634891040225	0.229	0.003	4.41686341011732e-247	T.cells	VEGFC
APCDD1L	3.5890360722986e-250	6.38942339249507	0.188	0.001	7.1780721445972e-246	T.cells	APCDD1L
COL12A1	1.01833072862498e-249	4.56133852006546	0.406	0.014	2.03666145724995e-245	T.cells	COL12A1
RP11-54H7.4	7.70658769216779e-247	5.54263339295081	0.435	0.018	1.54131753843356e-242	T.cells	RP11-54H7.4
EFEMP1	4.15119141736099e-246	4.1134209652282	0.394	0.014	8.30238283472198e-242	T.cells	EFEMP1
RPL3L	1.03990565461166e-242	5.65982873963027	0.224	0.003	2.07981130922331e-238	T.cells	RPL3L
TWIST2	1.14553965218516e-242	5.30227538978962	0.276	0.005	2.29107930437032e-238	T.cells	TWIST2
CCDC80	3.00788514902518e-242	4.75872494531557	0.341	0.01	6.01577029805036e-238	T.cells	CCDC80
KLC3	1.47379320607475e-241	4.9941290065893	0.382	0.013	2.9475864121495e-237	T.cells	KLC3
TIMP3	5.45105214692547e-241	5.79898395785293	0.406	0.016	1.09021042938509e-236	T.cells	TIMP3
PDPN	1.47304804470222e-239	5.26364612573242	0.5	0.026	2.94609608940445e-235	T.cells	PDPN
IGF2BP2	7.44009021226874e-239	4.19276006483148	0.429	0.018	1.48801804245375e-234	T.cells	IGF2BP2
AJUBA	7.81044783111419e-239	5.20818208205021	0.412	0.016	1.56208956622284e-234	T.cells	AJUBA
SERPINE1	8.15617422122418e-239	4.16299028017926	0.429	0.018	1.63123484424484e-234	T.cells	SERPINE1
RP11-297P16.4	6.09075519076269e-238	6.1652209596487	0.188	0.001	1.21815103815254e-233	T.cells	RP11-297P16.4
RAET1G	4.04171260775505e-237	5.97890685919312	0.241	0.004	8.0834252155101e-233	T.cells	RAET1G
ANXA8L1	5.40792902742567e-237	4.72357236350034	0.376	0.013	1.08158580548513e-232	T.cells	ANXA8L1
HOMER3	7.39383318906664e-233	4.34814876139901	0.465	0.022	1.47876663781333e-228	T.cells	HOMER3
MYH10	4.46612814745368e-230	3.67191087662163	0.359	0.012	8.93225629490736e-226	T.cells	MYH10
FEZ1	8.21650742823022e-229	3.9035151535293	0.376	0.014	1.64330148564604e-224	T.cells	FEZ1
COL4A2	2.52351574312198e-227	4.66570917296251	0.424	0.018	5.04703148624395e-223	T.cells	COL4A2
PLCD3	9.05640603064761e-227	4.14459987555972	0.329	0.01	1.81128120612952e-222	T.cells	PLCD3
C1orf116	1.49347285781831e-226	4.88189494529648	0.253	0.005	2.98694571563661e-222	T.cells	C1orf116
EFCAB1	2.49780788181638e-225	7.19554057342664	0.176	0.001	4.99561576363276e-221	T.cells	EFCAB1
LPCAT2	5.39723203000749e-225	4.19969417623902	0.382	0.015	1.0794464060015e-220	T.cells	LPCAT2
FKBP9	5.63097637575092e-225	4.32213441263832	0.482	0.026	1.12619527515018e-220	T.cells	FKBP9
KLK10	8.84300341874709e-225	5.26714561908077	0.4	0.016	1.76860068374942e-220	T.cells	KLK10
TENM2	5.03633347948206e-224	4.99771058726493	0.335	0.011	1.00726669589641e-219	T.cells	TENM2
ANO1	7.30825869915624e-223	3.87424825998313	0.429	0.019	1.46165173983125e-218	T.cells	ANO1
TNC	3.0701497808208e-222	5.18031378835362	0.388	0.015	6.14029956164159e-218	T.cells	TNC
ARHGAP29	1.70579881987273e-221	4.81443142362079	0.235	0.004	3.41159763974545e-217	T.cells	ARHGAP29
DLK2	9.34533480559884e-221	4.37898483796171	0.359	0.013	1.86906696111977e-216	T.cells	DLK2
F3	1.2796318802182e-220	6.0114161661781	0.412	0.019	2.55926376043639e-216	T.cells	F3
FST	1.93171893279243e-220	5.95254390743768	0.441	0.022	3.86343786558486e-216	T.cells	FST
FAM83A	1.22433205775613e-219	4.64680594851877	0.382	0.015	2.44866411551226e-215	T.cells	FAM83A
MATN2	2.41903223455385e-217	4.6111836881283	0.288	0.007	4.8380644691077e-213	T.cells	MATN2
LAMA3	3.42151852170597e-217	5.69220479650156	0.406	0.018	6.84303704341195e-213	T.cells	LAMA3
CDH11	5.85746649796943e-217	5.08254805357689	0.212	0.003	1.17149329959389e-212	T.cells	CDH11
GLT8D2	3.72869382267563e-216	4.79484465198802	0.2	0.002	7.45738764535126e-212	T.cells	GLT8D2
MMP2	2.55047314189461e-215	4.44208367370105	0.429	0.02	5.10094628378922e-211	T.cells	MMP2
COL4A1	2.04938665890668e-213	4.27084022629504	0.388	0.016	4.09877331781337e-209	T.cells	COL4A1
KRT31	2.47064057217038e-212	4.93506269096075	0.276	0.007	4.94128114434077e-208	T.cells	KRT31
FSTL3	2.59612292501265e-211	3.63224943225345	0.382	0.016	5.1922458500253e-207	T.cells	FSTL3
OLFML2A	4.45460391131127e-210	4.68053033209461	0.247	0.005	8.90920782262254e-206	T.cells	OLFML2A
LINC01322	1.47652182130626e-209	7.29228750688287	0.147	0.001	2.95304364261251e-205	T.cells	LINC01322
MGST1	1.95127593851129e-207	3.24227765649466	0.447	0.023	3.90255187702259e-203	T.cells	MGST1
NEFL	3.29686735306066e-207	4.95196803679785	0.347	0.013	6.59373470612132e-203	T.cells	NEFL
SLCO1B3	3.76913998425745e-206	5.86976964551967	0.212	0.003	7.53827996851489e-202	T.cells	SLCO1B3
SNAI2	5.77333937855997e-206	4.71797562051704	0.424	0.021	1.15466787571199e-201	T.cells	SNAI2
PLAC1	1.50031253275927e-205	5.57355445071642	0.265	0.007	3.00062506551853e-201	T.cells	PLAC1
VSNL1	1.55306703752439e-205	4.50168627291421	0.435	0.023	3.10613407504877e-201	T.cells	VSNL1
C6orf141	3.93508083169437e-203	5.04960352697045	0.271	0.007	7.87016166338873e-199	T.cells	C6orf141
YAP1	1.67889460674214e-202	4.30210494859451	0.4	0.019	3.35778921348428e-198	T.cells	YAP1
COL17A1	2.78031412002586e-202	5.04044389699378	0.441	0.024	5.56062824005171e-198	T.cells	COL17A1
LINC01615	1.3921174051035e-201	5.70148180053135	0.206	0.003	2.784234810207e-197	T.cells	LINC01615
GPX8	9.73320139033885e-201	4.59893727121584	0.347	0.014	1.94664027806777e-196	T.cells	GPX8
PYGL	1.08302124180993e-200	4.67104564375924	0.429	0.023	2.16604248361987e-196	T.cells	PYGL
FOLR3	6.87251620076232e-200	7.61572967217986	0.141	0.001	1.37450324015246e-195	T.cells	FOLR3
IL18	8.92084034608255e-200	4.38170441221733	0.406	0.02	1.78416806921651e-195	T.cells	IL18
LINC00707	9.5660651598497e-200	6.6216626468421	0.171	0.002	1.91321303196994e-195	T.cells	LINC00707
CLMP	5.32331681642674e-199	3.94120555319098	0.247	0.006	1.06466336328535e-194	T.cells	CLMP
B4GALNT1	1.03610586264661e-197	4.99747811394444	0.259	0.007	2.07221172529321e-193	T.cells	B4GALNT1
SLC7A8	1.67401349953335e-197	4.39805045841295	0.371	0.016	3.34802699906671e-193	T.cells	SLC7A8
SUN3	3.43839681318233e-197	5.71827380783782	0.135	0.001	6.87679362636466e-193	T.cells	SUN3
PRSS23	1.06749048747324e-196	4.73676780051311	0.453	0.027	2.13498097494648e-192	T.cells	PRSS23
SMARCA1	1.26165537741927e-196	4.07729094685723	0.335	0.013	2.52331075483853e-192	T.cells	SMARCA1
THSD1	1.5471108676227e-196	3.750024524967	0.276	0.008	3.0942217352454e-192	T.cells	THSD1
PTHLH	1.61312115047133e-196	4.13186148614747	0.459	0.027	3.22624230094265e-192	T.cells	PTHLH
CDA	2.00964241561821e-196	3.80018422824309	0.418	0.021	4.01928483123641e-192	T.cells	CDA
RCN3	3.63648779536738e-194	4.10744548175798	0.329	0.012	7.27297559073476e-190	T.cells	RCN3
MFAP2	9.58990987407044e-194	3.93633093145008	0.382	0.018	1.91798197481409e-189	T.cells	MFAP2
PTPRZ1	1.94673182577972e-193	4.46572609999678	0.329	0.013	3.89346365155944e-189	T.cells	PTPRZ1
BNC1	3.57594511677384e-193	4.61112566073296	0.312	0.011	7.15189023354768e-189	T.cells	BNC1
WLS	1.41874571269247e-190	3.83427586577581	0.412	0.022	2.83749142538495e-186	T.cells	WLS
ANXA3	3.09861546300679e-190	5.07178817334966	0.388	0.019	6.19723092601359e-186	T.cells	ANXA3
RNASE7	5.48427126746033e-190	6.88981055844773	0.135	0.001	1.09685425349207e-185	T.cells	RNASE7
IL20	1.65926363234039e-189	5.20195497144776	0.2	0.003	3.31852726468078e-185	T.cells	IL20
DMKN	3.16643805266199e-189	4.22800349432068	0.453	0.028	6.33287610532399e-185	T.cells	DMKN
NXN	5.05443975693242e-189	3.82763172677648	0.412	0.022	1.01088795138648e-184	T.cells	NXN
PTRF	6.29617932683249e-189	5.27430477945616	0.482	0.033	1.2592358653665e-184	T.cells	PTRF
AC006262.5	4.90840320869201e-188	5.32289927023281	0.206	0.004	9.81680641738401e-184	T.cells	AC006262.5
CA12	2.77855032276066e-187	4.07219977208189	0.347	0.015	5.55710064552133e-183	T.cells	CA12
MMP1	8.81436843093876e-187	5.03549152900163	0.441	0.026	1.76287368618775e-182	T.cells	MMP1
PPP2R2C	1.15186731502696e-186	4.92485543907157	0.212	0.004	2.30373463005392e-182	T.cells	PPP2R2C
COL7A1	2.7144518386835e-186	4.28280891101734	0.435	0.025	5.42890367736699e-182	T.cells	COL7A1
CAV2	2.92020735663626e-186	5.28825034476677	0.5	0.037	5.84041471327252e-182	T.cells	CAV2
GJB6	9.27831105152647e-186	3.97030046467509	0.359	0.016	1.85566221030529e-181	T.cells	GJB6
AHNAK2	1.45477122764774e-185	3.92444022540936	0.388	0.019	2.90954245529549e-181	T.cells	AHNAK2
LAMC2	2.439177115062e-185	5.83344527162497	0.441	0.027	4.87835423012401e-181	T.cells	LAMC2
PLOD2	3.00259585391249e-185	3.97846075717071	0.435	0.026	6.00519170782498e-181	T.cells	PLOD2
AXL	2.02248967942791e-183	3.9965868817257	0.341	0.015	4.04497935885582e-179	T.cells	AXL
BCAM	5.25463875235087e-183	4.88318107777776	0.465	0.031	1.05092775047017e-178	T.cells	BCAM
HR	1.22238905950781e-182	3.99849697293318	0.318	0.012	2.44477811901562e-178	T.cells	HR
APCDD1	1.79934712926703e-182	3.936698095401	0.271	0.008	3.59869425853406e-178	T.cells	APCDD1
RAPGEF3	4.19306696702249e-182	3.29689955019267	0.241	0.006	8.38613393404498e-178	T.cells	RAPGEF3
SIRPA	4.94145809231711e-182	3.17024735571254	0.347	0.015	9.88291618463422e-178	T.cells	SIRPA
RIN1	3.19094654754916e-181	4.11474695137913	0.335	0.014	6.38189309509832e-177	T.cells	RIN1
TPST1	1.37209711823537e-180	3.28616239822492	0.365	0.017	2.74419423647075e-176	T.cells	TPST1
LAMC1	1.58735502825528e-180	4.13100018205795	0.347	0.016	3.17471005651056e-176	T.cells	LAMC1
B9D1	3.21344512631742e-180	3.56534274906039	0.335	0.014	6.42689025263483e-176	T.cells	B9D1
GSDMC	4.20458419158617e-180	4.46832624048617	0.276	0.009	8.40916838317235e-176	T.cells	GSDMC
IL11	4.27331234424544e-180	5.77289567032609	0.218	0.005	8.54662468849087e-176	T.cells	IL11
AMOTL1	2.06811616793161e-179	4.02360328753034	0.318	0.013	4.13623233586323e-175	T.cells	AMOTL1
FJX1	3.28868866151199e-179	4.61765500428659	0.259	0.008	6.57737732302398e-175	T.cells	FJX1
COL5A2	4.5940779295614e-179	3.65766338765561	0.318	0.013	9.18815585912281e-175	T.cells	COL5A2
CASC19	1.33336933038224e-178	5.84488462585704	0.147	0.001	2.66673866076447e-174	T.cells	CASC19
RBFOX2	4.08082565538824e-178	3.57429435853894	0.429	0.026	8.16165131077649e-174	T.cells	RBFOX2
FAM83H	5.77784125589046e-178	3.5319286070914	0.394	0.021	1.15556825117809e-173	T.cells	FAM83H
CLCA2	8.22843446464859e-178	4.5044822260634	0.441	0.028	1.64568689292972e-173	T.cells	CLCA2
ARSI	8.30006217658126e-178	4.59650702047167	0.218	0.005	1.66001243531625e-173	T.cells	ARSI
STON2	1.21493818638835e-177	4.39805676029924	0.329	0.014	2.4298763727767e-173	T.cells	STON2
C1S	8.91263314567103e-177	3.67031621925403	0.488	0.035	1.78252662913421e-172	T.cells	C1S
AGAP2-AS1	9.57944403154294e-177	3.66535568551076	0.388	0.021	1.91588880630859e-172	T.cells	AGAP2-AS1
RTP3	1.18339043484532e-176	5.54819307975161	0.165	0.002	2.36678086969064e-172	T.cells	RTP3
NRP2	4.32638276742888e-176	3.41342987127862	0.365	0.018	8.65276553485776e-172	T.cells	NRP2
PTK7	3.68052784460526e-175	3.47885774301342	0.429	0.026	7.36105568921051e-171	T.cells	PTK7
MDFI	1.3044564854226e-174	4.6477576101832	0.4	0.023	2.60891297084519e-170	T.cells	MDFI
C1R	4.18100706356395e-174	3.50767859250362	0.541	0.044	8.36201412712789e-170	T.cells	C1R
FBLN2	7.0407160089223e-174	3.51592321295505	0.265	0.008	1.40814320178446e-169	T.cells	FBLN2
KIF13A	9.76351243408729e-174	4.17496870604943	0.347	0.016	1.95270248681746e-169	T.cells	KIF13A
CTSV	9.79720548011498e-174	4.36119802220436	0.453	0.031	1.959441096023e-169	T.cells	CTSV
FAT1	1.07147808389783e-173	3.79155993700316	0.329	0.014	2.14295616779565e-169	T.cells	FAT1
DZIP1	3.28325739453125e-173	4.78180502618382	0.229	0.006	6.5665147890625e-169	T.cells	DZIP1
MYO1B	5.06551297580567e-173	4.04968160104385	0.441	0.029	1.01310259516113e-168	T.cells	MYO1B
SUGCT	1.05575210897057e-172	3.03894528854577	0.306	0.012	2.11150421794114e-168	T.cells	SUGCT
ARTN	1.61098478611985e-172	3.99821829360392	0.212	0.005	3.2219695722397e-168	T.cells	ARTN
C11orf70	2.43298637651232e-172	4.19903120024656	0.165	0.002	4.86597275302464e-168	T.cells	C11orf70
LINC00958	2.08760881774346e-171	3.9423792322432	0.459	0.032	4.17521763548692e-167	T.cells	LINC00958
MOB3B	6.09952934051301e-171	3.6900804045531	0.347	0.017	1.2199058681026e-166	T.cells	MOB3B
RP13-463N16.6	1.1242700526411e-170	5.36505408119717	0.176	0.003	2.24854010528221e-166	T.cells	RP13-463N16.6
SNX7	1.47486262902272e-170	3.60186550865215	0.441	0.029	2.94972525804543e-166	T.cells	SNX7
GJB5	7.50905178406117e-170	4.16891192898207	0.406	0.024	1.50181035681223e-165	T.cells	GJB5
TUSC1	1.03649349297231e-169	4.17695823141649	0.4	0.024	2.07298698594463e-165	T.cells	TUSC1
TFPI2	1.52934122252616e-169	6.20511708400293	0.171	0.003	3.05868244505232e-165	T.cells	TFPI2
SEPT10	2.46312434254662e-169	3.82018898912385	0.435	0.028	4.92624868509325e-165	T.cells	SEPT10
MMP3	2.91161708473214e-169	4.61973900977655	0.329	0.015	5.82323416946428e-165	T.cells	MMP3
FGFBP1	1.12663808096015e-168	5.11001288144702	0.465	0.035	2.25327616192029e-164	T.cells	FGFBP1
HOXC13-AS	1.27114319939836e-168	5.68988019505617	0.165	0.002	2.54228639879672e-164	T.cells	HOXC13-AS
TMEM92	1.89326212131375e-168	4.80332489968334	0.2	0.004	3.78652424262749e-164	T.cells	TMEM92
RNF128	3.81108390959807e-168	5.17451815401742	0.218	0.005	7.62216781919614e-164	T.cells	RNF128
RAB31	4.91678007754232e-168	3.45076443465254	0.441	0.029	9.83356015508464e-164	T.cells	RAB31
SNCG	5.04185096087e-168	3.83606928581748	0.276	0.01	1.008370192174e-163	T.cells	SNCG
TREM2	5.27054991654033e-168	3.70001644479242	0.347	0.017	1.05410998330807e-163	T.cells	TREM2
TUBB6	6.29363533565024e-167	4.60694151742856	0.535	0.049	1.25872706713005e-162	T.cells	TUBB6
C16orf74	6.75048534522325e-167	4.42048419561237	0.465	0.035	1.35009706904465e-162	T.cells	C16orf74
DUSP9	7.31722282444374e-167	4.65237111403042	0.265	0.009	1.46344456488875e-162	T.cells	DUSP9
IGFL1	1.260318422158e-166	5.8033090860941	0.194	0.004	2.520636844316e-162	T.cells	IGFL1
AMOTL2	5.00655553910892e-166	4.75384577064762	0.235	0.007	1.00131110782178e-161	T.cells	AMOTL2
GPR39	5.74253402586878e-166	5.64520741832979	0.171	0.003	1.14850680517376e-161	T.cells	GPR39
SCG5	7.32686043684452e-166	4.94916839214656	0.212	0.005	1.4653720873689e-161	T.cells	SCG5
NNMT	7.74709010278283e-166	4.75583912405008	0.312	0.014	1.54941802055657e-161	T.cells	NNMT
ITGA3	1.02521666749117e-165	3.92281124144653	0.482	0.037	2.05043333498233e-161	T.cells	ITGA3
TP53AIP1	1.11985313541233e-165	4.53030096459244	0.371	0.021	2.23970627082466e-161	T.cells	TP53AIP1
SEMA5A	1.68760541303143e-165	4.76152537604037	0.182	0.003	3.37521082606286e-161	T.cells	SEMA5A
TSPAN6	5.34107091930209e-165	3.60347665634065	0.465	0.034	1.06821418386042e-160	T.cells	TSPAN6
MMP14	1.05187695955389e-164	3.49652281561136	0.506	0.04	2.10375391910778e-160	T.cells	MMP14
GYLTL1B	1.09401968638003e-164	3.61523705620903	0.365	0.02	2.18803937276006e-160	T.cells	GYLTL1B
COL4A5	1.09833365218519e-164	4.20139479150667	0.259	0.009	2.19666730437038e-160	T.cells	COL4A5
TMEM54	2.38731580263425e-164	3.73086258618613	0.524	0.045	4.7746316052685e-160	T.cells	TMEM54
IQCA1	6.06852975839593e-164	4.11660193592291	0.282	0.011	1.21370595167919e-159	T.cells	IQCA1
KHDC1L	1.13263565749665e-163	4.1794306769121	0.194	0.004	2.26527131499329e-159	T.cells	KHDC1L
AP1M2	1.26728646391718e-163	3.72202411387944	0.453	0.032	2.53457292783435e-159	T.cells	AP1M2
TAGLN3	1.51978592853944e-163	5.26461919551059	0.147	0.002	3.03957185707888e-159	T.cells	TAGLN3
DPCD	8.65647405190353e-163	3.35703905691758	0.471	0.035	1.73129481038071e-158	T.cells	DPCD
C19orf33	1.28529893807019e-162	4.84856701861351	0.476	0.038	2.57059787614039e-158	T.cells	C19orf33
CALD1	1.97824987386361e-162	4.3782625877735	0.535	0.049	3.95649974772722e-158	T.cells	CALD1
SERINC2	3.94363521043702e-162	4.77000283777952	0.494	0.042	7.88727042087405e-158	T.cells	SERINC2
SOWAHC	8.80808575410282e-162	3.04156749477495	0.394	0.024	1.76161715082056e-157	T.cells	SOWAHC
LINC00346	3.5616253256329e-161	4.43996154882829	0.165	0.003	7.12325065126579e-157	T.cells	LINC00346
GPR87	4.48679228331392e-161	4.17273479699522	0.418	0.028	8.97358456662785e-157	T.cells	GPR87
HTRA1	6.63961383111035e-161	3.4046134354246	0.471	0.035	1.32792276622207e-156	T.cells	HTRA1
GAS6	9.55242947585415e-161	4.68745890243084	0.494	0.041	1.91048589517083e-156	T.cells	GAS6
BEND6	1.21772468116094e-160	4.79007044100973	0.2	0.005	2.43544936232188e-156	T.cells	BEND6
MYLK	1.58994414543248e-159	4.63399601850275	0.218	0.006	3.17988829086496e-155	T.cells	MYLK
ENAH	1.75335480047519e-159	3.52573660467407	0.488	0.039	3.50670960095039e-155	T.cells	ENAH
ADGRF4	1.81652363895715e-159	4.83521313448228	0.182	0.004	3.6330472779143e-155	T.cells	ADGRF4
FERMT1	2.36253856364161e-159	4.33794766586769	0.429	0.03	4.72507712728323e-155	T.cells	FERMT1
LRP11	4.47017549618463e-159	3.2129570810486	0.335	0.017	8.94035099236926e-155	T.cells	LRP11
RP5-875H18.9	4.99548266710337e-159	4.53223023924454	0.147	0.002	9.99096533420675e-155	T.cells	RP5-875H18.9
MBOAT2	5.31048487248173e-159	3.01871269673749	0.382	0.022	1.06209697449635e-154	T.cells	MBOAT2
MARVELD1	7.67332437665297e-159	4.3398972183127	0.312	0.014	1.53466487533059e-154	T.cells	MARVELD1
TGFB1I1	1.26155271588277e-158	3.61157989257083	0.324	0.016	2.52310543176554e-154	T.cells	TGFB1I1
SOX15	1.70057386401478e-158	4.61141016873363	0.447	0.034	3.40114772802956e-154	T.cells	SOX15
PSORS1C1	2.01297433867362e-158	4.46522369404572	0.194	0.004	4.02594867734724e-154	T.cells	PSORS1C1
FOSL1	2.61729201387277e-158	4.33235074231237	0.418	0.028	5.23458402774554e-154	T.cells	FOSL1
LAMB3	4.74178129065672e-157	4.90667083166786	0.488	0.042	9.48356258131344e-153	T.cells	LAMB3
EPHB4	4.95060950047373e-157	3.40507271379465	0.353	0.019	9.90121900094746e-153	T.cells	EPHB4
RIN2	6.47335901373211e-157	4.05058179265331	0.365	0.021	1.29467180274642e-152	T.cells	RIN2
ALDH7A1	1.59285612591051e-156	3.46118495334443	0.441	0.032	3.18571225182102e-152	T.cells	ALDH7A1
CTC-518B2.8	3.31018130845319e-156	5.08680898929539	0.188	0.004	6.62036261690637e-152	T.cells	CTC-518B2.8
IL20RB	4.36661887904376e-156	3.77274480953315	0.394	0.025	8.73323775808752e-152	T.cells	IL20RB
MYOF	9.11055912076843e-156	3.72333449208019	0.312	0.015	1.82211182415369e-151	T.cells	MYOF
BGN	1.35935108094804e-155	4.67177606029727	0.418	0.03	2.71870216189607e-151	T.cells	BGN
MMP28	1.92439003293615e-155	4.38713308569066	0.353	0.02	3.8487800658723e-151	T.cells	MMP28
AJAP1	3.86887067461067e-155	6.35060304059175	0.135	0.001	7.73774134922134e-151	T.cells	AJAP1
STEAP1	4.00109317124848e-155	4.21958121811242	0.371	0.022	8.00218634249695e-151	T.cells	STEAP1
CYP39A1	8.4321354957681e-155	4.80742757164269	0.176	0.003	1.68642709915362e-150	T.cells	CYP39A1
PPP1R14C	1.78558693802457e-154	3.77637037049104	0.406	0.027	3.57117387604914e-150	T.cells	PPP1R14C
TGFA	2.00993835131942e-154	3.1182913768188	0.294	0.013	4.01987670263885e-150	T.cells	TGFA
BCAR1	7.85906322520636e-154	3.76227620888142	0.347	0.019	1.57181264504127e-149	T.cells	BCAR1
EFNB2	1.26954638917893e-153	3.16979686689016	0.371	0.022	2.53909277835786e-149	T.cells	EFNB2
OAF	1.63970235759725e-153	3.39868048611743	0.324	0.016	3.27940471519449e-149	T.cells	OAF
SLC6A15	5.17574543294833e-153	5.56686744324208	0.159	0.003	1.03514908658967e-148	T.cells	SLC6A15
PID1	6.73361130388197e-153	5.56946151458411	0.171	0.003	1.34672226077639e-148	T.cells	PID1
S100A3	1.13678784580032e-152	4.67317729100927	0.212	0.006	2.27357569160064e-148	T.cells	S100A3
TGFBI	2.63014130349721e-152	4.75376400016683	0.506	0.047	5.26028260699442e-148	T.cells	TGFBI
VGLL3	3.36351376553205e-152	5.97185777552177	0.124	0.001	6.7270275310641e-148	T.cells	VGLL3
PARVA	3.37619384332613e-152	3.74935080713044	0.359	0.021	6.75238768665227e-148	T.cells	PARVA
PNMAL1	2.59259754689329e-151	5.50520033609954	0.112	0.001	5.18519509378658e-147	T.cells	PNMAL1
CNTN1	3.53285890207286e-151	5.54283072522781	0.165	0.003	7.06571780414573e-147	T.cells	CNTN1
RP3-522D1.1	4.43932702189223e-151	5.8115285481862	0.147	0.002	8.87865404378445e-147	T.cells	RP3-522D1.1
MET	5.26536854800911e-151	3.68569404732341	0.282	0.012	1.05307370960182e-146	T.cells	MET
CAMSAP2	6.07358965049718e-151	3.0337764207041	0.329	0.017	1.21471793009944e-146	T.cells	CAMSAP2
CAP2	7.10010863230162e-151	4.67404981207972	0.147	0.002	1.42002172646032e-146	T.cells	CAP2
PACSIN3	1.01051298813042e-150	3.32307998069855	0.441	0.033	2.02102597626084e-146	T.cells	PACSIN3
ITGA6	1.08389176152683e-150	4.46783195155078	0.471	0.041	2.16778352305365e-146	T.cells	ITGA6
AIF1L	2.5136582613357e-150	3.89576882370952	0.265	0.01	5.0273165226714e-146	T.cells	AIF1L
AK4	4.9199551370178e-150	3.30215810076129	0.353	0.02	9.8399102740356e-146	T.cells	AK4
TAGLN	8.6602332894889e-150	5.20019345537187	0.388	0.026	1.73204665789778e-145	T.cells	TAGLN
CDC42BPA	3.77646742469191e-149	3.53327917147106	0.271	0.011	7.55293484938382e-145	T.cells	CDC42BPA
KRT6C	5.36117279142213e-149	2.9294809176861	0.347	0.02	1.07223455828443e-144	T.cells	KRT6C
DST	5.7002689050102e-149	3.55016433091104	0.482	0.041	1.14005378100204e-144	T.cells	DST
GJA1	8.45657784805992e-149	3.95312535136282	0.376	0.024	1.69131556961198e-144	T.cells	GJA1
GNAI1	1.21089028387492e-148	3.4616801715992	0.4	0.027	2.42178056774985e-144	T.cells	GNAI1
AFAP1L1	1.43452339701757e-148	4.77874520864542	0.188	0.004	2.86904679403514e-144	T.cells	AFAP1L1
CYP27B1	1.9065355154773e-148	4.19416371418043	0.212	0.006	3.81307103095461e-144	T.cells	CYP27B1
RP4-694A7.2	1.91557865976578e-148	5.62751675103646	0.118	0.001	3.83115731953157e-144	T.cells	RP4-694A7.2
CCBE1	1.9816693731556e-148	3.58982964325671	0.182	0.004	3.9633387463112e-144	T.cells	CCBE1
NLRP7	2.48612511362455e-148	5.08806207284396	0.153	0.002	4.9722502272491e-144	T.cells	NLRP7
MYL9	5.35522937950989e-148	3.89317059104189	0.418	0.03	1.07104587590198e-143	T.cells	MYL9
CAV1	7.28147578421114e-148	5.62165692426709	0.524	0.054	1.45629515684223e-143	T.cells	CAV1
CH17-360D5.2	7.86101092624211e-148	4.31743781120473	0.306	0.015	1.57220218524842e-143	T.cells	CH17-360D5.2
EGFR	1.74520827364763e-147	3.53502172579214	0.418	0.03	3.49041654729525e-143	T.cells	EGFR
GPR153	2.06746458409603e-147	3.17845193906297	0.206	0.006	4.13492916819207e-143	T.cells	GPR153
WDR66	2.32613140855939e-147	4.4198393145549	0.482	0.044	4.65226281711879e-143	T.cells	WDR66
TNNI3	2.63555105863906e-147	5.97412750530083	0.147	0.002	5.27110211727812e-143	T.cells	TNNI3
DCBLD2	4.667943516259e-147	4.13070725291919	0.276	0.012	9.33588703251799e-143	T.cells	DCBLD2
TNFRSF21	4.88013863723355e-147	3.63914406500823	0.382	0.025	9.76027727446709e-143	T.cells	TNFRSF21
ZDHHC9	7.17783398640813e-147	2.67334338324466	0.371	0.023	1.43556679728163e-142	T.cells	ZDHHC9
PROCR	2.51042316180789e-146	3.5362606799283	0.4	0.028	5.02084632361579e-142	T.cells	PROCR
RND3	2.90426473479918e-146	3.24215056958948	0.512	0.046	5.80852946959835e-142	T.cells	RND3
RP11-366H4.1	3.34064350746516e-146	5.80739290649974	0.129	0.001	6.68128701493032e-142	T.cells	RP11-366H4.1
CDH3	3.3771164364545e-146	3.5825212666013	0.441	0.035	6.754232872909e-142	T.cells	CDH3
RP11-21B23.2	3.50372304141431e-146	6.25111388652256	0.135	0.002	7.00744608282863e-142	T.cells	RP11-21B23.2
HBEGF	4.66597308636557e-146	4.11478327674831	0.424	0.032	9.33194617273114e-142	T.cells	HBEGF
ZP3	4.77374890897813e-146	3.59126971488234	0.365	0.023	9.54749781795626e-142	T.cells	ZP3
EREG	7.16278275629314e-146	3.33445052451149	0.341	0.019	1.43255655125863e-141	T.cells	EREG
TINAGL1	9.27566904299196e-146	3.45466247258055	0.435	0.034	1.85513380859839e-141	T.cells	TINAGL1
PPIC	2.46397558155962e-145	3.33400628157202	0.494	0.044	4.92795116311924e-141	T.cells	PPIC
TEAD4	2.52254169828847e-145	3.73212076876517	0.353	0.021	5.04508339657693e-141	T.cells	TEAD4
RP5-1097P24.1	4.83181214253699e-145	5.77247914789537	0.153	0.003	9.66362428507398e-141	T.cells	RP5-1097P24.1
RP11-328K4.1	1.01642406948101e-144	5.33390488586907	0.153	0.003	2.03284813896201e-140	T.cells	RP11-328K4.1
EPCAM	3.16239097834855e-144	3.04428797498995	0.482	0.042	6.32478195669709e-140	T.cells	EPCAM
TGM1	4.19718439586726e-144	3.52328759602066	0.247	0.009	8.39436879173452e-140	T.cells	TGM1
PLEK2	5.65908029951856e-144	4.22570577578964	0.447	0.037	1.13181605990371e-139	T.cells	PLEK2
RAB32	7.25308281418158e-144	3.31751657223129	0.494	0.044	1.45061656283632e-139	T.cells	RAB32
XG	9.49027521838376e-144	3.72249880732336	0.288	0.014	1.89805504367675e-139	T.cells	XG
GJB3	2.47011937457415e-143	3.80109797034517	0.447	0.037	4.9402387491483e-139	T.cells	GJB3
SLC38A4	6.2502593564503e-143	5.96199833200829	0.118	0.001	1.25005187129006e-138	T.cells	SLC38A4
CYR61	1.53786372547176e-142	3.90318456826823	0.418	0.031	3.07572745094352e-138	T.cells	CYR61
SPECC1	1.67380180762936e-142	2.24929595010906	0.394	0.027	3.34760361525873e-138	T.cells	SPECC1
CKMT1B	2.71986922321023e-142	4.03173401844882	0.324	0.018	5.43973844642046e-138	T.cells	CKMT1B
CKMT1A	2.82430313272306e-142	3.58202144086962	0.318	0.017	5.64860626544611e-138	T.cells	CKMT1A
TGFB2	3.68975460991291e-142	4.44079382681288	0.165	0.003	7.37950921982582e-138	T.cells	TGFB2
SNCA	3.75616305352864e-142	3.39940748310467	0.276	0.013	7.51232610705729e-138	T.cells	SNCA
ERVMER34-1	4.23760041219569e-142	4.51564552766576	0.194	0.005	8.47520082439137e-138	T.cells	ERVMER34-1
GPC5	5.07767400562778e-142	5.43938847763161	0.135	0.002	1.01553480112556e-137	T.cells	GPC5
DNAAF3	9.92809684195097e-142	6.00461027150561	0.129	0.002	1.98561936839019e-137	T.cells	DNAAF3
CTD-2587H24.5	1.07314664000033e-141	6.5376509493851	0.106	0.001	2.14629328000067e-137	T.cells	CTD-2587H24.5
IGF1R	1.11976537369775e-141	2.98897095140511	0.329	0.019	2.2395307473955e-137	T.cells	IGF1R
ESRP1	1.4158632656555e-141	3.09187175671753	0.453	0.037	2.83172653131099e-137	T.cells	ESRP1
BACE2	2.32764804653352e-141	3.22712577883018	0.429	0.033	4.65529609306704e-137	T.cells	BACE2
GALNT18	4.3074355804806e-141	3.83707280244956	0.318	0.018	8.6148711609612e-137	T.cells	GALNT18
RP11-14N7.2	4.97941335713885e-141	3.23508672391392	0.429	0.034	9.9588267142777e-137	T.cells	RP11-14N7.2
RHOD	9.93193034722497e-141	4.97218686785745	0.453	0.041	1.98638606944499e-136	T.cells	RHOD
TP63	1.38885183518133e-140	3.36344885618856	0.441	0.036	2.77770367036267e-136	T.cells	TP63
C5orf38	2.09001203339611e-140	3.62747386259005	0.365	0.024	4.18002406679221e-136	T.cells	C5orf38
LTBP2	2.28611520183399e-140	3.7184471099731	0.235	0.009	4.57223040366798e-136	T.cells	LTBP2
RP11-218E20.3	3.05191613676375e-140	4.50527815107903	0.206	0.006	6.10383227352751e-136	T.cells	RP11-218E20.3
TPBG	3.62189410706462e-140	3.64011416010222	0.394	0.028	7.24378821412924e-136	T.cells	TPBG
LY6K	4.35811022085067e-140	3.71211787504084	0.476	0.043	8.71622044170134e-136	T.cells	LY6K
IRF6	1.29638328778836e-139	3.50099572360746	0.471	0.042	2.59276657557671e-135	T.cells	IRF6
GSTO2	2.68585052904693e-139	3.13572570985772	0.418	0.032	5.37170105809385e-135	T.cells	GSTO2
SERPING1	9.29619426502919e-139	2.6893013263932	0.418	0.032	1.85923885300584e-134	T.cells	SERPING1
SRGAP1	9.80785096988839e-139	3.34394322534296	0.312	0.017	1.96157019397768e-134	T.cells	SRGAP1
SNX21	2.03444665488133e-138	2.95940003800043	0.282	0.014	4.06889330976266e-134	T.cells	SNX21
H1F0	2.50958946069327e-138	3.07970129008761	0.512	0.05	5.01917892138654e-134	T.cells	H1F0
PTPN14	2.52961585193556e-138	2.32261623718838	0.335	0.02	5.05923170387112e-134	T.cells	PTPN14
C11orf74	4.4624536832854e-138	3.44035660555616	0.324	0.019	8.92490736657079e-134	T.cells	C11orf74
NDST1	6.7564283007274e-138	4.09495684413338	0.235	0.009	1.35128566014548e-133	T.cells	NDST1
GRTP1	7.92037528048332e-138	3.71942664201374	0.324	0.019	1.58407505609666e-133	T.cells	GRTP1
MATN3	8.63603731163883e-138	6.01340933854137	0.118	0.001	1.72720746232777e-133	T.cells	MATN3
SCARA3	1.72139538153179e-137	5.23277500005364	0.2	0.006	3.44279076306357e-133	T.cells	SCARA3
PTGFRN	3.89568729933675e-137	3.06131994474843	0.376	0.026	7.79137459867349e-133	T.cells	PTGFRN
EMP2	5.04956124236069e-137	2.5838296252872	0.553	0.056	1.00991224847214e-132	T.cells	EMP2
CXCL14	1.02736720274408e-136	4.08726794178319	0.471	0.043	2.05473440548815e-132	T.cells	CXCL14
DKK1	1.44426053124769e-136	5.18745073346109	0.224	0.008	2.88852106249539e-132	T.cells	DKK1
FAP	1.97103955600138e-136	4.20371941883818	0.176	0.004	3.94207911200276e-132	T.cells	FAP
KCTD1	6.51619368930104e-136	3.06687465960143	0.406	0.031	1.30323873786021e-131	T.cells	KCTD1
MALL	7.00529248169777e-136	3.28364304779027	0.382	0.027	1.40105849633955e-131	T.cells	MALL
TSPAN10	2.74081349992047e-135	3.73503435531502	0.235	0.009	5.48162699984094e-131	T.cells	TSPAN10
FAM114A1	3.37716538105041e-135	3.53905715108237	0.365	0.025	6.75433076210082e-131	T.cells	FAM114A1
KLK11	6.06307515396274e-135	3.65228569289123	0.312	0.018	1.21261503079255e-130	T.cells	KLK11
CNTNAP2	6.33524609089498e-135	3.80062974220298	0.276	0.013	1.267049218179e-130	T.cells	CNTNAP2
PDGFC	1.07085441007165e-134	4.26768618541297	0.182	0.005	2.1417088201433e-130	T.cells	PDGFC
ITGB6	1.1443357312628e-134	3.7697684797177	0.288	0.015	2.28867146252561e-130	T.cells	ITGB6
GJB2	1.22788768457083e-134	3.97972158743891	0.429	0.037	2.45577536914166e-130	T.cells	GJB2
PLS3	1.8520660487909e-134	3.32010989423709	0.488	0.047	3.70413209758179e-130	T.cells	PLS3
AGRN	2.01868898996742e-134	3.03217416615188	0.412	0.032	4.03737797993483e-130	T.cells	AGRN
SCN4B	2.07000451064865e-134	5.37056766430152	0.135	0.002	4.14000902129731e-130	T.cells	SCN4B
EXT1	2.12741718755946e-134	2.83779226772523	0.441	0.037	4.25483437511891e-130	T.cells	EXT1
GAS2L1	2.16329830984509e-134	2.80817694654799	0.418	0.033	4.32659661969018e-130	T.cells	GAS2L1
RBP1	7.05345143579017e-134	4.9191483189769	0.488	0.051	1.41069028715803e-129	T.cells	RBP1
SHTN1	9.80059040284242e-134	3.34434500512291	0.276	0.014	1.96011808056848e-129	T.cells	SHTN1
TSPAN9	1.27748119724349e-133	3.1054385835574	0.359	0.024	2.55496239448699e-129	T.cells	TSPAN9
DHDH	3.42327089633572e-133	3.27289949247929	0.2	0.006	6.84654179267144e-129	T.cells	DHDH
DFNA5	3.75354908425348e-133	3.11187373103187	0.294	0.016	7.50709816850695e-129	T.cells	DFNA5
CTBP2	1.28036121721372e-132	2.53327526319186	0.424	0.034	2.56072243442744e-128	T.cells	CTBP2
WBP5	1.3663622737587e-132	3.47178301199867	0.559	0.066	2.73272454751741e-128	T.cells	WBP5
SPR	1.50023022218609e-132	2.9799508128815	0.4	0.031	3.00046044437219e-128	T.cells	SPR
BMP1	1.80089118267698e-132	3.17731703689394	0.3	0.016	3.60178236535396e-128	T.cells	BMP1
CCND1	2.00307073321879e-132	2.67602609562173	0.535	0.056	4.00614146643758e-128	T.cells	CCND1
ASS1	3.37063854800666e-132	3.4544786985999	0.371	0.026	6.74127709601331e-128	T.cells	ASS1
TFAP2A	4.49253174432441e-132	3.31367788545285	0.4	0.031	8.98506348864882e-128	T.cells	TFAP2A
MT1M	7.59186802402532e-132	4.05378231287552	0.241	0.01	1.51837360480506e-127	T.cells	MT1M
LAD1	8.30692744872228e-132	3.4415896914085	0.465	0.043	1.66138548974446e-127	T.cells	LAD1
PTK2	1.17332447865951e-131	3.03094496177031	0.441	0.038	2.34664895731903e-127	T.cells	PTK2
OSMR	1.35466862369399e-131	3.66667394219658	0.294	0.016	2.70933724738797e-127	T.cells	OSMR
CHST15	1.56808301825177e-131	2.96279678060692	0.253	0.011	3.13616603650354e-127	T.cells	CHST15
C12orf54	2.98792381821998e-131	3.51099922902249	0.282	0.015	5.97584763643996e-127	T.cells	C12orf54
DSC3	3.08265792340474e-131	3.40395335837009	0.441	0.039	6.16531584680947e-127	T.cells	DSC3
ST5	6.24996876400123e-131	3.51472743341526	0.318	0.019	1.24999375280025e-126	T.cells	ST5
KCNJ15	6.83855122003097e-131	3.95654712422478	0.276	0.014	1.36771024400619e-126	T.cells	KCNJ15
LTBR	1.30908191924322e-130	2.97081827762105	0.482	0.046	2.61816383848644e-126	T.cells	LTBR
SERPINB5	1.49186549951357e-130	4.09439541341962	0.453	0.043	2.98373099902715e-126	T.cells	SERPINB5
PLAU	1.89726394906596e-130	3.78826434425446	0.447	0.04	3.79452789813192e-126	T.cells	PLAU
MSRB3	2.17171705592895e-130	3.58622578929132	0.182	0.005	4.3434341118579e-126	T.cells	MSRB3
FHL2	2.99763479192938e-130	3.21860059706854	0.459	0.042	5.99526958385875e-126	T.cells	FHL2
TPD52L1	3.98670106162993e-130	3.27577828193098	0.447	0.04	7.97340212325985e-126	T.cells	TPD52L1
ASAP2	4.24289309213728e-130	3.26484900299523	0.288	0.015	8.48578618427456e-126	T.cells	ASAP2
DSG3	5.50261390116959e-130	3.33362203494829	0.382	0.029	1.10052278023392e-125	T.cells	DSG3
HIST1H1A	9.34162356015529e-130	4.27644529113752	0.229	0.009	1.86832471203106e-125	T.cells	HIST1H1A
FAM213A	9.9072280164403e-130	3.26475936992207	0.553	0.063	1.98144560328806e-125	T.cells	FAM213A
C1QTNF2	1.0637581943454e-129	4.63341841513483	0.153	0.003	2.1275163886908e-125	T.cells	C1QTNF2
DDR1	1.08879307036634e-129	2.95234223074377	0.453	0.041	2.17758614073267e-125	T.cells	DDR1
NDN	1.18227615572622e-129	2.67344497427922	0.276	0.014	2.36455231145244e-125	T.cells	NDN
TSKS	1.36348562762539e-129	3.13675511759934	0.153	0.003	2.72697125525078e-125	T.cells	TSKS
TNS4	1.7447848534129e-129	3.08329777922072	0.376	0.028	3.48956970682581e-125	T.cells	TNS4
APBB2	2.17339774916618e-129	3.31601448253361	0.206	0.007	4.34679549833237e-125	T.cells	APBB2
B4GALT2	2.36182105293184e-129	3.12357185324619	0.341	0.022	4.72364210586367e-125	T.cells	B4GALT2
PPFIBP1	3.70287574973719e-129	3.0633909802169	0.353	0.024	7.40575149947438e-125	T.cells	PPFIBP1
PTPN20	4.32185164370915e-129	2.5727611442855	0.188	0.006	8.64370328741831e-125	T.cells	PTPN20
CDC42EP1	8.27843093003431e-129	3.12510119736635	0.429	0.036	1.65568618600686e-124	T.cells	CDC42EP1
HAS3	1.08191308801745e-128	3.42648679399271	0.253	0.012	2.16382617603489e-124	T.cells	HAS3
PKP1	1.50860910837341e-128	3.27805296660641	0.465	0.044	3.01721821674683e-124	T.cells	PKP1
RASAL2	1.5607886935865e-128	3.76194758209469	0.212	0.008	3.121577387173e-124	T.cells	RASAL2
NCKAP1	2.53614969388641e-128	2.80412997303363	0.459	0.042	5.07229938777282e-124	T.cells	NCKAP1
MYO10	2.91459807056594e-128	3.49189734895183	0.371	0.027	5.82919614113187e-124	T.cells	MYO10
UBE2E2	5.14326849285061e-128	2.45190827084438	0.418	0.034	1.02865369857012e-123	T.cells	UBE2E2
EPHB2	1.20791314932573e-127	3.76684205119802	0.253	0.012	2.41582629865145e-123	T.cells	EPHB2
PLTP	2.04286861363379e-127	2.61109503650206	0.471	0.044	4.08573722726759e-123	T.cells	PLTP
FHL1	2.4437433295229e-127	2.73887957438639	0.371	0.027	4.8874866590458e-123	T.cells	FHL1
KDELR3	7.37622520779935e-127	2.67830567487215	0.329	0.021	1.47524504155987e-122	T.cells	KDELR3
IL13RA1	7.39415973884241e-127	2.88570490076583	0.388	0.03	1.47883194776848e-122	T.cells	IL13RA1
NPNT	1.01828072725041e-126	3.39844469315751	0.306	0.018	2.03656145450082e-122	T.cells	NPNT
ITGB4	1.09624544054203e-126	3.86079374331194	0.435	0.041	2.19249088108405e-122	T.cells	ITGB4
TRIQK	2.10077240991294e-126	2.95910618677058	0.271	0.014	4.20154481982587e-122	T.cells	TRIQK
FAM89A	2.55002049641237e-126	2.38185135033726	0.388	0.03	5.10004099282474e-122	T.cells	FAM89A
TRIM7	2.67636593267266e-126	2.83533990683213	0.376	0.028	5.35273186534531e-122	T.cells	TRIM7
IGFBP6	3.81499796245566e-126	4.94461532325491	0.465	0.048	7.62999592491132e-122	T.cells	IGFBP6
SLC22A3	5.57277665669898e-126	5.02432048361314	0.129	0.002	1.1145553313398e-121	T.cells	SLC22A3
CYP4F11	6.46429625210855e-126	3.76814207194076	0.224	0.009	1.29285925042171e-121	T.cells	CYP4F11
PFN2	8.74549272966383e-126	3.46543074162225	0.376	0.029	1.74909854593277e-121	T.cells	PFN2
GPC1	1.53914043453276e-125	3.36598763383881	0.465	0.046	3.07828086906553e-121	T.cells	GPC1
MYO1D	4.59747344132402e-125	3.12338015539777	0.335	0.022	9.19494688264805e-121	T.cells	MYO1D
SFTA1P	5.35787596082882e-125	5.23216170232783	0.124	0.002	1.07157519216576e-120	T.cells	SFTA1P
SDC1	8.43501507305714e-125	3.65702529092092	0.518	0.06	1.68700301461143e-120	T.cells	SDC1
BCL2L2	1.43933349311413e-124	3.48511573617259	0.247	0.012	2.87866698622825e-120	T.cells	BCL2L2
SDR16C5	2.12477326087965e-124	3.57427677879511	0.376	0.029	4.2495465217593e-120	T.cells	SDR16C5
KCNK1	2.67305213684056e-124	3.23935462935061	0.441	0.042	5.34610427368111e-120	T.cells	KCNK1
EPHA2	2.93474604494323e-124	3.44191573484309	0.371	0.028	5.86949208988646e-120	T.cells	EPHA2
PRRG1	2.96382278527737e-124	6.26481502549664	0.112	0.001	5.92764557055473e-120	T.cells	PRRG1
CDH16	3.32469576327336e-124	5.60391796227463	0.112	0.001	6.64939152654672e-120	T.cells	CDH16
SLCO2A1	4.09667408310598e-124	3.75303800109598	0.188	0.006	8.19334816621196e-120	T.cells	SLCO2A1
RAET1E	4.44753123408572e-124	5.24801956000605	0.112	0.001	8.89506246817144e-120	T.cells	RAET1E
RP11-490M8.1	6.06151288005848e-124	3.89232508837314	0.176	0.005	1.2123025760117e-119	T.cells	RP11-490M8.1
SYT12	6.39979586713677e-124	3.75698356326228	0.176	0.005	1.27995917342735e-119	T.cells	SYT12
PKP3	9.79553072306987e-124	3.80490331669156	0.465	0.048	1.95910614461397e-119	T.cells	PKP3
ADM	2.75460169253503e-123	2.4823145943531	0.471	0.046	5.50920338507006e-119	T.cells	ADM
ELMO3	6.25882246674163e-123	2.59329793101023	0.359	0.026	1.25176449334833e-118	T.cells	ELMO3
SPARC	7.70691326826599e-123	3.68613985140722	0.494	0.051	1.5413826536532e-118	T.cells	SPARC
ANLN	9.29501484945214e-123	3.1014257925194	0.482	0.05	1.85900296989043e-118	T.cells	ANLN
PALMD	9.38778265635779e-123	3.78605096989065	0.265	0.014	1.87755653127156e-118	T.cells	PALMD
LARP6	1.20985627751371e-122	3.57329749695544	0.335	0.023	2.41971255502742e-118	T.cells	LARP6
MMP10	2.34465919912688e-122	5.69917926669725	0.159	0.004	4.68931839825377e-118	T.cells	MMP10
PKP2	2.8231848518171e-122	3.77798410762759	0.259	0.013	5.6463697036342e-118	T.cells	PKP2
CYP2S1	3.29092427625345e-122	2.78989165410469	0.335	0.023	6.5818485525069e-118	T.cells	CYP2S1
BAIAP2L2	4.31861518940648e-122	4.07315211918067	0.176	0.005	8.63723037881297e-118	T.cells	BAIAP2L2
CARD10	4.40348358577356e-122	3.92782755406772	0.176	0.005	8.80696717154712e-118	T.cells	CARD10
P4HA2	5.12619479580299e-122	2.95373072334464	0.4	0.033	1.0252389591606e-117	T.cells	P4HA2
SCRN1	5.31177265948951e-122	3.44184106564311	0.259	0.013	1.0623545318979e-117	T.cells	SCRN1
PTGR1	5.77664476254775e-122	2.23986347023705	0.465	0.045	1.15532895250955e-117	T.cells	PTGR1
MFSD2A	1.47051147638089e-121	2.73011152949075	0.353	0.026	2.94102295276178e-117	T.cells	MFSD2A
GNG12	1.67713978537518e-121	3.04210043389122	0.418	0.037	3.35427957075036e-117	T.cells	GNG12
THBS1	1.79228149689544e-121	3.04369250838719	0.388	0.031	3.58456299379088e-117	T.cells	THBS1
SERPINB7	2.06876783519014e-121	5.57003314525735	0.124	0.002	4.13753567038027e-117	T.cells	SERPINB7
RAB13	4.28326922966581e-121	3.09238463029037	0.553	0.067	8.56653845933162e-117	T.cells	RAB13
CNN3	4.59754023728865e-121	2.30042787645017	0.471	0.046	9.19508047457729e-117	T.cells	CNN3
CPT1C	9.86471757419379e-121	3.96814828428694	0.194	0.007	1.97294351483876e-116	T.cells	CPT1C
NAV2	1.90031177831113e-120	2.47734864572554	0.3	0.018	3.80062355662226e-116	T.cells	NAV2
CSAG1	2.72251183408677e-120	5.09173516964358	0.118	0.002	5.44502366817355e-116	T.cells	CSAG1
LPAR1	3.66841083885234e-120	5.53198917894841	0.159	0.004	7.33682167770468e-116	T.cells	LPAR1
FLRT3	4.35201460486274e-120	4.57726413172346	0.141	0.003	8.70402920972548e-116	T.cells	FLRT3
CDCP1	5.32146762851304e-120	3.16537760206111	0.312	0.02	1.06429352570261e-115	T.cells	CDCP1
RNF217	5.6317364178253e-120	3.85976398545683	0.224	0.01	1.12634728356506e-115	T.cells	RNF217
JUP	6.03384986043793e-120	3.21941050225019	0.518	0.06	1.20676997208759e-115	T.cells	JUP
SH2D5	8.31124493398294e-120	5.38894332448861	0.106	0.001	1.66224898679659e-115	T.cells	SH2D5
IRX4	8.88948655802556e-120	4.24412561366992	0.206	0.008	1.77789731160511e-115	T.cells	IRX4
S100A1	1.49118634830221e-119	3.21504947483021	0.153	0.004	2.98237269660442e-115	T.cells	S100A1
RP11-783K16.5	1.77680561632609e-119	3.29503772979801	0.253	0.013	3.55361123265218e-115	T.cells	RP11-783K16.5
PLOD1	2.79459274967791e-119	2.81740790772305	0.465	0.047	5.58918549935582e-115	T.cells	PLOD1
F2RL1	3.07603712043689e-119	2.36005469689382	0.276	0.015	6.15207424087379e-115	T.cells	F2RL1
HOXC13	3.78380487737987e-119	5.07785154498459	0.129	0.002	7.56760975475975e-115	T.cells	HOXC13
ST6GALNAC2	4.97309862132189e-119	2.83233074453225	0.4	0.035	9.94619724264378e-115	T.cells	ST6GALNAC2
PALLD	7.39279063651817e-119	2.84118554172088	0.412	0.036	1.47855812730363e-114	T.cells	PALLD
AC002454.1	6.99479513281184e-118	4.04543699049127	0.135	0.003	1.39895902656237e-113	T.cells	AC002454.1
RP11-38M8.1	2.32214293054858e-117	4.1208291472318	0.153	0.004	4.64428586109717e-113	T.cells	RP11-38M8.1
PPP4R4	4.02945929720911e-117	3.81760818729473	0.171	0.005	8.05891859441823e-113	T.cells	PPP4R4
ZNF205	6.32103355413306e-117	3.46835037251625	0.276	0.016	1.26420671082661e-112	T.cells	ZNF205
RP11-382A20.3	8.94182141287901e-117	2.50572494372528	0.459	0.046	1.7883642825758e-112	T.cells	RP11-382A20.3
NFIB	1.02991895067963e-116	2.91921768524774	0.382	0.032	2.05983790135927e-112	T.cells	NFIB
PHLDB2	1.44192995524465e-116	2.63418440716906	0.294	0.018	2.8838599104893e-112	T.cells	PHLDB2
FAM92A1	2.48545636251719e-116	2.41666140812913	0.4	0.035	4.97091272503438e-112	T.cells	FAM92A1
ADIRF	5.21830817031573e-116	4.04368843633117	0.529	0.069	1.04366163406315e-111	T.cells	ADIRF
DSP	6.01390154114329e-116	2.64041223608427	0.506	0.056	1.20278030822866e-111	T.cells	DSP
PCGF2	6.85903521572665e-116	3.1856284134542	0.341	0.025	1.37180704314533e-111	T.cells	PCGF2
FAM57A	1.09872231780699e-115	2.741355504207	0.341	0.025	2.19744463561398e-111	T.cells	FAM57A
STK3	1.77209957091995e-115	2.51346109742325	0.453	0.046	3.54419914183989e-111	T.cells	STK3
TM4SF1	2.98726960962229e-115	3.102452145972	0.559	0.071	5.97453921924458e-111	T.cells	TM4SF1
MARCKS	3.78602962130506e-115	2.62513411389333	0.541	0.064	7.57205924261012e-111	T.cells	MARCKS
SYNPO	4.98631051082307e-115	3.21597658685584	0.235	0.011	9.97262102164614e-111	T.cells	SYNPO
NOL3	7.33860968847597e-115	2.89310312603165	0.376	0.031	1.46772193769519e-110	T.cells	NOL3
CSRP2	8.53199986943275e-115	2.70911693424355	0.429	0.041	1.70639997388655e-110	T.cells	CSRP2
CKAP4	8.97157894104702e-115	2.82445845409898	0.512	0.059	1.7943157882094e-110	T.cells	CKAP4
WFDC5	9.60549756080405e-115	4.88800617673391	0.165	0.005	1.92109951216081e-110	T.cells	WFDC5
FBLIM1	1.35190181274223e-114	2.09813447637721	0.318	0.022	2.70380362548445e-110	T.cells	FBLIM1
EFNA1	1.40052981631124e-114	3.36635611210039	0.476	0.051	2.80105963262248e-110	T.cells	EFNA1
PLXNB2	1.45847930165496e-114	2.3414312658454	0.4	0.035	2.91695860330992e-110	T.cells	PLXNB2
UACA	2.36780172555407e-114	3.41667997682356	0.3	0.02	4.73560345110814e-110	T.cells	UACA
TUSC3	2.5723459841348e-114	3.03835349118907	0.412	0.038	5.1446919682696e-110	T.cells	TUSC3
TSPAN4	2.57367609597193e-114	3.0783709440824	0.459	0.048	5.14735219194385e-110	T.cells	TSPAN4
ALCAM	3.15921791231762e-114	2.56315909034128	0.412	0.038	6.31843582463525e-110	T.cells	ALCAM
TEAD3	4.11110243448324e-114	3.23975660222094	0.218	0.01	8.22220486896648e-110	T.cells	TEAD3
DKK3	4.99211602118714e-114	2.22019432948619	0.471	0.049	9.98423204237427e-110	T.cells	DKK3
MGLL	5.10632487414487e-114	3.02089227120931	0.318	0.022	1.02126497482897e-109	T.cells	MGLL
JAG2	1.00058768509676e-113	2.79929491630886	0.276	0.016	2.00117537019353e-109	T.cells	JAG2
IRX2	1.26284234860863e-113	3.59089080317659	0.253	0.014	2.52568469721725e-109	T.cells	IRX2
S100A16	2.46715239806546e-113	3.62553167416062	0.553	0.078	4.93430479613093e-109	T.cells	S100A16
PVRL2	2.59809384715292e-113	2.6987695051183	0.482	0.052	5.19618769430584e-109	T.cells	PVRL2
PLPPR2	4.50825348604558e-113	2.49674213301073	0.265	0.015	9.01650697209116e-109	T.cells	PLPPR2
TGM2	6.79121174064113e-113	3.61224258087662	0.188	0.007	1.35824234812823e-108	T.cells	TGM2
TP53I3	1.11924547702545e-112	2.5007638463188	0.412	0.038	2.2384909540509e-108	T.cells	TP53I3
CRNDE	1.14746100441243e-112	2.47484702885039	0.482	0.053	2.29492200882487e-108	T.cells	CRNDE
THBS2	1.54655962478848e-112	4.64506351423455	0.147	0.004	3.09311924957696e-108	T.cells	THBS2
TENM3	4.13242184286552e-112	4.2987825667974	0.171	0.005	8.26484368573103e-108	T.cells	TENM3
C1orf53	7.36944347665544e-112	2.76222473840265	0.324	0.023	1.47388869533109e-107	T.cells	C1orf53
NEXN	1.01726821099433e-111	3.3062474844481	0.188	0.007	2.03453642198866e-107	T.cells	NEXN
TPM1	2.08493895470489e-111	3.01142547495262	0.535	0.067	4.16987790940978e-107	T.cells	TPM1
SLC15A3	2.98635494625706e-111	2.82167355454381	0.306	0.021	5.97270989251413e-107	T.cells	SLC15A3
MPZL2	3.13660006591846e-111	2.51209179709478	0.418	0.04	6.27320013183693e-107	T.cells	MPZL2
PAQR7	6.30690641286849e-111	3.38197242745448	0.2	0.008	1.2613812825737e-106	T.cells	PAQR7
CTTN	1.03259946269321e-110	2.59023693889268	0.524	0.064	2.06519892538642e-106	T.cells	CTTN
CDR2L	1.10256431469002e-110	3.4274653732371	0.194	0.008	2.20512862938005e-106	T.cells	CDR2L
DOCK1	1.49363236572768e-110	4.20086514513616	0.188	0.007	2.98726473145536e-106	T.cells	DOCK1
ANKS6	1.50645091471091e-110	2.80269367471757	0.229	0.011	3.01290182942182e-106	T.cells	ANKS6
ASPH	1.70818432758532e-110	2.71398606158425	0.547	0.071	3.41636865517064e-106	T.cells	ASPH
FAM129B	2.56056897861592e-110	3.19605453679478	0.382	0.034	5.12113795723183e-106	T.cells	FAM129B
RP11-356J5.12	3.13394815877373e-110	2.50629711656084	0.282	0.018	6.26789631754747e-106	T.cells	RP11-356J5.12
AC009410.1	4.17014062056345e-110	5.06870787625475	0.141	0.003	8.34028124112691e-106	T.cells	AC009410.1
HSF2BP	5.39427658507379e-110	3.91436044715839	0.176	0.006	1.07885531701476e-105	T.cells	HSF2BP
SERPINE2	5.70937542465124e-110	3.03372996829255	0.465	0.051	1.14187508493025e-105	T.cells	SERPINE2
MAL2	1.59492013351643e-109	2.83837627754278	0.447	0.047	3.18984026703286e-105	T.cells	MAL2
C9orf3	2.00973145623499e-109	2.6527983442837	0.488	0.056	4.01946291246999e-105	T.cells	C9orf3
MOK	2.3179878764223e-109	2.45623836153279	0.329	0.025	4.63597575284459e-105	T.cells	MOK
CPVL	2.33002731367483e-109	2.76890899180206	0.253	0.014	4.66005462734965e-105	T.cells	CPVL
PKIG	6.16704173078606e-109	2.2609571387067	0.418	0.04	1.23340834615721e-104	T.cells	PKIG
HYAL2	1.08657750226945e-108	2.1214328291309	0.424	0.042	2.1731550045389e-104	T.cells	HYAL2
IL1RAP	1.15552487384188e-108	2.09525307630871	0.324	0.024	2.31104974768376e-104	T.cells	IL1RAP
PYCRL	1.3295586748651e-108	2.0932426778845	0.406	0.038	2.65911734973021e-104	T.cells	PYCRL
LINC01426	1.85025127524864e-108	4.76985291373741	0.124	0.002	3.70050255049728e-104	T.cells	LINC01426
DSG2	2.46756102543801e-108	2.94838705106556	0.376	0.034	4.93512205087602e-104	T.cells	DSG2
GNGT1	3.13939234501463e-108	4.98419172791505	0.147	0.004	6.27878469002925e-104	T.cells	GNGT1
KIFC3	3.65680416190522e-108	2.10854030161149	0.324	0.024	7.31360832381043e-104	T.cells	KIFC3
VIT	3.7698944471356e-108	3.90287783679302	0.112	0.002	7.5397888942712e-104	T.cells	VIT
KLF5	3.92464534444133e-108	2.57065799002159	0.506	0.06	7.84929068888266e-104	T.cells	KLF5
PVR	4.9603712499403e-108	2.63104708342571	0.288	0.019	9.9207424998806e-104	T.cells	PVR
CD276	8.37170598802887e-108	2.56055435056341	0.4	0.038	1.67434119760577e-103	T.cells	CD276
ARHGAP23	1.41077765953712e-107	3.29177001313604	0.259	0.015	2.82155531907424e-103	T.cells	ARHGAP23
PRRG2	1.72936008468389e-107	2.97555862191668	0.276	0.018	3.45872016936779e-103	T.cells	PRRG2
CYP26B1	2.91164153504849e-107	5.13180637526101	0.106	0.002	5.82328307009697e-103	T.cells	CYP26B1
TBC1D2	3.06899859829689e-107	2.08161036614916	0.341	0.027	6.13799719659377e-103	T.cells	TBC1D2
FAM25A	1.20680013414601e-106	4.54778883692623	0.118	0.002	2.41360026829203e-102	T.cells	FAM25A
TRIM29	1.30128249597835e-106	3.0826085606764	0.429	0.045	2.60256499195671e-102	T.cells	TRIM29
ABLIM3	1.49397303977859e-106	4.73669492662011	0.118	0.002	2.98794607955717e-102	T.cells	ABLIM3
EPHX1	2.42827959206928e-106	2.91495353802541	0.424	0.043	4.85655918413856e-102	T.cells	EPHX1
PINLYP	4.78901809413105e-106	2.84331323279116	0.229	0.012	9.5780361882621e-102	T.cells	PINLYP
FRMD6	5.9110582854701e-106	2.48853727965455	0.353	0.03	1.18221165709402e-101	T.cells	FRMD6
HOXB7	7.82295913268564e-106	2.5791837265751	0.371	0.033	1.56459182653713e-101	T.cells	HOXB7
NQO1	9.06588308159571e-106	3.52017467031037	0.541	0.078	1.81317661631914e-101	T.cells	NQO1
KDF1	1.4247414037611e-105	3.01884304328244	0.306	0.022	2.8494828075222e-101	T.cells	KDF1
ARNTL2	1.51633565927453e-105	2.40418528367974	0.412	0.041	3.03267131854906e-101	T.cells	ARNTL2
NIPAL1	1.70511354370763e-105	3.08239032796148	0.176	0.007	3.41022708741526e-101	T.cells	NIPAL1
RAI14	2.08204904808196e-105	3.20033754617139	0.276	0.018	4.16409809616393e-101	T.cells	RAI14
HOXD-AS2	4.00113716807446e-105	4.16869569919963	0.129	0.003	8.00227433614891e-101	T.cells	HOXD-AS2
SYT8	5.27949544813992e-105	3.5794807842931	0.212	0.01	1.05589908962798e-100	T.cells	SYT8
SLC16A2	5.89117423666647e-105	4.45663768713648	0.112	0.002	1.17823484733329e-100	T.cells	SLC16A2
BDKRB1	6.05119071664317e-105	3.18311268152796	0.224	0.011	1.21023814332863e-100	T.cells	BDKRB1
AKR1C1	2.0439800732909e-104	3.3353362471106	0.288	0.02	4.08796014658179e-100	T.cells	AKR1C1
SMTN	2.29846587365763e-104	2.31614299442223	0.412	0.041	4.59693174731527e-100	T.cells	SMTN
CA2	3.07620645040475e-104	4.30762696843429	0.318	0.025	6.1524129008095e-100	T.cells	CA2
LGALS9B	3.36276070631125e-104	2.96313435515722	0.182	0.007	6.72552141262249e-100	T.cells	LGALS9B
CKB	5.77730191811887e-104	3.26594760279769	0.482	0.061	1.15546038362377e-99	T.cells	CKB
ACKR3	8.88166693164903e-104	3.10233506397652	0.271	0.018	1.77633338632981e-99	T.cells	ACKR3
AC007879.7	1.04471997882703e-103	5.63125991174216	0.106	0.002	2.08943995765407e-99	T.cells	AC007879.7
PAWR	1.06607676099293e-103	2.80159259798606	0.435	0.047	2.13215352198586e-99	T.cells	PAWR
CRIM1	1.09056576419531e-103	2.42151961823157	0.365	0.032	2.18113152839061e-99	T.cells	CRIM1
MPZL1	1.33364435584189e-103	2.57585677770068	0.506	0.064	2.66728871168378e-99	T.cells	MPZL1
HSPA12A	1.37160200400201e-103	4.53592445208343	0.118	0.002	2.74320400800402e-99	T.cells	HSPA12A
PYCR1	1.62339349550357e-103	2.67047646364719	0.435	0.047	3.24678699100715e-99	T.cells	PYCR1
ADORA2B	3.51686977254716e-103	3.52123634159266	0.276	0.019	7.03373954509432e-99	T.cells	ADORA2B
ZNF462	4.65754924311751e-103	3.77502624237815	0.182	0.007	9.31509848623502e-99	T.cells	ZNF462
CLIC4	6.86160126280148e-103	2.21880783051011	0.488	0.058	1.3723202525603e-98	T.cells	CLIC4
PHYHD1	9.51003938850149e-103	3.77936821318876	0.124	0.003	1.9020078777003e-98	T.cells	PHYHD1
CYYR1	1.14072430974254e-102	4.47449265170116	0.1	0.001	2.28144861948509e-98	T.cells	CYYR1
RAB7B	1.62966855638504e-102	3.01941357074649	0.247	0.015	3.25933711277007e-98	T.cells	RAB7B
KIAA1522	1.86571575478834e-102	2.61156055468336	0.335	0.028	3.73143150957668e-98	T.cells	KIAA1522
IGFBP2	2.82212617814491e-102	2.73262412420004	0.506	0.065	5.64425235628981e-98	T.cells	IGFBP2
SLC1A3	4.21578341826908e-102	3.08150965720038	0.188	0.008	8.43156683653816e-98	T.cells	SLC1A3
CBLC	6.38927369098856e-102	2.8681856322761	0.347	0.03	1.27785473819771e-97	T.cells	CBLC
TLDC1	6.74882785109425e-102	1.92582817519262	0.382	0.036	1.34976557021885e-97	T.cells	TLDC1
PVRL1	8.42231350167749e-102	2.34729008810438	0.394	0.039	1.6844627003355e-97	T.cells	PVRL1
PTPRF	9.59074372951203e-102	2.35073747902315	0.465	0.054	1.91814874590241e-97	T.cells	PTPRF
FKBP14	1.87099640590652e-101	2.1290547352596	0.282	0.02	3.74199281181304e-97	T.cells	FKBP14
KRT6B	3.7839878274343e-101	4.36411196507094	0.465	0.06	7.5679756548686e-97	T.cells	KRT6B
ADAMTSL5	5.13564926695581e-101	2.66573692381311	0.194	0.009	1.02712985339116e-96	T.cells	ADAMTSL5
LINC00240	6.85776022073935e-101	3.56734553240701	0.165	0.006	1.37155204414787e-96	T.cells	LINC00240
ITGB8	9.27533093234286e-101	2.50473294336555	0.324	0.026	1.85506618646857e-96	T.cells	ITGB8
SPA17	1.06471681795863e-100	2.44418090479232	0.294	0.021	2.12943363591725e-96	T.cells	SPA17
CD24	1.23251769031212e-100	3.19439389880279	0.506	0.068	2.46503538062425e-96	T.cells	CD24
S100A13	1.92264086860944e-100	2.59864670804413	0.582	0.087	3.84528173721889e-96	T.cells	S100A13
SLC9A3R2	3.14140827634636e-100	2.537707981328	0.318	0.025	6.28281655269271e-96	T.cells	SLC9A3R2
TSPAN15	8.46980232102361e-100	3.08410085589657	0.241	0.014	1.69396046420472e-95	T.cells	TSPAN15
RAB38	9.56499544719767e-100	2.87825767994627	0.447	0.052	1.91299908943953e-95	T.cells	RAB38
VEGFA	1.4143724791055e-99	2.30610100431253	0.353	0.032	2.828744958211e-95	T.cells	VEGFA
SPRYD7	2.15194099908554e-99	2.55104656845086	0.453	0.053	4.30388199817109e-95	T.cells	SPRYD7
PLXNA2	2.53429510543625e-99	3.10781706854225	0.182	0.008	5.0685902108725e-95	T.cells	PLXNA2
CMBL	2.95503795604299e-99	2.6287675201372	0.335	0.029	5.91007591208598e-95	T.cells	CMBL
MORN2	3.10343507201845e-99	2.16530015644008	0.524	0.069	6.20687014403691e-95	T.cells	MORN2
NAV1	3.81957897705139e-99	2.94522208631945	0.218	0.012	7.63915795410279e-95	T.cells	NAV1
SAA1	4.62044370555616e-99	4.02260932431668	0.376	0.037	9.24088741111232e-95	T.cells	SAA1
GDPD2	7.61530368399265e-99	5.09253345244097	0.112	0.002	1.52306073679853e-94	T.cells	GDPD2
WNT3A	8.45094742865856e-99	4.8767441917213	0.112	0.002	1.69018948573171e-94	T.cells	WNT3A
TINCR	1.16368411775412e-98	2.97294831407748	0.176	0.007	2.32736823550824e-94	T.cells	TINCR
BBOX1-AS1	1.44832244609536e-98	3.51809204350035	0.229	0.013	2.89664489219073e-94	T.cells	BBOX1-AS1
MTFR1	2.94442541702967e-98	2.27220808573943	0.435	0.049	5.88885083405933e-94	T.cells	MTFR1
GOLM1	3.35235684114394e-98	2.6439348214185	0.335	0.029	6.70471368228789e-94	T.cells	GOLM1
CDS1	3.69830237895631e-98	3.15731898641177	0.247	0.015	7.39660475791263e-94	T.cells	CDS1
MNS1	3.90824267117061e-98	3.22105662690506	0.235	0.014	7.81648534234123e-94	T.cells	MNS1
CPA4	4.9783042631397e-98	4.92056521214929	0.124	0.003	9.9566085262794e-94	T.cells	CPA4
DAPK1	5.96319053384151e-98	3.32141938265318	0.153	0.005	1.1926381067683e-93	T.cells	DAPK1
PHLDA3	6.25092856894317e-98	2.63757825617428	0.453	0.054	1.25018571378863e-93	T.cells	PHLDA3
PDLIM1	7.01698971401948e-98	3.5245732479279	0.582	0.101	1.4033979428039e-93	T.cells	PDLIM1
CERS3	8.22645879372071e-98	3.55973998207544	0.241	0.015	1.64529175874414e-93	T.cells	CERS3
FAM83B	8.99680959264028e-98	3.730451856954	0.206	0.01	1.79936191852806e-93	T.cells	FAM83B
IMPA2	1.34715172117676e-97	3.60946090796499	0.476	0.065	2.69430344235353e-93	T.cells	IMPA2
AIG1	1.97745602343611e-97	2.06047844693791	0.518	0.068	3.95491204687221e-93	T.cells	AIG1
COPZ2	4.86534603338995e-97	2.29544284010367	0.353	0.032	9.7306920667799e-93	T.cells	COPZ2
ALDH4A1	4.92555387247236e-97	2.83242822318471	0.276	0.02	9.85110774494472e-93	T.cells	ALDH4A1
RP11-108M9.4	5.58351689329278e-97	1.43331506375812	0.288	0.021	1.11670337865856e-92	T.cells	RP11-108M9.4
RASSF8	7.74069031164778e-97	3.39260081648457	0.165	0.006	1.54813806232956e-92	T.cells	RASSF8
NCS1	7.99601650055551e-97	2.1918025177236	0.294	0.022	1.5992033001111e-92	T.cells	NCS1
NGFR	1.53778284796133e-96	3.33944880661454	0.259	0.017	3.07556569592266e-92	T.cells	NGFR
SLC6A9	1.96233491297832e-96	3.99366183982133	0.176	0.007	3.92466982595664e-92	T.cells	SLC6A9
EPPK1	2.30078708918793e-96	3.44226428723799	0.176	0.007	4.60157417837585e-92	T.cells	EPPK1
EPHB3	3.11896893315864e-96	3.11877796445465	0.224	0.013	6.23793786631728e-92	T.cells	EPHB3
TNFRSF12A	3.16617587898732e-96	4.08885262057273	0.541	0.09	6.33235175797464e-92	T.cells	TNFRSF12A
HRH1	1.57690077701863e-95	4.2484558085549	0.118	0.003	3.15380155403727e-91	T.cells	HRH1
IGFBP7	1.68680102037821e-95	3.84415678613665	0.547	0.091	3.37360204075642e-91	T.cells	IGFBP7
RAMP1	6.27208681285301e-95	2.00710516599518	0.388	0.04	1.2544173625706e-90	T.cells	RAMP1
ZNF385A	6.37983243794356e-95	2.20370202953642	0.382	0.039	1.27596648758871e-90	T.cells	ZNF385A
RASSF8-AS1	9.06454674027218e-95	3.86409885733678	0.135	0.004	1.81290934805444e-90	T.cells	RASSF8-AS1
ST3GAL4-AS1	1.28134749443182e-94	2.18844290997203	0.229	0.014	2.56269498886363e-90	T.cells	ST3GAL4-AS1
TMEM237	1.69695982506121e-94	2.1469199944387	0.535	0.076	3.39391965012242e-90	T.cells	TMEM237
CD3EAP	2.13521381214547e-94	2.44621201909482	0.353	0.034	4.27042762429094e-90	T.cells	CD3EAP
RAB34	2.46945979041304e-94	2.58381916710248	0.559	0.085	4.93891958082609e-90	T.cells	RAB34
GNG11	4.03948254725391e-94	3.57146596456459	0.235	0.015	8.07896509450783e-90	T.cells	GNG11
TWSG1	4.23900507399538e-94	1.78865183699007	0.471	0.058	8.47801014799077e-90	T.cells	TWSG1
SRPX2	5.03171907921491e-94	5.27931321758109	0.129	0.004	1.00634381584298e-89	T.cells	SRPX2
C1orf186	5.08203445826781e-94	2.90270405966082	0.241	0.015	1.01640689165356e-89	T.cells	C1orf186
CYP27C1	5.25704875683841e-94	4.46386066043668	0.106	0.002	1.05140975136768e-89	T.cells	CYP27C1
OSGIN1	5.82149216218991e-94	3.61815163914988	0.176	0.008	1.16429843243798e-89	T.cells	OSGIN1
PLXNA1	7.40896447890349e-94	2.01653131684039	0.3	0.024	1.4817928957807e-89	T.cells	PLXNA1
DNMT3B	8.53751674593623e-94	3.52297670997084	0.141	0.004	1.70750334918725e-89	T.cells	DNMT3B
ETV4	1.71188321138277e-93	3.63750415937798	0.247	0.016	3.42376642276553e-89	T.cells	ETV4
CFH	1.94923131594557e-93	2.26938894034949	0.271	0.02	3.89846263189114e-89	T.cells	CFH
IGF2BP3	2.82435055036889e-93	3.38151119898856	0.218	0.012	5.64870110073778e-89	T.cells	IGF2BP3
PLCXD2	2.84681384467455e-93	1.89701937298523	0.159	0.006	5.6936276893491e-89	T.cells	PLCXD2
ANKRD18B	2.9047906234512e-93	4.10999778390038	0.112	0.002	5.80958124690241e-89	T.cells	ANKRD18B
RP11-890B15.2	3.20517688098708e-93	3.59259636580626	0.112	0.002	6.41035376197416e-89	T.cells	RP11-890B15.2
WNT4	3.32788304350298e-93	3.95680454544969	0.218	0.013	6.65576608700596e-89	T.cells	WNT4
LGALS9C	3.53430958513151e-93	1.99691182994927	0.212	0.012	7.06861917026302e-89	T.cells	LGALS9C
LRIG3	4.03175913582483e-93	3.08795446808722	0.235	0.015	8.06351827164967e-89	T.cells	LRIG3
TMEM52B	4.0869118799044e-93	4.06039751524262	0.112	0.002	8.17382375980881e-89	T.cells	TMEM52B
GAS6-AS2	5.87265419695255e-93	4.40014393348554	0.118	0.003	1.17453083939051e-88	T.cells	GAS6-AS2
ACTN1	6.87137628237055e-93	2.91042751091969	0.524	0.079	1.37427525647411e-88	T.cells	ACTN1
LGALSL	9.52235629966459e-93	2.97241932915155	0.271	0.02	1.90447125993292e-88	T.cells	LGALSL
DUSP6	1.08473483024315e-92	2.43148586198784	0.388	0.041	2.1694696604863e-88	T.cells	DUSP6
FZD6	1.17850958728163e-92	2.25430160968995	0.412	0.046	2.35701917456326e-88	T.cells	FZD6
TMEM40	1.30488004047672e-92	3.0581821047255	0.276	0.021	2.60976008095344e-88	T.cells	TMEM40
HSD17B1	1.95131913530522e-92	2.7880256066013	0.253	0.017	3.90263827061043e-88	T.cells	HSD17B1
PODNL1	3.25653200129436e-92	4.17842924884149	0.153	0.006	6.51306400258871e-88	T.cells	PODNL1
ALDH3A1	3.27752955132382e-92	2.96279615232178	0.329	0.03	6.55505910264765e-88	T.cells	ALDH3A1
OSBPL1A	1.01891837058834e-91	2.81366293628553	0.282	0.022	2.03783674117668e-87	T.cells	OSBPL1A
NME4	3.3621369075814e-91	2.49444701377301	0.565	0.088	6.7242738151628e-87	T.cells	NME4
DPF1	3.43541450983058e-91	4.17213923912043	0.124	0.003	6.87082901966117e-87	T.cells	DPF1
RTKN	4.42367090981157e-91	2.0027006104216	0.359	0.036	8.84734181962314e-87	T.cells	RTKN
DSE	4.93036865897533e-91	1.74117731482586	0.353	0.034	9.86073731795065e-87	T.cells	DSE
IRS1	4.95215892073824e-91	3.33791940510778	0.171	0.007	9.90431784147649e-87	T.cells	IRS1
RP11-197K6.1	8.90581933283149e-91	4.86308576556692	0.112	0.003	1.7811638665663e-86	T.cells	RP11-197K6.1
TEX40	1.15412038352692e-90	4.47329898266677	0.112	0.003	2.30824076705384e-86	T.cells	TEX40
KRTCAP3	1.37253746655334e-90	2.53738608765861	0.424	0.05	2.74507493310667e-86	T.cells	KRTCAP3
TEAD1	8.74915014758846e-90	3.33182553634799	0.194	0.01	1.74983002951769e-85	T.cells	TEAD1
KRT18	1.32003979857972e-89	2.61849772212961	0.506	0.075	2.64007959715944e-85	T.cells	KRT18
SPHK1	1.49045384821713e-89	2.17676720603916	0.418	0.049	2.98090769643427e-85	T.cells	SPHK1
MLLT11	2.06634635048013e-89	2.01782260632344	0.4	0.045	4.13269270096025e-85	T.cells	MLLT11
PTGS2	2.26256156553838e-89	3.28512129345157	0.241	0.016	4.52512313107675e-85	T.cells	PTGS2
PRKCDBP	3.14184570852886e-89	2.9430927002553	0.512	0.076	6.28369141705772e-85	T.cells	PRKCDBP
CRIP2	4.13459302614659e-89	2.8092612052456	0.5	0.073	8.26918605229318e-85	T.cells	CRIP2
OBSL1	4.18355325425394e-89	3.88824450023994	0.165	0.007	8.36710650850788e-85	T.cells	OBSL1
AC013461.1	4.42634860683167e-89	1.98279850586181	0.471	0.062	8.85269721366335e-85	T.cells	AC013461.1
GALNT3	4.83959997002659e-89	1.76631134038961	0.376	0.04	9.67919994005318e-85	T.cells	GALNT3
ECE2	8.03709176142152e-89	1.98511263257718	0.488	0.066	1.6074183522843e-84	T.cells	ECE2
CDH1	1.12724493111878e-88	2.4677770451882	0.376	0.04	2.25448986223756e-84	T.cells	CDH1
OPN3	1.34847599366241e-88	1.90916357322827	0.429	0.052	2.69695198732482e-84	T.cells	OPN3
BAIAP2L1	2.16451002517838e-88	2.56613211142111	0.347	0.035	4.32902005035675e-84	T.cells	BAIAP2L1
CELSR1	3.48321700483165e-88	2.83992528567773	0.206	0.012	6.96643400966329e-84	T.cells	CELSR1
ASCL2	3.71137136782988e-88	2.23711200921921	0.376	0.041	7.42274273565975e-84	T.cells	ASCL2
L3HYPDH	4.68061637501033e-88	1.91016403192177	0.324	0.03	9.36123275002066e-84	T.cells	L3HYPDH
COL6A2	5.95120827739732e-88	3.262345564056	0.424	0.051	1.19024165547946e-83	T.cells	COL6A2
ZNF185	6.17739317604995e-88	2.72690954050165	0.247	0.017	1.23547863520999e-83	T.cells	ZNF185
RAB27B	7.27408595720486e-88	2.36712586175515	0.265	0.02	1.45481719144097e-83	T.cells	RAB27B
PLPP2	1.24629698419843e-87	2.37548922544966	0.471	0.062	2.49259396839686e-83	T.cells	PLPP2
NUDT11	1.81113437946154e-87	1.7011824005838	0.235	0.016	3.62226875892308e-83	T.cells	NUDT11
SLC44A1	1.86962657876678e-87	2.06556223157149	0.512	0.073	3.73925315753355e-83	T.cells	SLC44A1
TMTC3	2.02187550541751e-87	1.82736576746229	0.406	0.047	4.04375101083503e-83	T.cells	TMTC3
HES1	2.11108507826238e-87	2.63145823703108	0.5	0.071	4.22217015652475e-83	T.cells	HES1
PLA2R1	2.36049251290734e-87	4.64924592863578	0.124	0.004	4.72098502581469e-83	T.cells	PLA2R1
GNA11	2.45932903003617e-87	3.14650391558286	0.229	0.015	4.91865806007235e-83	T.cells	GNA11
PITX1	2.56833057261064e-87	1.79705542957767	0.424	0.05	5.13666114522128e-83	T.cells	PITX1
H2AFY2	3.16321271603434e-87	2.08207824765699	0.406	0.047	6.32642543206867e-83	T.cells	H2AFY2
CCL2	3.56737951286194e-87	3.79018052479495	0.329	0.032	7.13475902572388e-83	T.cells	CCL2
TOM1L1	3.89645833585922e-87	2.45118454619866	0.312	0.028	7.79291667171844e-83	T.cells	TOM1L1
IL24	5.61768762743636e-87	5.82804109110697	0.194	0.011	1.12353752548727e-82	T.cells	IL24
HOXD11	6.68217644424226e-87	3.16769523609525	0.2	0.011	1.33643528884845e-82	T.cells	HOXD11
TJP1	7.45886092844808e-87	2.67712402863261	0.306	0.027	1.49177218568962e-82	T.cells	TJP1
DOCK5	1.01346561643181e-86	2.05582270238883	0.253	0.018	2.02693123286362e-82	T.cells	DOCK5
CD68	1.10649718032517e-86	2.06463726605435	0.465	0.062	2.21299436065033e-82	T.cells	CD68
PPP1R1C	1.55853658900098e-86	4.52247057289265	0.129	0.004	3.11707317800197e-82	T.cells	PPP1R1C
C1orf74	1.77712688920031e-86	2.91814023539224	0.212	0.013	3.55425377840062e-82	T.cells	C1orf74
HMGN5	1.89913273516193e-86	2.20413629033387	0.306	0.027	3.79826547032385e-82	T.cells	HMGN5
ARL4D	1.93879504271971e-86	2.04398916095598	0.406	0.048	3.87759008543942e-82	T.cells	ARL4D
FSCN1	2.13764090733503e-86	3.48966517282643	0.488	0.078	4.27528181467006e-82	T.cells	FSCN1
CHST3	2.18647341753784e-86	3.08909781192024	0.182	0.009	4.37294683507569e-82	T.cells	CHST3
BDKRB2	2.22646467336588e-86	4.00940529251602	0.118	0.003	4.45292934673175e-82	T.cells	BDKRB2
KIRREL	2.23526344970658e-86	4.97640757325003	0.1	0.002	4.47052689941315e-82	T.cells	KIRREL
PDIA5	2.41850077052462e-86	2.1559710408473	0.276	0.022	4.83700154104923e-82	T.cells	PDIA5
TSPAN1	2.55347200847496e-86	2.64761091114846	0.276	0.022	5.10694401694992e-82	T.cells	TSPAN1
LINC01116	3.85728288632165e-86	1.462798331419	0.324	0.03	7.71456577264331e-82	T.cells	LINC01116
IL17RE	4.51178527464348e-86	2.49110444472236	0.194	0.011	9.02357054928696e-82	T.cells	IL17RE
SDC3	7.2200002893697e-86	3.51911458000038	0.135	0.005	1.44400005787394e-81	T.cells	SDC3
UBTD1	1.00750158704711e-85	2.31021627558434	0.253	0.019	2.01500317409422e-81	T.cells	UBTD1
CEP170B	1.09155151156444e-85	2.46099128277666	0.253	0.019	2.18310302312887e-81	T.cells	CEP170B
RBMS2	1.47450993824208e-85	2.55462272223416	0.224	0.015	2.94901987648415e-81	T.cells	RBMS2
COL6A1	1.47953162861744e-85	3.35171692181554	0.382	0.043	2.95906325723488e-81	T.cells	COL6A1
SLC31A2	1.50049455200095e-85	1.75512463383921	0.412	0.049	3.00098910400191e-81	T.cells	SLC31A2
KRT8	1.944780476881e-85	2.37181090918093	0.465	0.063	3.88956095376199e-81	T.cells	KRT8
SERTAD4-AS1	2.38057701350485e-85	3.5852966171524	0.171	0.008	4.76115402700971e-81	T.cells	SERTAD4-AS1
ADAM9	2.42176003597274e-85	2.16240470106115	0.371	0.041	4.84352007194548e-81	T.cells	ADAM9
WASL	3.29672280222374e-85	1.83084478874064	0.359	0.038	6.59344560444747e-81	T.cells	WASL
SPINT1	4.04488524461911e-85	2.01626721792694	0.476	0.065	8.08977048923823e-81	T.cells	SPINT1
PC	4.85655191025213e-85	2.9739188720703	0.206	0.012	9.71310382050426e-81	T.cells	PC
FAM83F	7.5137240915818e-85	2.76198262441264	0.224	0.015	1.50274481831636e-80	T.cells	FAM83F
MYCL	8.73694078357391e-85	3.56646566758501	0.194	0.011	1.74738815671478e-80	T.cells	MYCL
PPP1R13L	9.56070795636444e-85	2.13862408316729	0.359	0.038	1.91214159127289e-80	T.cells	PPP1R13L
DPYSL3	1.65333891943372e-84	3.30836162849514	0.247	0.018	3.30667783886743e-80	T.cells	DPYSL3
ALS2CL	1.72580830437898e-84	3.38844514939214	0.141	0.005	3.45161660875797e-80	T.cells	ALS2CL
PRTFDC1	2.08786319229217e-84	2.00096077909602	0.294	0.026	4.17572638458434e-80	T.cells	PRTFDC1
SLC35F3	3.89463197837481e-84	2.26079206395249	0.176	0.009	7.78926395674961e-80	T.cells	SLC35F3
LPAR3	3.95523680978114e-84	4.50462686761971	0.153	0.006	7.91047361956227e-80	T.cells	LPAR3
HSPA2	4.37854797065548e-84	2.23043974795364	0.518	0.079	8.75709594131096e-80	T.cells	HSPA2
SLC48A1	5.10312277044829e-84	2.10629926658679	0.353	0.037	1.02062455408966e-79	T.cells	SLC48A1
SNHG18	5.48044806004831e-84	3.3437297511848	0.2	0.012	1.09608961200966e-79	T.cells	SNHG18
WNT7B	5.87552308538584e-84	2.93587548428447	0.229	0.016	1.17510461707717e-79	T.cells	WNT7B
CCDC68	6.26256475295836e-84	4.66529701162784	0.112	0.003	1.25251295059167e-79	T.cells	CCDC68
EFNB1	6.84229536099097e-84	2.08136042543871	0.459	0.062	1.36845907219819e-79	T.cells	EFNB1
PLEKHG5	7.21310454771928e-84	2.64205083841596	0.188	0.01	1.44262090954386e-79	T.cells	PLEKHG5
RAB25	7.49203926218801e-84	1.6329422869565	0.406	0.048	1.4984078524376e-79	T.cells	RAB25
TMEM132A	8.56385853295622e-84	3.12559037532018	0.271	0.022	1.71277170659124e-79	T.cells	TMEM132A
HSD17B2	1.82986122668035e-83	4.42310480884983	0.106	0.003	3.65972245336069e-79	T.cells	HSD17B2
FOXE1	1.83490425091451e-83	3.76838711198012	0.218	0.014	3.66980850182902e-79	T.cells	FOXE1
DPY19L4	1.9781334118719e-83	1.674330376754	0.347	0.036	3.9562668237438e-79	T.cells	DPY19L4
PXDC1	3.12742897839441e-83	2.02647531421117	0.318	0.031	6.25485795678882e-79	T.cells	PXDC1
CTNND1	3.46462607015173e-83	2.05673392986201	0.424	0.053	6.92925214030347e-79	T.cells	CTNND1
DEPDC1	3.46999687833298e-83	2.38012148880776	0.394	0.047	6.93999375666597e-79	T.cells	DEPDC1
PINK1	4.32651054653062e-83	1.47436565837043	0.394	0.046	8.65302109306124e-79	T.cells	PINK1
CD109	4.68690038096635e-83	1.69614465883825	0.365	0.04	9.37380076193271e-79	T.cells	CD109
FAM183A	5.28859581145596e-83	4.25794888228497	0.129	0.004	1.05771916229119e-78	T.cells	FAM183A
KDELC1	6.78911192545956e-83	2.16373582253919	0.241	0.018	1.35782238509191e-78	T.cells	KDELC1
IL1A	8.25064951711852e-83	2.74312076994466	0.224	0.015	1.6501299034237e-78	T.cells	IL1A
TFAP2C	1.16252510876518e-82	3.54534757713214	0.212	0.014	2.32505021753035e-78	T.cells	TFAP2C
SIX5	1.17047487212264e-82	2.95310104559297	0.182	0.01	2.34094974424528e-78	T.cells	SIX5
NFASC	1.23727342915544e-82	4.84966318878664	0.118	0.003	2.47454685831088e-78	T.cells	NFASC
ITGAV	1.29670533247336e-82	1.73708914269932	0.429	0.055	2.59341066494671e-78	T.cells	ITGAV
YES1	1.5414974005341e-82	1.8792973552366	0.429	0.055	3.08299480106821e-78	T.cells	YES1
SGMS2	2.00874894581382e-82	2.55227355693419	0.218	0.014	4.01749789162763e-78	T.cells	SGMS2
TRIT1	2.13462914325701e-82	1.44986722292868	0.382	0.044	4.26925828651402e-78	T.cells	TRIT1
NMU	2.43829338875243e-82	2.40895906139719	0.324	0.032	4.87658677750487e-78	T.cells	NMU
NPHP1	2.45603484969317e-82	2.86929722003928	0.171	0.008	4.91206969938634e-78	T.cells	NPHP1
FGD6	2.55183488943627e-82	2.83067124310515	0.241	0.018	5.10366977887254e-78	T.cells	FGD6
TLE1	2.59942776299349e-82	1.47004586836817	0.365	0.04	5.19885552598697e-78	T.cells	TLE1
BACE1	2.91645168010369e-82	3.42692159417704	0.147	0.006	5.83290336020738e-78	T.cells	BACE1
GPX2	4.64479631490746e-82	2.55141790928653	0.359	0.04	9.28959262981491e-78	T.cells	GPX2
GPX3	4.73306201886917e-82	2.79314350320617	0.3	0.028	9.46612403773833e-78	T.cells	GPX3
FAM110C	5.41759588026714e-82	2.55532316966989	0.212	0.014	1.08351917605343e-77	T.cells	FAM110C
S100A14	6.82291926446651e-82	2.51425843175452	0.506	0.082	1.3645838528933e-77	T.cells	S100A14
TMEM97	9.21374288111701e-82	1.81763348171675	0.488	0.07	1.8427485762234e-77	T.cells	TMEM97
GPSM2	1.43999807732834e-81	1.72106091557617	0.471	0.065	2.87999615465667e-77	T.cells	GPSM2
DLL1	1.83471950042495e-81	1.76402780852805	0.276	0.024	3.6694390008499e-77	T.cells	DLL1
GNB4	3.42784379544106e-81	1.99229403133278	0.341	0.036	6.85568759088213e-77	T.cells	GNB4
USP43	5.62644299854944e-81	4.15858851443939	0.1	0.002	1.12528859970989e-76	T.cells	USP43
AKAP12	6.54693131108394e-81	3.29518802757913	0.1	0.002	1.30938626221679e-76	T.cells	AKAP12
KIF14	8.35689345445214e-81	2.29551634810893	0.347	0.038	1.67137869089043e-76	T.cells	KIF14
MIPOL1	8.59613540530479e-81	3.07301224483148	0.176	0.009	1.71922708106096e-76	T.cells	MIPOL1
SH3RF1	1.00192283454674e-80	3.36951429288869	0.194	0.012	2.00384566909348e-76	T.cells	SH3RF1
DIAPH3	1.07976894326747e-80	2.07523917279365	0.4	0.049	2.15953788653494e-76	T.cells	DIAPH3
CDC42BPB	1.2570727876677e-80	2.62138904945086	0.265	0.022	2.5141455753354e-76	T.cells	CDC42BPB
CLDN12	1.59477929214302e-80	2.90324759520166	0.229	0.016	3.18955858428604e-76	T.cells	CLDN12
LINC01133	1.62798567548604e-80	2.88407760878503	0.229	0.016	3.25597135097208e-76	T.cells	LINC01133
EMP1	1.7190727295275e-80	2.15554993116657	0.465	0.065	3.43814545905499e-76	T.cells	EMP1
LRRC75B	2.20204967731178e-80	2.965508624444	0.159	0.007	4.40409935462356e-76	T.cells	LRRC75B
SDC2	3.08477417917704e-80	3.33135236180381	0.235	0.018	6.16954835835409e-76	T.cells	SDC2
ECT2	3.32611143253206e-80	1.93995419260203	0.441	0.059	6.65222286506412e-76	T.cells	ECT2
CAMK2N1	4.04063623977107e-80	2.46777976441434	0.224	0.016	8.08127247954215e-76	T.cells	CAMK2N1
STAP2	4.37690664545087e-80	1.55588209026922	0.429	0.055	8.75381329090175e-76	T.cells	STAP2
DUOXA1	4.42105471830374e-80	3.46866180894522	0.188	0.011	8.84210943660748e-76	T.cells	DUOXA1
ITSN1	6.27582183160045e-80	2.59959841674206	0.2	0.012	1.25516436632009e-75	T.cells	ITSN1
HOXC8	8.01755259822328e-80	4.06075559420871	0.129	0.005	1.60351051964466e-75	T.cells	HOXC8
NUP50-AS1	9.07643941158747e-80	1.65716418053609	0.365	0.041	1.81528788231749e-75	T.cells	NUP50-AS1
MICALL1	2.43165363907136e-79	1.55173300453506	0.347	0.038	4.86330727814272e-75	T.cells	MICALL1
COLGALT1	3.05308457158732e-79	1.75758940495201	0.471	0.067	6.10616914317464e-75	T.cells	COLGALT1
JAG1	3.11559436910182e-79	2.15846530574484	0.371	0.044	6.23118873820364e-75	T.cells	JAG1
TRIO	3.19324249751182e-79	2.52100193146201	0.229	0.017	6.38648499502364e-75	T.cells	TRIO
RCN1	3.37712161363493e-79	2.06642395637398	0.559	0.095	6.75424322726986e-75	T.cells	RCN1
CXADR	3.6083472584154e-79	1.54158115590177	0.376	0.044	7.21669451683081e-75	T.cells	CXADR
RHBDF1	3.66944169419859e-79	3.56433331891542	0.176	0.01	7.33888338839718e-75	T.cells	RHBDF1
RP11-12G12.7	5.16326822063367e-79	2.13177058098054	0.347	0.038	1.03265364412673e-74	T.cells	RP11-12G12.7
SH3BP4	6.14258630696433e-79	3.82810851089497	0.194	0.012	1.22851726139287e-74	T.cells	SH3BP4
PROM2	8.85461963476725e-79	2.83706206938232	0.253	0.021	1.77092392695345e-74	T.cells	PROM2
HORMAD1	9.02432373912638e-79	3.73070569911557	0.118	0.004	1.80486474782528e-74	T.cells	HORMAD1
NR2F6	1.04660203111824e-78	2.1913169367267	0.359	0.041	2.09320406223648e-74	T.cells	NR2F6
HEBP1	1.10695064400313e-78	1.69021884463758	0.565	0.094	2.21390128800626e-74	T.cells	HEBP1
CTGF	1.50188269048544e-78	3.57548551516252	0.235	0.018	3.00376538097087e-74	T.cells	CTGF
GSTT2B	1.62978058682723e-78	4.08526760153899	0.124	0.004	3.25956117365447e-74	T.cells	GSTT2B
VPS9D1-AS1	1.67183620694232e-78	3.1962890796065	0.182	0.01	3.34367241388464e-74	T.cells	VPS9D1-AS1
SVIL	1.67717123878179e-78	2.06432783873854	0.3	0.029	3.35434247756359e-74	T.cells	SVIL
VWA1	2.26413021068852e-78	3.37966529135168	0.235	0.018	4.52826042137704e-74	T.cells	VWA1
FBLN1	2.47058176538815e-78	2.40545789527379	0.353	0.04	4.94116353077631e-74	T.cells	FBLN1
RCAN1	3.62257291666185e-78	3.27544640025363	0.294	0.028	7.24514583332371e-74	T.cells	RCAN1
CYB5R2	3.87367475188854e-78	2.91338786826561	0.218	0.015	7.74734950377707e-74	T.cells	CYB5R2
DHCR24	4.44534704839301e-78	2.09640753585784	0.418	0.055	8.89069409678603e-74	T.cells	DHCR24
SLC12A4	4.79021045240995e-78	1.93368253495007	0.265	0.023	9.5804209048199e-74	T.cells	SLC12A4
MANBAL	6.24316037556706e-78	2.39687304149529	0.559	0.101	1.24863207511341e-73	T.cells	MANBAL
TMEM79	7.01302068861944e-78	1.72420127703565	0.324	0.034	1.40260413772389e-73	T.cells	TMEM79
VAT1	1.3537512682411e-77	1.37684270079605	0.376	0.045	2.70750253648219e-73	T.cells	VAT1
RPGRIP1L	1.58306195758917e-77	1.81583763236249	0.229	0.017	3.16612391517834e-73	T.cells	RPGRIP1L
CRABP2	1.62484530301806e-77	1.99007326849526	0.435	0.06	3.24969060603612e-73	T.cells	CRABP2
SWAP70	1.74702213041558e-77	1.59941144806152	0.429	0.058	3.49404426083116e-73	T.cells	SWAP70
VPS37C	1.92693452389758e-77	1.92675248405826	0.329	0.035	3.85386904779515e-73	T.cells	VPS37C
LAMA5	2.13521158133507e-77	2.49621859560076	0.288	0.027	4.27042316267014e-73	T.cells	LAMA5
INF2	2.72147877321357e-77	1.46683760905099	0.412	0.053	5.44295754642714e-73	T.cells	INF2
TMEM51	3.96601053103718e-77	2.52902394600421	0.259	0.022	7.93202106207436e-73	T.cells	TMEM51
NEK2	4.3397448206372e-77	2.13394921419545	0.418	0.056	8.6794896412744e-73	T.cells	NEK2
SLC6A11	4.91343217572169e-77	4.56441583271491	0.106	0.003	9.82686435144338e-73	T.cells	SLC6A11
KIF16B	5.19037805188132e-77	1.74318484138574	0.306	0.03	1.03807561037626e-72	T.cells	KIF16B
DHODH	5.40443282804914e-77	1.36884602126532	0.359	0.041	1.08088656560983e-72	T.cells	DHODH
PROC	7.32720030624258e-77	2.83177080867452	0.129	0.005	1.46544006124852e-72	T.cells	PROC
RP11-1060J15.4	9.91745036469785e-77	2.71866698465578	0.106	0.003	1.98349007293957e-72	T.cells	RP11-1060J15.4
DLX2	1.14956334299516e-76	2.84782827559893	0.141	0.006	2.29912668599032e-72	T.cells	DLX2
PNPLA4	1.19570186018119e-76	1.67177580976804	0.412	0.054	2.39140372036238e-72	T.cells	PNPLA4
PFKM	1.46247477721357e-76	2.0576144821362	0.329	0.036	2.92494955442714e-72	T.cells	PFKM
FGFR2	2.78658692053711e-76	2.94784970258209	0.165	0.009	5.57317384107422e-72	T.cells	FGFR2
C1QTNF1	2.7963330758031e-76	4.35129490268402	0.153	0.007	5.59266615160621e-72	T.cells	C1QTNF1
LINC01389	3.01242761705368e-76	3.31663867866537	0.1	0.003	6.02485523410737e-72	T.cells	LINC01389
SPIRE1	4.37654243339371e-76	2.46359588525951	0.188	0.012	8.75308486678742e-72	T.cells	SPIRE1
TOP1MT	5.33003968086588e-76	1.49446447505473	0.429	0.059	1.06600793617318e-71	T.cells	TOP1MT
COL16A1	7.43339122414438e-76	2.48529160678338	0.259	0.022	1.48667824482888e-71	T.cells	COL16A1
TGFBR1	1.4761579981715e-75	1.75929844186154	0.365	0.043	2.95231599634299e-71	T.cells	TGFBR1
LRFN4	1.90971506757021e-75	1.7818180795892	0.241	0.019	3.81943013514043e-71	T.cells	LRFN4
YAE1D1	2.16764203532182e-75	1.67536934270062	0.312	0.032	4.33528407064365e-71	T.cells	YAE1D1
POLR3G	2.46367496020195e-75	2.44109064286408	0.218	0.016	4.92734992040389e-71	T.cells	POLR3G
ST3GAL3	2.6145860520249e-75	1.28679787451544	0.271	0.024	5.2291721040498e-71	T.cells	ST3GAL3
RP11-392P7.6	3.27772826146601e-75	2.44658771319772	0.241	0.02	6.55545652293202e-71	T.cells	RP11-392P7.6
MYO1C	3.92275842952235e-75	1.69822133045102	0.441	0.062	7.8455168590447e-71	T.cells	MYO1C
PLCB3	4.3683783581594e-75	2.00914688042743	0.265	0.024	8.73675671631879e-71	T.cells	PLCB3
MFSD3	4.60827163392663e-75	1.78285173074196	0.382	0.048	9.21654326785326e-71	T.cells	MFSD3
FERMT2	4.67466199246358e-75	3.10710273942012	0.153	0.007	9.34932398492716e-71	T.cells	FERMT2
FAM127B	6.33064496801621e-75	1.98889449587727	0.529	0.088	1.26612899360324e-70	T.cells	FAM127B
PUS7	6.35744086620193e-75	2.16478821770913	0.306	0.032	1.27148817324039e-70	T.cells	PUS7
NT5DC2	1.05746362348957e-74	2.17415675432486	0.353	0.042	2.11492724697914e-70	T.cells	NT5DC2
APP	1.10826598840586e-74	1.95228094491684	0.541	0.093	2.21653197681172e-70	T.cells	APP
ETV5	1.13057777162669e-74	2.76378343356938	0.247	0.021	2.26115554325339e-70	T.cells	ETV5
PPT2	1.62507016478489e-74	2.4396159248719	0.182	0.011	3.25014032956978e-70	T.cells	PPT2
NFE2L1	1.67291650859012e-74	1.57259480831107	0.518	0.084	3.34583301718023e-70	T.cells	NFE2L1
FOXC2	2.86603736437137e-74	4.2040420968758	0.1	0.003	5.73207472874274e-70	T.cells	FOXC2
SERPINB2	3.16822199458096e-74	3.16129004549531	0.2	0.014	6.33644398916191e-70	T.cells	SERPINB2
ABL2	3.49611737166069e-74	2.2068505708525	0.388	0.051	6.99223474332139e-70	T.cells	ABL2
FAM229B	3.62603188831292e-74	1.81731411745007	0.294	0.029	7.25206377662583e-70	T.cells	FAM229B
GJC1	5.79116082667947e-74	3.57628780568521	0.124	0.005	1.15823216533589e-69	T.cells	GJC1
TTC8	1.06787916080787e-73	2.62498804368708	0.212	0.015	2.13575832161575e-69	T.cells	TTC8
LRRC16A	1.08455487585509e-73	1.73812235351949	0.271	0.025	2.16910975171017e-69	T.cells	LRRC16A
RTTN	1.09634291084681e-73	2.04430920602176	0.229	0.018	2.19268582169362e-69	T.cells	RTTN
NRAV	1.1205587947659e-73	1.91430839161491	0.241	0.02	2.24111758953181e-69	T.cells	NRAV
B3GNT5	1.16041856841787e-73	1.60045146801153	0.365	0.045	2.32083713683574e-69	T.cells	B3GNT5
EVPL	1.305125096135e-73	3.01791398776439	0.165	0.009	2.61025019227e-69	T.cells	EVPL
PI3	1.64071149795358e-73	2.69032011695103	0.365	0.045	3.28142299590715e-69	T.cells	PI3
DSC2	2.6496576311741e-73	2.06255147099604	0.306	0.032	5.2993152623482e-69	T.cells	DSC2
WWTR1	2.79826123467396e-73	2.03466051090361	0.294	0.03	5.59652246934792e-69	T.cells	WWTR1
CRISPLD1	3.94543302687917e-73	3.70412283831352	0.106	0.003	7.89086605375834e-69	T.cells	CRISPLD1
SCD5	4.46400124491709e-73	1.85490286544587	0.335	0.038	8.92800248983419e-69	T.cells	SCD5
CALML3	4.61766556366526e-73	2.08230246226743	0.412	0.057	9.23533112733053e-69	T.cells	CALML3
FZD2	5.72844679452634e-73	3.48404175955306	0.129	0.005	1.14568935890527e-68	T.cells	FZD2
HSPB8	5.91976224408845e-73	2.23429983350253	0.229	0.018	1.18395244881769e-68	T.cells	HSPB8
PRSS16	6.18614443975181e-73	2.79893319984742	0.194	0.013	1.23722888795036e-68	T.cells	PRSS16
WNT7A	9.23095357058314e-73	1.30693401073407	0.153	0.008	1.84619071411663e-68	T.cells	WNT7A
INPP5A	9.80220126008954e-73	2.17028365165521	0.165	0.009	1.96044025201791e-68	T.cells	INPP5A
IFNGR2	1.04653558602357e-72	1.72506927916852	0.518	0.086	2.09307117204714e-68	T.cells	IFNGR2
SLPI	1.24104550148671e-72	3.11883457383129	0.476	0.079	2.48209100297342e-68	T.cells	SLPI
IGSF3	1.42718933582225e-72	3.08163180415513	0.224	0.018	2.85437867164451e-68	T.cells	IGSF3
SLC29A1	1.69987624303273e-72	1.97765595887779	0.406	0.056	3.39975248606545e-68	T.cells	SLC29A1
NIPAL2	1.74835867715203e-72	2.03420380035634	0.212	0.016	3.49671735430407e-68	T.cells	NIPAL2
ZNF532	1.79518383452322e-72	2.79012980932788	0.194	0.013	3.59036766904643e-68	T.cells	ZNF532
SPOCK1	2.17288080426742e-72	3.61225164789522	0.118	0.004	4.34576160853483e-68	T.cells	SPOCK1
ZNF219	2.36882931326279e-72	1.83199231814232	0.282	0.028	4.73765862652557e-68	T.cells	ZNF219
DUSP7	2.37157540671888e-72	1.76639151038232	0.282	0.028	4.74315081343777e-68	T.cells	DUSP7
ARHGEF16	2.57738246468815e-72	2.83769975397737	0.247	0.021	5.1547649293763e-68	T.cells	ARHGEF16
RAB23	2.7070032468825e-72	2.97122003201032	0.188	0.012	5.414006493765e-68	T.cells	RAB23
RARG	3.00300246346466e-72	1.8204070108899	0.406	0.056	6.00600492692932e-68	T.cells	RARG
F11R	3.65477114181854e-72	1.79145984833737	0.447	0.067	7.30954228363707e-68	T.cells	F11R
TMEM44	3.96821540599761e-72	2.71117247487677	0.241	0.02	7.93643081199521e-68	T.cells	TMEM44
C11orf45	3.98338951789659e-72	4.24668884786245	0.1	0.003	7.96677903579319e-68	T.cells	C11orf45
TMEM38B	4.29159074985971e-72	1.55759872639416	0.424	0.06	8.58318149971942e-68	T.cells	TMEM38B
TRPM4	4.84377607412753e-72	2.60048487371301	0.188	0.012	9.68755214825507e-68	T.cells	TRPM4
ADAM15	6.39959811161391e-72	2.02485788336344	0.471	0.073	1.27991962232278e-67	T.cells	ADAM15
CDC20	9.14421856360807e-72	2.55359546909269	0.541	0.105	1.82884371272161e-67	T.cells	CDC20
SOX6	1.18171064512168e-71	3.32446724720073	0.129	0.005	2.36342129024336e-67	T.cells	SOX6
TMCC3	1.37714635912716e-71	2.10935244909381	0.171	0.01	2.75429271825431e-67	T.cells	TMCC3
CORO6	1.54718990355467e-71	2.77476147446656	0.129	0.005	3.09437980710933e-67	T.cells	CORO6
TCTN1	2.44421417439041e-71	1.77540959698532	0.294	0.03	4.88842834878082e-67	T.cells	TCTN1
PLD1	2.68987144066248e-71	2.82542625098565	0.2	0.014	5.37974288132496e-67	T.cells	PLD1
C1orf21	3.03335260980138e-71	1.38771144970386	0.447	0.066	6.06670521960276e-67	T.cells	C1orf21
PRELID3A	3.03802470923875e-71	3.13773410024983	0.153	0.008	6.0760494184775e-67	T.cells	PRELID3A
AKR1B10	3.07573374441689e-71	2.98484786737094	0.306	0.033	6.15146748883377e-67	T.cells	AKR1B10
C1orf198	3.24262420978116e-71	2.08832589665055	0.294	0.031	6.48524841956233e-67	T.cells	C1orf198
BICD2	3.80640097288353e-71	1.14213603138829	0.429	0.061	7.61280194576706e-67	T.cells	BICD2
NEK6	4.27095813558727e-71	1.40587378338772	0.371	0.047	8.54191627117454e-67	T.cells	NEK6
B3GNT3	5.11650887040233e-71	3.50609678324995	0.141	0.007	1.02330177408047e-66	T.cells	B3GNT3
GSTA4	5.4345471698e-71	2.20227886006006	0.324	0.037	1.08690943396e-66	T.cells	GSTA4
ARHGEF35	5.54388676752637e-71	1.66017623624949	0.341	0.041	1.10877735350527e-66	T.cells	ARHGEF35
HTRA3	5.68125724655013e-71	2.73404473656766	0.147	0.007	1.13625144931003e-66	T.cells	HTRA3
CTD-2357A8.3	5.74966166628769e-71	1.51817591454457	0.2	0.014	1.14993233325754e-66	T.cells	CTD-2357A8.3
C6orf132	7.05470308165776e-71	2.30158594565849	0.218	0.017	1.41094061633155e-66	T.cells	C6orf132
CBY1	7.89088221543062e-71	1.73400537199407	0.365	0.046	1.57817644308612e-66	T.cells	CBY1
PTPN12	8.89847789094192e-71	1.64969296268658	0.394	0.054	1.77969557818838e-66	T.cells	PTPN12
ETNK2	8.95938107957696e-71	2.31347920344892	0.212	0.016	1.79187621591539e-66	T.cells	ETNK2
NLGN2	8.99436585509629e-71	2.9945205110467	0.118	0.004	1.79887317101926e-66	T.cells	NLGN2
GLCE	9.31127372824795e-71	1.33206774304255	0.347	0.042	1.86225474564959e-66	T.cells	GLCE
ST14	1.59469216189983e-70	1.78770548313786	0.359	0.045	3.18938432379966e-66	T.cells	ST14
FOXM1	1.86050406892326e-70	1.92459027182846	0.488	0.08	3.72100813784651e-66	T.cells	FOXM1
DHTKD1	1.87526586282216e-70	1.62015354574997	0.3	0.032	3.75053172564433e-66	T.cells	DHTKD1
UGGT2	2.66554606769281e-70	3.61764133290362	0.194	0.014	5.33109213538563e-66	T.cells	UGGT2
CROT	3.10177924898726e-70	1.46850055106957	0.347	0.042	6.20355849797452e-66	T.cells	CROT
HSBP1L1	3.51772289172371e-70	2.00670965584362	0.424	0.062	7.03544578344743e-66	T.cells	HSBP1L1
HRSP12	4.0869604220742e-70	1.61946435284988	0.471	0.075	8.17392084414839e-66	T.cells	HRSP12
EGR1	4.74875845158783e-70	3.03375963111969	0.5	0.094	9.49751690317567e-66	T.cells	EGR1
NID1	4.79691000259671e-70	3.90149623667567	0.124	0.005	9.59382000519342e-66	T.cells	NID1
ALDH2	4.80237640863466e-70	1.43367312625034	0.429	0.062	9.60475281726932e-66	T.cells	ALDH2
CRB3	6.2272471549955e-70	2.01187439869514	0.3	0.032	1.2454494309991e-65	T.cells	CRB3
CFL2	7.62195881614434e-70	1.26576365518006	0.394	0.054	1.52439176322887e-65	T.cells	CFL2
PFKFB2	8.14902118765672e-70	2.49300944949913	0.124	0.005	1.62980423753134e-65	T.cells	PFKFB2
LRP1	8.26988442996112e-70	2.35070055480749	0.206	0.015	1.65397688599222e-65	T.cells	LRP1
ADAMTSL4	1.53851782155161e-69	3.48875160359414	0.106	0.003	3.07703564310322e-65	T.cells	ADAMTSL4
SRC	1.7429424179818e-69	2.20761829911595	0.241	0.021	3.4858848359636e-65	T.cells	SRC
UGDH	1.92884935203756e-69	1.51963541186164	0.453	0.07	3.85769870407512e-65	T.cells	UGDH
RIMKLB	1.99109378989633e-69	1.87078735011333	0.235	0.02	3.98218757979266e-65	T.cells	RIMKLB
TMEM63B	2.00181074092319e-69	1.09506660025702	0.347	0.042	4.00362148184638e-65	T.cells	TMEM63B
VCL	2.06932016928492e-69	1.78778186412302	0.394	0.054	4.13864033856984e-65	T.cells	VCL
WDR4	2.13076640231981e-69	1.92362084740679	0.394	0.055	4.26153280463963e-65	T.cells	WDR4
SNX24	3.83014991607324e-69	1.62612615107893	0.318	0.036	7.66029983214648e-65	T.cells	SNX24
ZDHHC1	4.02834273489453e-69	3.34479180843652	0.159	0.009	8.05668546978907e-65	T.cells	ZDHHC1
ARPIN	4.3046905494941e-69	3.0368465051551	0.176	0.011	8.60938109898819e-65	T.cells	ARPIN
CC2D2A	6.14536484612625e-69	2.92989121871309	0.141	0.007	1.22907296922525e-64	T.cells	CC2D2A
TACSTD2	6.43131066944366e-69	2.29410465422526	0.553	0.115	1.28626213388873e-64	T.cells	TACSTD2
KCNS3	6.88472449114238e-69	2.96122718058376	0.265	0.026	1.37694489822848e-64	T.cells	KCNS3
ZFHX3	1.18860800394984e-68	2.08780531463229	0.288	0.031	2.37721600789969e-64	T.cells	ZFHX3
SULF2	1.78511932018215e-68	1.72377975112185	0.459	0.073	3.57023864036429e-64	T.cells	SULF2
GPRC5A	1.78598553274943e-68	2.50901319709185	0.241	0.022	3.57197106549887e-64	T.cells	GPRC5A
KPTN	1.81612490842776e-68	1.75487539853375	0.318	0.037	3.63224981685552e-64	T.cells	KPTN
MOCOS	2.35777319551721e-68	3.38427709790929	0.147	0.008	4.71554639103442e-64	T.cells	MOCOS
PROSER2	3.08366317626013e-68	3.17355332917183	0.159	0.009	6.16732635252027e-64	T.cells	PROSER2
SSX2IP	3.23536753225825e-68	1.48504065608982	0.329	0.039	6.47073506451651e-64	T.cells	SSX2IP
TCAF1	3.73979890010522e-68	1.22836260362108	0.388	0.053	7.47959780021045e-64	T.cells	TCAF1
SHB	4.07659634317845e-68	2.43758067243746	0.247	0.023	8.1531926863569e-64	T.cells	SHB
METAP1D	4.74969779339366e-68	1.33643358743266	0.218	0.018	9.49939558678733e-64	T.cells	METAP1D
TCF7L1	5.62448605735789e-68	3.40126775932734	0.176	0.012	1.12489721147158e-63	T.cells	TCF7L1
ME1	1.02912888610051e-67	2.56281790793825	0.241	0.022	2.05825777220101e-63	T.cells	ME1
PTPRK	1.04339441462735e-67	2.21440395865019	0.282	0.03	2.08678882925471e-63	T.cells	PTPRK
HHLA3	1.43980551774004e-67	1.41517095537088	0.347	0.044	2.87961103548008e-63	T.cells	HHLA3
BASP1	1.80944620195319e-67	1.85479671922127	0.547	0.104	3.61889240390638e-63	T.cells	BASP1
SLC2A9	1.93789780222141e-67	2.52843660209147	0.159	0.009	3.87579560444283e-63	T.cells	SLC2A9
FABP6	2.25036631396815e-67	1.7099859301682	0.265	0.026	4.5007326279363e-63	T.cells	FABP6
LACTB2	2.28931933158949e-67	1.84552085361344	0.465	0.076	4.57863866317899e-63	T.cells	LACTB2
TMEM99	2.30032050167827e-67	1.71660278327788	0.441	0.069	4.60064100335654e-63	T.cells	TMEM99
GCSH	2.61364666213043e-67	2.39593013331903	0.547	0.113	5.22729332426087e-63	T.cells	GCSH
PRKCI	2.62686182282302e-67	1.3331668960697	0.418	0.061	5.25372364564604e-63	T.cells	PRKCI
CERCAM	2.82044302030757e-67	2.36171654466265	0.212	0.017	5.64088604061514e-63	T.cells	CERCAM
FAM64A	2.90758133608049e-67	2.43245895215072	0.341	0.043	5.81516267216099e-63	T.cells	FAM64A
BPHL	3.6257208606897e-67	1.30520068891302	0.365	0.048	7.25144172137939e-63	T.cells	BPHL
NSG1	4.23094402674258e-67	1.95604217344605	0.341	0.043	8.46188805348515e-63	T.cells	NSG1
PLXDC2	4.34227619103394e-67	2.80684752935253	0.153	0.009	8.68455238206788e-63	T.cells	PLXDC2
FMNL2	4.70239294469266e-67	2.11044652476297	0.218	0.018	9.40478588938533e-63	T.cells	FMNL2
GSN	6.22164884784991e-67	2.28434102350154	0.5	0.088	1.24432976956998e-62	T.cells	GSN
ABCC3	6.63578734978409e-67	3.34476173071937	0.165	0.01	1.32715746995682e-62	T.cells	ABCC3
SLC39A4	6.65338240926862e-67	2.27767013322341	0.565	0.117	1.33067648185372e-62	T.cells	SLC39A4
SORBS3	7.43307049039817e-67	1.675190205747	0.347	0.045	1.48661409807963e-62	T.cells	SORBS3
TRIP13	1.44049573034557e-66	1.64594042277297	0.459	0.074	2.88099146069113e-62	T.cells	TRIP13
BAIAP2	1.64690893398549e-66	1.79520580417436	0.5	0.087	3.29381786797098e-62	T.cells	BAIAP2
PLK1	1.65696022792342e-66	2.26581332608766	0.453	0.076	3.31392045584684e-62	T.cells	PLK1
CDC42EP4	1.76353991169427e-66	1.17427358919493	0.4	0.057	3.52707982338855e-62	T.cells	CDC42EP4
PXN	2.22692182599077e-66	1.55720729742623	0.418	0.062	4.45384365198154e-62	T.cells	PXN
RRAS	2.6330614209934e-66	1.52853671701136	0.424	0.064	5.2661228419868e-62	T.cells	RRAS
PARD3	2.69823428561899e-66	2.73312026257425	0.218	0.018	5.39646857123799e-62	T.cells	PARD3
FAM65A	3.00389086181229e-66	1.73866058657263	0.229	0.02	6.00778172362458e-62	T.cells	FAM65A
USP40	3.12217895751313e-66	2.00039464572924	0.265	0.027	6.24435791502627e-62	T.cells	USP40
TTLL12	3.21395534934097e-66	1.55471829179642	0.441	0.069	6.42791069868194e-62	T.cells	TTLL12
TROAP	3.68202598468567e-66	2.02249790105596	0.524	0.1	7.36405196937135e-62	T.cells	TROAP
SMIM14	3.80992984435562e-66	1.2171947690031	0.476	0.079	7.61985968871124e-62	T.cells	SMIM14
MEST	3.94546779253763e-66	2.02645590074437	0.359	0.048	7.89093558507525e-62	T.cells	MEST
SPATC1L	4.03066044614197e-66	1.4061484298352	0.441	0.068	8.06132089228394e-62	T.cells	SPATC1L
CCDC85C	4.16159979038573e-66	1.86158840416529	0.235	0.021	8.32319958077145e-62	T.cells	CCDC85C
COL27A1	4.72886517413068e-66	2.37688610076842	0.218	0.018	9.45773034826136e-62	T.cells	COL27A1
PRRT3-AS1	5.26237011752871e-66	3.10075262086139	0.135	0.007	1.05247402350574e-61	T.cells	PRRT3-AS1
MARK1	5.60552016283827e-66	2.81651310326101	0.188	0.014	1.12110403256765e-61	T.cells	MARK1
KCTD15	6.46875058930085e-66	3.04729051602808	0.171	0.011	1.29375011786017e-61	T.cells	KCTD15
NET1	6.53090353683383e-66	1.54451100202631	0.418	0.063	1.30618070736677e-61	T.cells	NET1
TMEM136	7.3027413224071e-66	2.10145637466996	0.2	0.015	1.46054826448142e-61	T.cells	TMEM136
SH3PXD2A	8.61212647598925e-66	1.51172541985264	0.347	0.045	1.72242529519785e-61	T.cells	SH3PXD2A
TMEM45A	8.97458790640078e-66	2.47386915894188	0.241	0.022	1.79491758128016e-61	T.cells	TMEM45A
CARS2	9.2287155458262e-66	1.55229305230608	0.453	0.073	1.84574310916524e-61	T.cells	CARS2
TUBG2	1.05164282790445e-65	2.15274608693125	0.235	0.021	2.1032856558089e-61	T.cells	TUBG2
TRIP10	1.10981052953813e-65	1.57836249856838	0.376	0.052	2.21962105907627e-61	T.cells	TRIP10
C9orf9	1.14859922542197e-65	1.82558279532573	0.194	0.014	2.29719845084394e-61	T.cells	C9orf9
HN1L	1.26273361987611e-65	1.93218280253359	0.524	0.099	2.52546723975221e-61	T.cells	HN1L
DLL3	1.58298926541574e-65	2.29865516999654	0.176	0.012	3.16597853083148e-61	T.cells	DLL3
TCEAL3	1.69495758596021e-65	1.36067029371213	0.441	0.069	3.38991517192041e-61	T.cells	TCEAL3
ATP10D	1.80473244654616e-65	1.29618506836354	0.347	0.045	3.60946489309232e-61	T.cells	ATP10D
TMEM17	1.85642277672743e-65	3.91547238667728	0.141	0.007	3.71284555345487e-61	T.cells	TMEM17
USP31	1.90668182082517e-65	1.72277453821978	0.235	0.021	3.81336364165035e-61	T.cells	USP31
FAM20C	1.98592716924763e-65	3.58461390926632	0.153	0.009	3.97185433849526e-61	T.cells	FAM20C
GGH	2.0520662121175e-65	2.67181295938996	0.565	0.133	4.10413242423501e-61	T.cells	GGH
GPR176	2.08579466677852e-65	3.50719495763688	0.159	0.01	4.17158933355704e-61	T.cells	GPR176
TCEAL4	2.41273936613637e-65	2.08148917967925	0.559	0.114	4.82547873227275e-61	T.cells	TCEAL4
CCDC86	2.44562896837664e-65	1.65948897541112	0.453	0.074	4.89125793675329e-61	T.cells	CCDC86
OVOL2	2.68046775540791e-65	3.22473470469861	0.182	0.013	5.36093551081582e-61	T.cells	OVOL2
IL15	2.69404800509004e-65	1.6726624877015	0.3	0.034	5.38809601018008e-61	T.cells	IL15
EPB41L5	3.54885485715082e-65	2.38436635333264	0.212	0.018	7.09770971430163e-61	T.cells	EPB41L5
SLC38A6	4.6378350994739e-65	1.19585595592486	0.259	0.026	9.2756701989478e-61	T.cells	SLC38A6
MAP1B	5.16362441088416e-65	3.5566307254684	0.194	0.015	1.03272488217683e-60	T.cells	MAP1B
FAIM	5.33451147638771e-65	1.32214627459967	0.459	0.075	1.06690229527754e-60	T.cells	FAIM
RP11-128M1.1	6.09476375532873e-65	2.10611542254172	0.141	0.007	1.21895275106575e-60	T.cells	RP11-128M1.1
FHOD3	7.21034541705359e-65	3.77807704754456	0.106	0.004	1.44206908341072e-60	T.cells	FHOD3
C17orf51	7.90195292803659e-65	2.6068907245255	0.135	0.007	1.58039058560732e-60	T.cells	C17orf51
CTD-2015H6.3	8.25870693624434e-65	2.94256709633691	0.165	0.01	1.65174138724887e-60	T.cells	CTD-2015H6.3
DLX4	8.44836501622326e-65	4.10424033009157	0.106	0.004	1.68967300324465e-60	T.cells	DLX4
PKMYT1	9.46549963017605e-65	1.65580083923109	0.5	0.09	1.89309992603521e-60	T.cells	PKMYT1
AKR1C2	9.57084355765973e-65	2.83281934973062	0.259	0.026	1.91416871153195e-60	T.cells	AKR1C2
SFN	1.27717362097647e-64	4.31162141713162	0.529	0.124	2.55434724195294e-60	T.cells	SFN
SSFA2	1.28495167311685e-64	1.38561980998274	0.441	0.07	2.56990334623371e-60	T.cells	SSFA2
TTK	1.28742638325336e-64	1.83020049265552	0.347	0.045	2.57485276650672e-60	T.cells	TTK
CENPQ	1.55319301506698e-64	1.59073249960064	0.424	0.066	3.10638603013397e-60	T.cells	CENPQ
MLLT4	1.81255568478192e-64	1.81888649379244	0.329	0.042	3.62511136956385e-60	T.cells	MLLT4
TRMT61A	1.92642779439147e-64	1.3747493287439	0.406	0.061	3.85285558878294e-60	T.cells	TRMT61A
DYX1C1	2.14790091690739e-64	1.93637855266923	0.176	0.012	4.29580183381478e-60	T.cells	DYX1C1
NUAK1	2.94904174447799e-64	3.36532149165579	0.141	0.008	5.89808348895599e-60	T.cells	NUAK1
METTL1	3.72464478114325e-64	1.39047367688663	0.371	0.052	7.44928956228651e-60	T.cells	METTL1
CYB561	3.79943554266153e-64	1.28588327659264	0.365	0.05	7.59887108532305e-60	T.cells	CYB561
HYI	4.332221802146e-64	2.14937689804609	0.482	0.088	8.664443604292e-60	T.cells	HYI
C1QTNF6	4.72953557166044e-64	1.22521467868571	0.218	0.019	9.45907114332089e-60	T.cells	C1QTNF6
NOV	5.08527631328325e-64	5.05497684914709	0.124	0.006	1.01705526265665e-59	T.cells	NOV
OSCP1	5.14098854036492e-64	2.84133354832661	0.147	0.008	1.02819770807298e-59	T.cells	OSCP1
VAV2	5.80567724326686e-64	2.30069347268665	0.2	0.016	1.16113544865337e-59	T.cells	VAV2
DEPDC7	7.24772313516997e-64	2.01295900740225	0.171	0.011	1.44954462703399e-59	T.cells	DEPDC7
PDLIM4	7.66516932908013e-64	1.88375945197575	0.553	0.111	1.53303386581603e-59	T.cells	PDLIM4
NCEH1	7.68203091003626e-64	1.62949134020984	0.271	0.029	1.53640618200725e-59	T.cells	NCEH1
CEBPD	8.68738515031341e-64	1.77519419151322	0.6	0.128	1.73747703006268e-59	T.cells	CEBPD
KIAA0930	8.76710431776366e-64	1.31267802370364	0.388	0.056	1.75342086355273e-59	T.cells	KIAA0930
DLG5	9.68853534620178e-64	2.11720653540761	0.212	0.018	1.93770706924036e-59	T.cells	DLG5
PTGES	1.01969305172479e-63	2.5508799601972	0.271	0.029	2.03938610344957e-59	T.cells	PTGES
TMEM255B	1.18682025374598e-63	3.11156784105805	0.112	0.004	2.37364050749196e-59	T.cells	TMEM255B
HOXA10-AS	1.32229571729959e-63	3.23930146150819	0.141	0.008	2.64459143459918e-59	T.cells	HOXA10-AS
NR2F2	1.35954516269761e-63	3.05373707281565	0.176	0.012	2.71909032539521e-59	T.cells	NR2F2
FXYD3	1.53158229601564e-63	2.79907585377511	0.553	0.13	3.06316459203128e-59	T.cells	FXYD3
ERBB2	1.56680033414436e-63	2.42913180732063	0.259	0.027	3.13360066828872e-59	T.cells	ERBB2
EHF	1.73239059304498e-63	2.03639978874835	0.306	0.037	3.46478118608996e-59	T.cells	EHF
LPAR5	1.9659073472705e-63	1.49921837306109	0.271	0.029	3.93181469454101e-59	T.cells	LPAR5
SLC7A11	2.20567189046995e-63	2.9000851459378	0.182	0.013	4.4113437809399e-59	T.cells	SLC7A11
CHRNA5	2.50055545119395e-63	1.60649423561674	0.259	0.027	5.00111090238789e-59	T.cells	CHRNA5
DARS2	2.63834738926497e-63	1.77626229260587	0.265	0.028	5.27669477852995e-59	T.cells	DARS2
PPP4R1	2.8842962077873e-63	1.5229068202692	0.424	0.067	5.76859241557461e-59	T.cells	PPP4R1
CCDC112	3.49819345510629e-63	1.39502917985777	0.276	0.03	6.99638691021259e-59	T.cells	CCDC112
CDCA3	3.62757473290483e-63	2.16625844702392	0.482	0.089	7.25514946580967e-59	T.cells	CDCA3
RP11-244M2.1	4.09446948772324e-63	3.42783638110307	0.153	0.009	8.18893897544649e-59	T.cells	RP11-244M2.1
SEMA3B	4.26511831666637e-63	4.04470721972112	0.118	0.005	8.53023663333274e-59	T.cells	SEMA3B
FAAP24	4.33573720092146e-63	1.62681764885926	0.312	0.038	8.67147440184293e-59	T.cells	FAAP24
PBK	5.11854002595207e-63	1.85926219193215	0.482	0.086	1.02370800519041e-58	T.cells	PBK
TCF7L2	5.12367139588985e-63	2.27205272100653	0.212	0.018	1.02473427917797e-58	T.cells	TCF7L2
SH3PXD2B	5.31234363764008e-63	2.89304165057123	0.135	0.007	1.06246872752802e-58	T.cells	SH3PXD2B
SMO	5.55774717792626e-63	3.58826533147774	0.124	0.006	1.11154943558525e-58	T.cells	SMO
MTBP	6.78425641859649e-63	1.43081463908742	0.224	0.02	1.3568512837193e-58	T.cells	MTBP
CELSR2	7.5657980111429e-63	2.97403000515667	0.176	0.013	1.51315960222858e-58	T.cells	CELSR2
PLEKHA5	7.82815985776292e-63	1.45688276616082	0.371	0.053	1.56563197155258e-58	T.cells	PLEKHA5
CENPB	1.01454419110689e-62	1.09311469676874	0.388	0.057	2.02908838221378e-58	T.cells	CENPB
ALDH3A2	1.02009970474405e-62	1.87237594992845	0.524	0.101	2.0401994094881e-58	T.cells	ALDH3A2
FBXO2	1.16972089110445e-62	2.39436655869545	0.365	0.053	2.3394417822089e-58	T.cells	FBXO2
RNF26	1.71135217993453e-62	1.50122335713218	0.459	0.078	3.42270435986906e-58	T.cells	RNF26
NME2	1.7392890788398e-62	1.1649617356161	0.441	0.071	3.47857815767959e-58	T.cells	NME2
IFT22	1.74179702660891e-62	1.58098564588607	0.447	0.075	3.48359405321783e-58	T.cells	IFT22
HOXC9	1.90122058463636e-62	3.57136292068442	0.159	0.01	3.80244116927272e-58	T.cells	HOXC9
ETS2	2.01063769965015e-62	1.8113444986056	0.547	0.109	4.0212753993003e-58	T.cells	ETS2
DHRS7B	2.60097288826622e-62	1.26418302044141	0.441	0.072	5.20194577653245e-58	T.cells	DHRS7B
AK1	2.9538738256417e-62	1.37727758130155	0.476	0.083	5.9077476512834e-58	T.cells	AK1
A4GALT	2.98393317904e-62	2.03300070548945	0.276	0.031	5.96786635808001e-58	T.cells	A4GALT
TFCP2L1	3.49862056334711e-62	2.84187024839144	0.135	0.007	6.99724112669422e-58	T.cells	TFCP2L1
TMEM55A	4.67298688570493e-62	0.920995976009579	0.294	0.034	9.34597377140986e-58	T.cells	TMEM55A
CYBRD1	4.82206623351933e-62	2.25029777078949	0.212	0.018	9.64413246703866e-58	T.cells	CYBRD1
SORD	4.91439615628857e-62	1.53752815011496	0.441	0.073	9.82879231257715e-58	T.cells	SORD
ALG14	6.04659851382636e-62	1.52560242937165	0.394	0.06	1.20931970276527e-57	T.cells	ALG14
GALNS	6.27930554719553e-62	1.22098285024771	0.406	0.062	1.25586110943911e-57	T.cells	GALNS
PYGB	7.85358662210281e-62	1.33580279099991	0.429	0.069	1.57071732442056e-57	T.cells	PYGB
RRAD	7.9576847503242e-62	1.08196434177748	0.229	0.021	1.59153695006484e-57	T.cells	RRAD
CCNJL	8.91175752980738e-62	1.0673029532602	0.212	0.018	1.78235150596148e-57	T.cells	CCNJL
CREB5	1.05874423381137e-61	3.13463553920949	0.165	0.011	2.11748846762273e-57	T.cells	CREB5
EPN3	1.40762978726422e-61	3.70454698578478	0.171	0.012	2.81525957452844e-57	T.cells	EPN3
FILIP1L	1.85955441953654e-61	2.01682043199531	0.171	0.012	3.71910883907309e-57	T.cells	FILIP1L
CENPA	2.00230992612187e-61	2.21314059345069	0.488	0.094	4.00461985224373e-57	T.cells	CENPA
FANCB	2.02799063228386e-61	1.66419140209935	0.347	0.048	4.05598126456772e-57	T.cells	FANCB
NEK11	2.24184044970174e-61	2.46060277025672	0.153	0.009	4.48368089940347e-57	T.cells	NEK11
IQCE	2.24400157060624e-61	1.63013666690062	0.265	0.029	4.48800314121248e-57	T.cells	IQCE
GCAT	2.48148697037889e-61	2.12128941716536	0.306	0.038	4.96297394075778e-57	T.cells	GCAT
C1QL1	2.83919946263522e-61	3.41934853088808	0.112	0.005	5.67839892527044e-57	T.cells	C1QL1
RHBDL2	3.02323159109829e-61	2.42291146006857	0.218	0.02	6.04646318219657e-57	T.cells	RHBDL2
NFIX	3.08963190852808e-61	2.66114305679909	0.194	0.016	6.17926381705615e-57	T.cells	NFIX
TSPAN13	3.34849294247992e-61	1.77150532014711	0.435	0.073	6.69698588495984e-57	T.cells	TSPAN13
SHC1	3.5110461166359e-61	1.52520486667531	0.488	0.089	7.0220922332718e-57	T.cells	SHC1
EXT2	4.73624059176677e-61	1.31400791930627	0.429	0.07	9.47248118353353e-57	T.cells	EXT2
B3GALNT1	4.7526725601029e-61	2.93217256440811	0.176	0.013	9.50534512020581e-57	T.cells	B3GALNT1
MEIS2	6.15950511847353e-61	3.68864973221168	0.153	0.01	1.23190102369471e-56	T.cells	MEIS2
TTC26	6.56087108425037e-61	2.29186589726972	0.153	0.01	1.31217421685007e-56	T.cells	TTC26
ID1	7.88185791240443e-61	2.26627973787192	0.488	0.094	1.57637158248089e-56	T.cells	ID1
ALG1L	8.48908776447527e-61	1.79493525107369	0.253	0.026	1.69781755289505e-56	T.cells	ALG1L
TRAF3IP2	9.10542826550244e-61	1.32146254333658	0.394	0.06	1.82108565310049e-56	T.cells	TRAF3IP2
CD9	9.30694104788363e-61	2.4750995711882	0.671	0.202	1.86138820957673e-56	T.cells	CD9
CSTA	9.52901488968352e-61	2.44203680714594	0.476	0.098	1.9058029779367e-56	T.cells	CSTA
DRAM1	1.04345532084645e-60	1.31995807146539	0.341	0.046	2.08691064169291e-56	T.cells	DRAM1
DUS2	1.07700227264169e-60	1.64501022727815	0.3	0.037	2.15400454528337e-56	T.cells	DUS2
MN1	1.09730727128239e-60	1.92518705800465	0.118	0.005	2.19461454256477e-56	T.cells	MN1
KB-1732A1.1	1.1144529601447e-60	1.94979455091064	0.147	0.009	2.2289059202894e-56	T.cells	KB-1732A1.1
FADS3	1.15259844300855e-60	1.26761345158315	0.388	0.058	2.3051968860171e-56	T.cells	FADS3
CDC25C	1.20782746645205e-60	1.86801123257188	0.3	0.037	2.4156549329041e-56	T.cells	CDC25C
OSR2	1.44314052647832e-60	2.13717263459075	0.224	0.021	2.88628105295664e-56	T.cells	OSR2
TNFRSF1A	1.66878243123962e-60	1.79503501338107	0.565	0.119	3.33756486247924e-56	T.cells	TNFRSF1A
BMP2	1.67701997352441e-60	2.56717879135443	0.218	0.02	3.35403994704882e-56	T.cells	BMP2
DOCK6	1.78717044889238e-60	2.9932350499015	0.135	0.007	3.57434089778476e-56	T.cells	DOCK6
TSKU	2.29230781038976e-60	2.8255897732562	0.259	0.028	4.58461562077952e-56	T.cells	TSKU
STPG1	2.39523276226199e-60	1.2930647258196	0.253	0.027	4.79046552452399e-56	T.cells	STPG1
MELK	2.88279886942306e-60	1.89392969367505	0.471	0.086	5.76559773884612e-56	T.cells	MELK
KNSTRN	3.10953431838315e-60	1.93714736921265	0.429	0.073	6.21906863676629e-56	T.cells	KNSTRN
F12	3.73923702047867e-60	1.81453983513033	0.347	0.049	7.47847404095733e-56	T.cells	F12
PGM3	3.89949546051717e-60	1.0026000717973	0.329	0.044	7.79899092103435e-56	T.cells	PGM3
MSANTD3	4.40875434368993e-60	1.40251404902892	0.318	0.041	8.81750868737986e-56	T.cells	MSANTD3
MRC2	4.87123895895911e-60	2.68167847919556	0.253	0.027	9.74247791791821e-56	T.cells	MRC2
MST1R	5.78732576657978e-60	2.54625903885395	0.129	0.007	1.15746515331596e-55	T.cells	MST1R
EXTL2	7.64625923978147e-60	1.89074458250156	0.229	0.022	1.52925184795629e-55	T.cells	EXTL2
B4GALT7	8.36478098977706e-60	1.07149654976487	0.506	0.093	1.67295619795541e-55	T.cells	B4GALT7
DSCC1	8.6955813903849e-60	1.47637944290498	0.376	0.056	1.73911627807698e-55	T.cells	DSCC1
FBXW9	9.59661083758106e-60	1.78631172603526	0.294	0.036	1.91932216751621e-55	T.cells	FBXW9
MTERF3	9.65501484120497e-60	1.39202378097066	0.471	0.083	1.93100296824099e-55	T.cells	MTERF3
IFT46	1.02534736395478e-59	1.16583514536539	0.329	0.044	2.05069472790956e-55	T.cells	IFT46
IMPACT	1.12450158146116e-59	1.53426077319135	0.459	0.081	2.24900316292232e-55	T.cells	IMPACT
SRD5A1	1.38696546616471e-59	1.1447927481527	0.435	0.072	2.77393093232942e-55	T.cells	SRD5A1
LTB4R	1.39972226083766e-59	1.84553995165967	0.371	0.056	2.79944452167532e-55	T.cells	LTB4R
STX3	1.74888371916146e-59	2.14525862957828	0.259	0.028	3.49776743832291e-55	T.cells	STX3
MCTP1	1.76815203864691e-59	2.22420561972376	0.153	0.01	3.53630407729382e-55	T.cells	MCTP1
CHCHD6	1.80972209570738e-59	1.33931736038249	0.388	0.06	3.61944419141476e-55	T.cells	CHCHD6
PEMT	1.85408718024303e-59	1.69440163730626	0.476	0.088	3.70817436048605e-55	T.cells	PEMT
FAT2	1.95479818081236e-59	2.44091853776412	0.206	0.018	3.90959636162471e-55	T.cells	FAT2
HOMER2	1.95942067219479e-59	2.1993862580846	0.182	0.014	3.91884134438958e-55	T.cells	HOMER2
PKP4	1.97687877950443e-59	1.75428602662019	0.265	0.03	3.95375755900887e-55	T.cells	PKP4
COQ3	2.1755439563818e-59	1.54319420522797	0.335	0.046	4.35108791276359e-55	T.cells	COQ3
B4GAT1	2.24964680957479e-59	1.68865491567304	0.224	0.021	4.49929361914958e-55	T.cells	B4GAT1
PLBD1	2.42110443049991e-59	2.68120518367228	0.218	0.02	4.84220886099982e-55	T.cells	PLBD1
CFD	2.42698232253153e-59	1.70803330842937	0.347	0.049	4.85396464506307e-55	T.cells	CFD
KIF1C	3.12862055557097e-59	1.082565940416	0.359	0.052	6.25724111114194e-55	T.cells	KIF1C
SH3PXD2A-AS1	3.54798494998005e-59	2.87362672346549	0.129	0.007	7.09596989996011e-55	T.cells	SH3PXD2A-AS1
HES2	3.70357466783156e-59	2.34749002309061	0.229	0.023	7.40714933566313e-55	T.cells	HES2
RAB3D	3.83988793736691e-59	1.59476889912087	0.271	0.031	7.67977587473381e-55	T.cells	RAB3D
TSPAN3	4.02657876737466e-59	1.21337652548829	0.494	0.091	8.05315753474932e-55	T.cells	TSPAN3
CLCN7	4.21525387415041e-59	0.818451329810726	0.412	0.065	8.43050774830081e-55	T.cells	CLCN7
ATP1B1	4.72683785782569e-59	1.64829593804502	0.535	0.109	9.45367571565137e-55	T.cells	ATP1B1
MAFB	5.35307551509519e-59	1.9155941516534	0.3	0.038	1.07061510301904e-54	T.cells	MAFB
LEMD1	5.56431216046109e-59	2.38253897500595	0.206	0.018	1.11286243209222e-54	T.cells	LEMD1
ZFHX4	5.86268633712223e-59	4.10778952485478	0.112	0.005	1.17253726742445e-54	T.cells	ZFHX4
RAPH1	7.61568614141222e-59	1.71497211118887	0.206	0.018	1.52313722828244e-54	T.cells	RAPH1
SLC31A1	9.97939556105631e-59	0.897341755667565	0.347	0.049	1.99587911221126e-54	T.cells	SLC31A1
AMIGO2	1.05626447094897e-58	1.2496741244773	0.324	0.043	2.11252894189794e-54	T.cells	AMIGO2
LINC00839	1.07218509053921e-58	2.95921017370392	0.135	0.008	2.14437018107841e-54	T.cells	LINC00839
ARSJ	1.13823367806282e-58	3.16939921846243	0.159	0.011	2.27646735612565e-54	T.cells	ARSJ
KRT6A	1.15384915575889e-58	4.17915280528199	0.588	0.166	2.30769831151778e-54	T.cells	KRT6A
ANG	1.48481136919744e-58	2.88801920030197	0.212	0.02	2.96962273839488e-54	T.cells	ANG
NREP	1.49447842337602e-58	2.47588291173707	0.247	0.026	2.98895684675203e-54	T.cells	NREP
AP001347.6	1.80108255653066e-58	2.54750886127106	0.147	0.009	3.60216511306132e-54	T.cells	AP001347.6
TMEM9	1.82938255136211e-58	1.49079707520641	0.494	0.094	3.65876510272422e-54	T.cells	TMEM9
SCARB1	2.44937206066565e-58	1.72345432801695	0.253	0.028	4.89874412133129e-54	T.cells	SCARB1
DNAL1	2.64613352918011e-58	0.995728551329555	0.312	0.04	5.29226705836022e-54	T.cells	DNAL1
GALE	2.75219229519472e-58	1.38902181318861	0.435	0.074	5.50438459038944e-54	T.cells	GALE
ADRB2	2.78015126016637e-58	1.64122829475902	0.294	0.037	5.56030252033275e-54	T.cells	ADRB2
PDGFA	2.96422445761015e-58	1.18727801595923	0.253	0.027	5.92844891522031e-54	T.cells	PDGFA
PGF	3.09444457163822e-58	0.967130393607713	0.3	0.038	6.18888914327645e-54	T.cells	PGF
LAPTM4B	3.16114087369325e-58	2.09130940649513	0.535	0.117	6.3222817473865e-54	T.cells	LAPTM4B
RTN4IP1	3.36586004500042e-58	1.47604424010545	0.282	0.034	6.73172009000084e-54	T.cells	RTN4IP1
SERTAD4	3.9109648918588e-58	2.98736113310068	0.194	0.017	7.8219297837176e-54	T.cells	SERTAD4
CLUH	3.91140898612813e-58	1.68808860007505	0.324	0.044	7.82281797225627e-54	T.cells	CLUH
FNDC3B	4.14345240071688e-58	1.25391164383876	0.424	0.071	8.28690480143376e-54	T.cells	FNDC3B
HSPG2	4.29507606085625e-58	2.38147469904163	0.247	0.027	8.5901521217125e-54	T.cells	HSPG2
ADGRG1	5.52915738353451e-58	0.877488846647327	0.476	0.086	1.1058314767069e-53	T.cells	ADGRG1
PANX1	5.8439993503241e-58	1.01586278918616	0.382	0.059	1.16879987006482e-53	T.cells	PANX1
SLC39A14	7.12480330175761e-58	1.55936375735102	0.282	0.034	1.42496066035152e-53	T.cells	SLC39A14
MSX2	7.7974253370094e-58	3.02373386705802	0.112	0.005	1.55948506740188e-53	T.cells	MSX2
PXMP2	9.50173040638854e-58	1.76963563704486	0.535	0.113	1.90034608127771e-53	T.cells	PXMP2
CCDC24	1.2685267150053e-57	2.07976603542136	0.171	0.013	2.53705343001061e-53	T.cells	CCDC24
LMAN2L	1.33129793652466e-57	1.20708450752297	0.271	0.032	2.66259587304933e-53	T.cells	LMAN2L
SCARB2	1.54217503372745e-57	1.41658213170222	0.494	0.095	3.08435006745489e-53	T.cells	SCARB2
PXMP4	1.63398077096581e-57	1.01181826379549	0.341	0.048	3.26796154193163e-53	T.cells	PXMP4
ZNF618	1.76236494126449e-57	2.95721581438726	0.129	0.007	3.52472988252899e-53	T.cells	ZNF618
KANK1	1.81055965227783e-57	1.79154479316153	0.212	0.02	3.62111930455566e-53	T.cells	KANK1
FAM234A	2.22050238344176e-57	1.2947743057589	0.406	0.066	4.44100476688352e-53	T.cells	FAM234A
C9orf40	2.32633318914009e-57	1.41659360288696	0.329	0.046	4.65266637828018e-53	T.cells	C9orf40
EVI5	2.5035683500413e-57	1.91158691911891	0.206	0.019	5.00713670008259e-53	T.cells	EVI5
FGF7	2.69383948841081e-57	2.62642405356044	0.182	0.015	5.38767897682162e-53	T.cells	FGF7
WASF1	2.78699906915271e-57	3.44162657967264	0.141	0.009	5.57399813830542e-53	T.cells	WASF1
SPIN1	3.09297450708451e-57	0.989509851584006	0.388	0.061	6.18594901416901e-53	T.cells	SPIN1
FAM127C	3.16765470284929e-57	2.55623320700587	0.224	0.022	6.33530940569859e-53	T.cells	FAM127C
PTPN3	3.19549976435579e-57	2.64107182169769	0.165	0.012	6.39099952871159e-53	T.cells	PTPN3
PAK1	3.3184689081511e-57	1.82839642095907	0.465	0.087	6.6369378163022e-53	T.cells	PAK1
DYNC2LI1	3.32271929797908e-57	1.51969349792237	0.3	0.039	6.64543859595817e-53	T.cells	DYNC2LI1
HMGB3	3.38609639289554e-57	2.10009224063655	0.606	0.157	6.77219278579108e-53	T.cells	HMGB3
SIAH1	3.53645739672035e-57	1.22841636037918	0.388	0.061	7.07291479344071e-53	T.cells	SIAH1
CTDSPL	3.54841353863139e-57	2.79679640861326	0.141	0.009	7.09682707726279e-53	T.cells	CTDSPL
FAM120C	3.59264165712871e-57	1.32260809874585	0.253	0.028	7.18528331425742e-53	T.cells	FAM120C
TMPRSS11D	3.92003875574014e-57	1.93692244639262	0.229	0.023	7.84007751148029e-53	T.cells	TMPRSS11D
LHFP	4.58606013953652e-57	1.50683650054263	0.259	0.029	9.17212027907305e-53	T.cells	LHFP
SMAD5	4.80190665455451e-57	1.4278662418707	0.329	0.046	9.60381330910903e-53	T.cells	SMAD5
ARHGAP22	5.16141028373105e-57	2.56508793526559	0.124	0.007	1.03228205674621e-52	T.cells	ARHGAP22
SAV1	6.24841401214651e-57	1.42172717383013	0.341	0.049	1.2496828024293e-52	T.cells	SAV1
CASC8	6.37979204625184e-57	3.75053433907925	0.118	0.006	1.27595840925037e-52	T.cells	CASC8
GABRE	6.51371920601548e-57	2.63731950518093	0.176	0.014	1.3027438412031e-52	T.cells	GABRE
CUX1	6.93335793004528e-57	1.18199514936777	0.435	0.075	1.38667158600906e-52	T.cells	CUX1
POFUT1	9.27622324511141e-57	1.11353036114229	0.329	0.046	1.85524464902228e-52	T.cells	POFUT1
CEP70	1.06469071343257e-56	1.78453771350034	0.294	0.038	2.12938142686514e-52	T.cells	CEP70
ANKRD29	1.11313412897534e-56	2.36196867016244	0.218	0.021	2.22626825795067e-52	T.cells	ANKRD29
CHTF18	1.15335868039222e-56	1.27882153656652	0.388	0.062	2.30671736078445e-52	T.cells	CHTF18
PRR11	1.38660840598938e-56	1.52489727498638	0.318	0.043	2.77321681197876e-52	T.cells	PRR11
SPON2	1.82274083170181e-56	1.47170322982834	0.394	0.064	3.64548166340362e-52	T.cells	SPON2
QSER1	1.8555095782626e-56	1.71765845716012	0.276	0.034	3.7110191565252e-52	T.cells	QSER1
BOK	2.1378718825869e-56	3.18360561790094	0.176	0.014	4.2757437651738e-52	T.cells	BOK
BORA	2.14943539489412e-56	1.2608466212274	0.335	0.048	4.29887078978825e-52	T.cells	BORA
CENPI	2.44182889618693e-56	2.02460410999001	0.194	0.017	4.88365779237386e-52	T.cells	CENPI
ARHGAP21	2.96838996241138e-56	1.28975841291866	0.282	0.035	5.93677992482276e-52	T.cells	ARHGAP21
AIM1L	3.00300222327656e-56	2.31074455358443	0.171	0.013	6.00600444655312e-52	T.cells	AIM1L
KITLG	3.04841544897689e-56	3.29118930171123	0.159	0.011	6.09683089795377e-52	T.cells	KITLG
KRT16	3.20246859695593e-56	2.73380622959289	0.494	0.113	6.40493719391186e-52	T.cells	KRT16
MUC1	3.37282097004458e-56	2.77033493654489	0.176	0.014	6.74564194008916e-52	T.cells	MUC1
CARM1	3.96694187701212e-56	1.15098773917872	0.335	0.048	7.93388375402424e-52	T.cells	CARM1
FAM216A	3.97120838646751e-56	2.01521200058363	0.253	0.029	7.94241677293502e-52	T.cells	FAM216A
MIR22HG	4.05229044070114e-56	0.76228739787707	0.406	0.066	8.10458088140228e-52	T.cells	MIR22HG
RP11-390P2.4	4.34712837049559e-56	3.0583292227774	0.147	0.01	8.69425674099119e-52	T.cells	RP11-390P2.4
RNF152	4.51877335459388e-56	3.45057142818696	0.129	0.007	9.03754670918776e-52	T.cells	RNF152
NFIC	8.89332243584638e-56	1.33270294710035	0.535	0.109	1.77866448716928e-51	T.cells	NFIC
SERPINH1	1.01016988802813e-55	1.45589461347953	0.571	0.134	2.02033977605626e-51	T.cells	SERPINH1
KDM1A	1.10839395907959e-55	1.08928294128866	0.424	0.073	2.21678791815918e-51	T.cells	KDM1A
PORCN	1.11450677796765e-55	1.03244160960894	0.288	0.036	2.2290135559353e-51	T.cells	PORCN
AKT1S1	1.24118502937636e-55	1.27919403586934	0.488	0.094	2.48237005875272e-51	T.cells	AKT1S1
RP11-262H14.3	1.27505179368045e-55	1.29580529891923	0.312	0.042	2.55010358736089e-51	T.cells	RP11-262H14.3
TCEAL1	1.29837209431375e-55	1.11899550471254	0.376	0.059	2.59674418862751e-51	T.cells	TCEAL1
LHPP	1.47622275653304e-55	1.13653310919849	0.406	0.068	2.95244551306607e-51	T.cells	LHPP
TACC2	1.5741837684928e-55	2.29798280716622	0.182	0.015	3.14836753698559e-51	T.cells	TACC2
ERLIN1	1.61898104688549e-55	1.54593100019301	0.347	0.052	3.23796209377099e-51	T.cells	ERLIN1
NCLN	1.82945890397511e-55	1.35115693942118	0.559	0.119	3.65891780795022e-51	T.cells	NCLN
TPRG1	1.93793513337606e-55	1.6196520873215	0.282	0.036	3.87587026675213e-51	T.cells	TPRG1
COPRS	2.05419766814096e-55	1.70544544125701	0.547	0.119	4.10839533628192e-51	T.cells	COPRS
NUDCD1	2.06304972884931e-55	1.39403120373086	0.4	0.067	4.12609945769861e-51	T.cells	NUDCD1
FPGT	2.11811029493263e-55	1.17345391104947	0.253	0.029	4.23622058986525e-51	T.cells	FPGT
TMEM254	2.26309266859039e-55	0.907021153805291	0.365	0.056	4.52618533718078e-51	T.cells	TMEM254
NARS2	2.39037987938185e-55	1.65768690963032	0.341	0.05	4.78075975876369e-51	T.cells	NARS2
IER3	2.53681098571887e-55	3.19127372789688	0.612	0.166	5.07362197143774e-51	T.cells	IER3
NFIA	2.99137276356682e-55	1.02132826945134	0.329	0.047	5.98274552713364e-51	T.cells	NFIA
RP11-2C24.9	3.05311721759879e-55	2.48146313091817	0.124	0.007	6.10623443519758e-51	T.cells	RP11-2C24.9
CST3	3.11435817413394e-55	2.59387558562593	0.641	0.213	6.22871634826789e-51	T.cells	CST3
CENPP	3.32899711485895e-55	1.64307656076195	0.376	0.061	6.65799422971791e-51	T.cells	CENPP
CYFIP1	3.90002666991186e-55	1.6144320317603	0.3	0.04	7.80005333982372e-51	T.cells	CYFIP1
STARD5	3.97557979027961e-55	1.4274066148912	0.271	0.033	7.95115958055922e-51	T.cells	STARD5
SSPN	3.99715090127937e-55	2.7063043202336	0.188	0.016	7.99430180255874e-51	T.cells	SSPN
SKA3	4.09472319653895e-55	1.39296173003693	0.388	0.063	8.1894463930779e-51	T.cells	SKA3
PIGW	4.50725549646089e-55	1.41892589602198	0.253	0.029	9.01451099292178e-51	T.cells	PIGW
LINC00662	4.90057954955886e-55	1.06378058839983	0.3	0.04	9.80115909911772e-51	T.cells	LINC00662
IFT81	5.27918028961074e-55	2.65350856779919	0.176	0.014	1.05583605792215e-50	T.cells	IFT81
SMIM13	5.43743627847228e-55	0.955153340282686	0.524	0.105	1.08748725569446e-50	T.cells	SMIM13
CORO1C	5.47122058974045e-55	1.58127214020905	0.547	0.118	1.09424411794809e-50	T.cells	CORO1C
KCTD3	8.45021429743661e-55	2.76789172068596	0.206	0.02	1.69004285948732e-50	T.cells	KCTD3
SPC25	9.04902382043676e-55	1.66059790787999	0.471	0.091	1.80980476408735e-50	T.cells	SPC25
NIPAL4	9.1064641317116e-55	1.39519585243519	0.212	0.021	1.82129282634232e-50	T.cells	NIPAL4
KLF7	9.926398124023e-55	1.23290594922117	0.294	0.039	1.9852796248046e-50	T.cells	KLF7
MTA3	1.01524376211492e-54	1.35319622235939	0.388	0.064	2.03048752422984e-50	T.cells	MTA3
APITD1	1.10015219761562e-54	1.35602832830729	0.441	0.08	2.20030439523125e-50	T.cells	APITD1
ALG1	1.20721719008791e-54	0.933624285362134	0.418	0.071	2.41443438017581e-50	T.cells	ALG1
CLPB	1.33338846032941e-54	1.21159952732772	0.3	0.04	2.66677692065882e-50	T.cells	CLPB
HSPA4L	1.59084108160848e-54	2.00240506041075	0.253	0.03	3.18168216321697e-50	T.cells	HSPA4L
MYO19	1.68031183089386e-54	1.19355382103896	0.441	0.08	3.36062366178772e-50	T.cells	MYO19
ARHGAP11A	1.71364530214847e-54	1.41505783624169	0.4	0.068	3.42729060429694e-50	T.cells	ARHGAP11A
EDN1	1.76611754442184e-54	3.20593186834703	0.2	0.019	3.53223508884369e-50	T.cells	EDN1
FAM189B	1.80473746790933e-54	1.13121211748098	0.359	0.056	3.60947493581866e-50	T.cells	FAM189B
CCDC34	1.92364607370279e-54	1.65580777055298	0.553	0.125	3.84729214740557e-50	T.cells	CCDC34
ROBO1	1.94849312297214e-54	3.16418406431791	0.176	0.015	3.89698624594427e-50	T.cells	ROBO1
SIRT5	1.96740278229807e-54	1.02032933301795	0.306	0.041	3.93480556459615e-50	T.cells	SIRT5
METRN	2.15024820038094e-54	1.18534241468078	0.341	0.051	4.30049640076189e-50	T.cells	METRN
AGTRAP	2.36387876064436e-54	2.22840241653127	0.553	0.14	4.72775752128872e-50	T.cells	AGTRAP
PQLC2	2.58455709339202e-54	1.30036022647413	0.241	0.027	5.16911418678405e-50	T.cells	PQLC2
ARV1	3.01140491834868e-54	1.58903505160758	0.406	0.071	6.02280983669737e-50	T.cells	ARV1
TRIP6	3.33513956612334e-54	1.57596613984619	0.506	0.103	6.67027913224668e-50	T.cells	TRIP6
GAS2L3	3.43031473229765e-54	3.31240786758813	0.153	0.011	6.86062946459529e-50	T.cells	GAS2L3
HMBS	3.43806717882006e-54	1.49506237782562	0.459	0.087	6.87613435764011e-50	T.cells	HMBS
MAP7D3	3.86665207111068e-54	0.971285657864125	0.465	0.087	7.73330414222136e-50	T.cells	MAP7D3
SPRYD4	4.22789400576304e-54	1.1902691170179	0.347	0.053	8.45578801152607e-50	T.cells	SPRYD4
GPR180	4.27325257007037e-54	1.37332717847154	0.376	0.061	8.54650514014074e-50	T.cells	GPR180
C3orf52	5.38922800202805e-54	2.44988985213316	0.159	0.012	1.07784560040561e-49	T.cells	C3orf52
MGST2	5.68861340696246e-54	1.40199931621717	0.506	0.101	1.13772268139249e-49	T.cells	MGST2
PGBD1	6.11727288414568e-54	1.73356283325323	0.147	0.01	1.22345457682914e-49	T.cells	PGBD1
TBC1D16	6.13002666541719e-54	2.35058630712878	0.159	0.012	1.22600533308344e-49	T.cells	TBC1D16
MT1A	6.17448458063203e-54	3.29134928545274	0.1	0.004	1.23489691612641e-49	T.cells	MT1A
WDR41	6.58578632052921e-54	1.42329212759974	0.4	0.068	1.31715726410584e-49	T.cells	WDR41
PHLDA2	7.29250975579108e-54	2.47192467284371	0.582	0.151	1.45850195115822e-49	T.cells	PHLDA2
PAK4	8.05890772704409e-54	1.21013209906644	0.394	0.066	1.61178154540882e-49	T.cells	PAK4
MSC-AS1	8.58562516177797e-54	0.86467306925188	0.253	0.029	1.71712503235559e-49	T.cells	MSC-AS1
TNKS1BP1	9.24061431979739e-54	2.44094734356757	0.241	0.027	1.84812286395948e-49	T.cells	TNKS1BP1
GLI3	9.57454357361016e-54	3.5336722771018	0.135	0.009	1.91490871472203e-49	T.cells	GLI3
P3H4	1.03142990987958e-53	2.05169036722817	0.241	0.027	2.06285981975916e-49	T.cells	P3H4
VANGL2	1.06493452003896e-53	3.41457956879212	0.124	0.007	2.12986904007792e-49	T.cells	VANGL2
MECR	1.15887874854485e-53	1.45931732299857	0.394	0.067	2.3177574970897e-49	T.cells	MECR
PSTPIP2	1.18242254102829e-53	1.70650332917443	0.224	0.024	2.36484508205657e-49	T.cells	PSTPIP2
RPE	1.20058670490108e-53	1.01539034789222	0.447	0.082	2.40117340980216e-49	T.cells	RPE
LYPLAL1	1.28390975115243e-53	1.33622779912257	0.476	0.093	2.56781950230486e-49	T.cells	LYPLAL1
PEX10	1.45454861537826e-53	1.06613337749892	0.388	0.065	2.90909723075651e-49	T.cells	PEX10
IQCK	1.51494417887929e-53	2.40779447140065	0.159	0.012	3.02988835775858e-49	T.cells	IQCK
IGFBP4	1.55321806698145e-53	1.81327156871719	0.5	0.102	3.1064361339629e-49	T.cells	IGFBP4
KCTD14	1.56531347747203e-53	2.84130192464766	0.106	0.005	3.13062695494407e-49	T.cells	KCTD14
FGFR3	1.56758305312053e-53	2.026703988575	0.224	0.024	3.13516610624106e-49	T.cells	FGFR3
S1PR5	1.71884841187609e-53	1.17659734791287	0.247	0.029	3.43769682375218e-49	T.cells	S1PR5
SPRR1B	1.76214547386181e-53	0.935724814738116	0.365	0.058	3.52429094772362e-49	T.cells	SPRR1B
CXCL1	2.7354970153301e-53	2.53794112103529	0.518	0.112	5.47099403066021e-49	T.cells	CXCL1
CDC42EP2	2.93719396770038e-53	2.72557632551187	0.141	0.009	5.87438793540076e-49	T.cells	CDC42EP2
DLGAP5	3.6231089055357e-53	1.46283647211737	0.412	0.073	7.2462178110714e-49	T.cells	DLGAP5
MYBL2	4.18690145045223e-53	1.53132631782304	0.5	0.104	8.37380290090445e-49	T.cells	MYBL2
BYSL	4.30082922497231e-53	1.21739215597348	0.376	0.062	8.60165844994462e-49	T.cells	BYSL
VKORC1L1	4.47579726506012e-53	0.897362630010919	0.406	0.07	8.95159453012023e-49	T.cells	VKORC1L1
RUSC1	4.53721417646062e-53	1.54355138206881	0.506	0.106	9.07442835292124e-49	T.cells	RUSC1
KRT17	4.62305671393062e-53	4.21467264554044	0.647	0.224	9.24611342786124e-49	T.cells	KRT17
C4orf36	5.77369333263591e-53	1.72212023941956	0.165	0.013	1.15473866652718e-48	T.cells	C4orf36
TSHZ3	8.06865196509342e-53	2.39373018815547	0.1	0.004	1.61373039301868e-48	T.cells	TSHZ3
SPEG	8.49823093603695e-53	3.12936230660519	0.1	0.004	1.69964618720739e-48	T.cells	SPEG
SLC39A13	1.01026397550856e-52	1.33340382554742	0.371	0.06	2.02052795101711e-48	T.cells	SLC39A13
CEP55	1.02056572349275e-52	1.9302904218937	0.441	0.085	2.04113144698551e-48	T.cells	CEP55
RAD51AP1	1.04429281098832e-52	1.38133424785924	0.471	0.093	2.08858562197664e-48	T.cells	RAD51AP1
PLEKHA4	1.0503569316341e-52	2.53934417377253	0.188	0.017	2.1007138632682e-48	T.cells	PLEKHA4
SPC24	1.07386958463705e-52	1.57604044013465	0.371	0.061	2.1477391692741e-48	T.cells	SPC24
PSAT1	1.09485487624491e-52	1.73778876718967	0.435	0.082	2.18970975248981e-48	T.cells	PSAT1
SIGMAR1	1.10987920978315e-52	1.92548937263289	0.576	0.145	2.21975841956629e-48	T.cells	SIGMAR1
FAM210B	1.18332172259469e-52	1.55451054944302	0.447	0.085	2.36664344518939e-48	T.cells	FAM210B
TCEB3-AS1	1.27475737473855e-52	1.52702801522541	0.229	0.025	2.54951474947709e-48	T.cells	TCEB3-AS1
CNTLN	1.4794113935519e-52	1.47422499536013	0.247	0.029	2.95882278710381e-48	T.cells	CNTLN
NUF2	1.5040232788906e-52	1.42014559959497	0.512	0.109	3.00804655778119e-48	T.cells	NUF2
LRRC42	1.50873038271101e-52	1.16133799663637	0.435	0.08	3.01746076542201e-48	T.cells	LRRC42
DOLK	1.63576874038311e-52	1.33046816756095	0.247	0.029	3.27153748076623e-48	T.cells	DOLK
PARD3B	1.68344423429894e-52	2.83122383177012	0.106	0.005	3.36688846859789e-48	T.cells	PARD3B
TRIM47	1.82252499649151e-52	1.29677279478141	0.371	0.061	3.64504999298302e-48	T.cells	TRIM47
BIRC5	1.97057074061063e-52	1.8852784934347	0.588	0.151	3.94114148122126e-48	T.cells	BIRC5
DAG1	2.12690024623175e-52	1.42888764171409	0.3	0.042	4.25380049246351e-48	T.cells	DAG1
CCDC88A	2.18944115909651e-52	1.34952901182559	0.329	0.049	4.37888231819302e-48	T.cells	CCDC88A
GAS8	2.1981257392115e-52	2.28365182812098	0.176	0.015	4.396251478423e-48	T.cells	GAS8
CD151	2.26612466489547e-52	2.3480289022189	0.629	0.197	4.53224932979095e-48	T.cells	CD151
CYHR1	2.35252810963588e-52	1.15833217332776	0.424	0.077	4.70505621927176e-48	T.cells	CYHR1
PON2	2.61053304368467e-52	1.07894439198069	0.465	0.089	5.22106608736934e-48	T.cells	PON2
GJB4	2.64217140861803e-52	3.59972084937783	0.129	0.008	5.28434281723605e-48	T.cells	GJB4
NGFRAP1	2.78088183404367e-52	2.090154748571	0.659	0.205	5.56176366808734e-48	T.cells	NGFRAP1
CIT	2.85454324432882e-52	2.15176135738395	0.271	0.035	5.70908648865765e-48	T.cells	CIT
VAC14	2.95638317443693e-52	0.995780837533625	0.382	0.064	5.91276634887385e-48	T.cells	VAC14
SMYD2	3.75780678668955e-52	1.55645474972411	0.535	0.119	7.5156135733791e-48	T.cells	SMYD2
ZFYVE21	3.99731016438701e-52	1.35302207769234	0.541	0.118	7.99462032877403e-48	T.cells	ZFYVE21
TATDN3	4.07751020537042e-52	0.99345803000404	0.394	0.067	8.15502041074083e-48	T.cells	TATDN3
ZWILCH	4.28108429840546e-52	1.16698473902767	0.488	0.098	8.56216859681092e-48	T.cells	ZWILCH
G2E3	4.31785982330345e-52	0.813936574773718	0.388	0.065	8.6357196466069e-48	T.cells	G2E3
DLEU1	4.93193948393463e-52	1.49247573329235	0.429	0.08	9.86387896786925e-48	T.cells	DLEU1
PSRC1	5.25964742751442e-52	2.13086459166543	0.265	0.034	1.05192948550288e-47	T.cells	PSRC1
YBX3	5.25972323786743e-52	1.88817440324245	0.635	0.185	1.05194464757349e-47	T.cells	YBX3
RASSF10	5.81718756617802e-52	2.51057742224493	0.171	0.014	1.1634375132356e-47	T.cells	RASSF10
SKP2	5.87923933510567e-52	1.44791183768857	0.382	0.065	1.17584786702113e-47	T.cells	SKP2
PLOD3	6.16038797229371e-52	1.15059455360651	0.382	0.064	1.23207759445874e-47	T.cells	PLOD3
TLCD1	7.28707525789273e-52	1.64188726291718	0.259	0.032	1.45741505157855e-47	T.cells	TLCD1
CHMP4C	8.12666135886853e-52	2.26085981877867	0.235	0.027	1.62533227177371e-47	T.cells	CHMP4C
SPINT2	8.18448573108276e-52	2.73745605822271	0.571	0.169	1.63689714621655e-47	T.cells	SPINT2
SLC25A10	8.3831807423661e-52	1.81569622559643	0.347	0.055	1.67663614847322e-47	T.cells	SLC25A10
LTB4R2	1.01055543636649e-51	2.49354133118252	0.147	0.011	2.02111087273298e-47	T.cells	LTB4R2
MTHFD2L	1.01492194056255e-51	1.08549494044782	0.382	0.064	2.0298438811251e-47	T.cells	MTHFD2L
NDC1	1.07197513071731e-51	1.05994036906596	0.406	0.071	2.14395026143462e-47	T.cells	NDC1
MAOA	1.07699631824616e-51	2.72677643105544	0.188	0.018	2.15399263649232e-47	T.cells	MAOA
GOLIM4	1.27772170346944e-51	1.09069729961734	0.482	0.097	2.55544340693888e-47	T.cells	GOLIM4
DGAT2	1.34245569697582e-51	2.2574013497957	0.212	0.022	2.68491139395163e-47	T.cells	DGAT2
ACER3	1.43085567853748e-51	1.05903424726713	0.4	0.07	2.86171135707497e-47	T.cells	ACER3
KIF20A	1.44813508907803e-51	2.26086266184183	0.265	0.034	2.89627017815607e-47	T.cells	KIF20A
DUSP14	1.45967016936269e-51	1.29971178869411	0.512	0.108	2.91934033872538e-47	T.cells	DUSP14
MED20	1.81653021156852e-51	1.24458797501745	0.294	0.041	3.63306042313703e-47	T.cells	MED20
PLA2G12A	1.9195756983611e-51	1.10959342306136	0.453	0.087	3.8391513967222e-47	T.cells	PLA2G12A
EIF2AK4	1.9527350266895e-51	1.12655710143933	0.471	0.093	3.905470053379e-47	T.cells	EIF2AK4
WWOX	2.02775892910156e-51	1.35167256402437	0.365	0.06	4.05551785820311e-47	T.cells	WWOX
ZSCAN5A	2.03218946077873e-51	1.53952728216334	0.218	0.023	4.06437892155746e-47	T.cells	ZSCAN5A
B3GNT9	2.11342833368381e-51	2.01619673541657	0.135	0.009	4.22685666736762e-47	T.cells	B3GNT9
ADGRE1	2.17545508757829e-51	1.22476915863611	0.247	0.029	4.35091017515657e-47	T.cells	ADGRE1
AP006222.2	2.26093852038713e-51	1.18216464248738	0.359	0.058	4.52187704077427e-47	T.cells	AP006222.2
PLA2G15	2.74902085120774e-51	1.33612136428377	0.235	0.027	5.49804170241548e-47	T.cells	PLA2G15
SGCE	3.25859684929141e-51	3.39029449229279	0.112	0.006	6.51719369858282e-47	T.cells	SGCE
TMEM206	3.29379140721383e-51	1.21200865780529	0.388	0.067	6.58758281442767e-47	T.cells	TMEM206
TCF4	3.31379001270782e-51	1.37928023706227	0.335	0.052	6.62758002541564e-47	T.cells	TCF4
SAC3D1	3.57170054645902e-51	1.21915345637217	0.524	0.112	7.14340109291803e-47	T.cells	SAC3D1
MMAB	3.88334687805631e-51	1.36525197288391	0.482	0.098	7.76669375611262e-47	T.cells	MMAB
RP11-499E18.1	4.11315137930156e-51	1.87417621044302	0.153	0.012	8.22630275860312e-47	T.cells	RP11-499E18.1
COBLL1	4.34816763074794e-51	2.30496623356514	0.218	0.024	8.69633526149588e-47	T.cells	COBLL1
CES2	4.56467278777058e-51	0.962582289436222	0.4	0.07	9.12934557554117e-47	T.cells	CES2
TPX2	4.83154684640978e-51	2.05507663056687	0.518	0.124	9.66309369281957e-47	T.cells	TPX2
TUBG1	5.35164028301208e-51	2.08439155220812	0.524	0.126	1.07032805660242e-46	T.cells	TUBG1
CTHRC1	5.90436165566958e-51	2.5596241656234	0.282	0.039	1.18087233113392e-46	T.cells	CTHRC1
OIP5	6.62001577505572e-51	1.52596289267251	0.359	0.059	1.32400315501114e-46	T.cells	OIP5
TOP2A	7.04686832197759e-51	1.4642100121565	0.576	0.139	1.40937366439552e-46	T.cells	TOP2A
OSBPL5	7.53034543886329e-51	1.87958028943756	0.159	0.013	1.50606908777266e-46	T.cells	OSBPL5
TBC1D8B	7.75502016815974e-51	2.52173938679403	0.135	0.009	1.55100403363195e-46	T.cells	TBC1D8B
MTAP	8.02010436499532e-51	1.42486159173424	0.424	0.08	1.60402087299906e-46	T.cells	MTAP
TIMM8A	8.13299060051502e-51	1.24686463141421	0.494	0.102	1.626598120103e-46	T.cells	TIMM8A
ZYG11B	8.73526445601373e-51	1.43532138998403	0.218	0.024	1.74705289120275e-46	T.cells	ZYG11B
ITPKC	9.07697011878129e-51	1.47497577030396	0.259	0.033	1.81539402375626e-46	T.cells	ITPKC
DVL1	9.41062207378094e-51	1.74737944306981	0.212	0.022	1.88212441475619e-46	T.cells	DVL1
S100A2	1.04345852287985e-50	4.61350456907752	0.612	0.206	2.08691704575971e-46	T.cells	S100A2
OCRL	1.04411003316423e-50	3.27765759229202	0.124	0.008	2.08822006632846e-46	T.cells	OCRL
RNF141	1.04641328731544e-50	1.2289038282222	0.406	0.073	2.09282657463088e-46	T.cells	RNF141
PACRGL	1.10402054981028e-50	1.09081891865296	0.224	0.025	2.20804109962055e-46	T.cells	PACRGL
ITGA2	1.24572127011934e-50	2.00953871506071	0.259	0.033	2.49144254023868e-46	T.cells	ITGA2
MTIF2	1.24808988737904e-50	1.02395404782038	0.465	0.091	2.49617977475809e-46	T.cells	MTIF2
LRRCC1	1.35840947112705e-50	1.24378987245327	0.329	0.051	2.71681894225411e-46	T.cells	LRRCC1
FBXO17	1.39074962374059e-50	2.79316157491713	0.159	0.013	2.78149924748118e-46	T.cells	FBXO17
CRYZ	1.3976814213476e-50	1.11564640698502	0.382	0.066	2.79536284269521e-46	T.cells	CRYZ
PITPNM3	1.47280072644204e-50	3.54760972135644	0.1	0.005	2.94560145288409e-46	T.cells	PITPNM3
GBA	1.49669834050438e-50	1.0419826093242	0.424	0.078	2.99339668100875e-46	T.cells	GBA
UCK2	1.85063441321318e-50	1.18198053955088	0.418	0.077	3.70126882642635e-46	T.cells	UCK2
AKR1C3	1.9568426668872e-50	2.49566974017365	0.329	0.052	3.91368533377441e-46	T.cells	AKR1C3
CKAP2L	2.19907675939743e-50	1.47491556908281	0.418	0.078	4.39815351879486e-46	T.cells	CKAP2L
SDC4	2.68394376388583e-50	2.26085435147444	0.553	0.142	5.36788752777166e-46	T.cells	SDC4
TNFAIP1	2.9226170853636e-50	1.10523259301732	0.394	0.07	5.84523417072719e-46	T.cells	TNFAIP1
BBS2	3.04426056301853e-50	1.36973352270131	0.235	0.028	6.08852112603707e-46	T.cells	BBS2
CXCL11	3.08650004394728e-50	3.31318364149607	0.147	0.011	6.17300008789457e-46	T.cells	CXCL11
MYC	3.14312052139107e-50	1.54450717670327	0.494	0.108	6.28624104278215e-46	T.cells	MYC
GNPNAT1	3.42654256110394e-50	1.23373711734038	0.406	0.074	6.85308512220789e-46	T.cells	GNPNAT1
CCNB1	4.03604603632829e-50	2.06856050332074	0.488	0.11	8.07209207265657e-46	T.cells	CCNB1
FAM83G	4.04635603845351e-50	1.45573493887399	0.218	0.024	8.09271207690702e-46	T.cells	FAM83G
ATAD3B	4.0863232953662e-50	1.09710932224418	0.406	0.073	8.17264659073239e-46	T.cells	ATAD3B
RP11-160O5.1	4.20848529382796e-50	1.54142667370368	0.206	0.021	8.41697058765593e-46	T.cells	RP11-160O5.1
CNKSR1	4.55918429289743e-50	1.79888936379427	0.188	0.018	9.11836858579487e-46	T.cells	CNKSR1
OGFOD2	4.86310213039562e-50	0.914712334435446	0.365	0.061	9.72620426079124e-46	T.cells	OGFOD2
EPN2	4.86566908916752e-50	1.41304178944478	0.218	0.024	9.73133817833504e-46	T.cells	EPN2
PSMC3IP	5.06027140106448e-50	1.42494155032029	0.394	0.071	1.0120542802129e-45	T.cells	PSMC3IP
CENPW	5.23717089464384e-50	2.0894220211351	0.6	0.17	1.04743417892877e-45	T.cells	CENPW
IPO5	5.557131070931e-50	1.31968605271493	0.547	0.124	1.1114262141862e-45	T.cells	IPO5
EFHC1	6.21407948602137e-50	1.25814541303656	0.271	0.036	1.24281589720427e-45	T.cells	EFHC1
PLD2	6.96938697926552e-50	1.41756374790734	0.224	0.025	1.3938773958531e-45	T.cells	PLD2
TP53I11	7.05158791811318e-50	1.49963265429256	0.318	0.048	1.41031758362264e-45	T.cells	TP53I11
EFCAB2	7.09418472076357e-50	1.03444380618109	0.306	0.045	1.41883694415271e-45	T.cells	EFCAB2
MMGT1	7.83788509458391e-50	1.075484681394	0.453	0.089	1.56757701891678e-45	T.cells	MMGT1
SCD	8.19548516358271e-50	1.85277571294096	0.282	0.039	1.63909703271654e-45	T.cells	SCD
CACNB3	8.74020056023707e-50	2.09705714240408	0.171	0.015	1.74804011204741e-45	T.cells	CACNB3
WNT10A	9.05800937072536e-50	1.34654978481815	0.388	0.068	1.81160187414507e-45	T.cells	WNT10A
CDADC1	9.78422348855909e-50	1.01488548716693	0.412	0.075	1.95684469771182e-45	T.cells	CDADC1
LEMD2	1.19628812773236e-49	0.968211840939351	0.5	0.104	2.39257625546472e-45	T.cells	LEMD2
PRMT5	1.33729162640346e-49	1.19180898938961	0.476	0.098	2.67458325280692e-45	T.cells	PRMT5
RGS12	1.37481405064479e-49	1.67210372235046	0.247	0.031	2.74962810128958e-45	T.cells	RGS12
SPRED2	1.37780385614373e-49	1.51459458415225	0.247	0.031	2.75560771228747e-45	T.cells	SPRED2
TMEM161B-AS1	1.40815387250373e-49	1.18278033477354	0.247	0.031	2.81630774500746e-45	T.cells	TMEM161B-AS1
FAM212A	1.47711509254257e-49	1.5259727908095	0.2	0.021	2.95423018508514e-45	T.cells	FAM212A
DAAM1	1.73916389306787e-49	1.52322769601435	0.553	0.131	3.47832778613575e-45	T.cells	DAAM1
CENPE	1.88631098722075e-49	1.41738124974213	0.447	0.089	3.77262197444151e-45	T.cells	CENPE
CRYAB	2.03249788217664e-49	2.46178808876889	0.271	0.037	4.06499576435329e-45	T.cells	CRYAB
PITX2	2.03834435922757e-49	3.45485718086789	0.124	0.008	4.07668871845514e-45	T.cells	PITX2
NT5C3B	2.5267914139113e-49	1.24294085326766	0.482	0.101	5.05358282782261e-45	T.cells	NT5C3B
ZFP64	2.54850371535031e-49	1.39227429049089	0.288	0.041	5.09700743070061e-45	T.cells	ZFP64
GRB7	2.55296167345727e-49	1.67330880601027	0.229	0.027	5.10592334691454e-45	T.cells	GRB7
FAAH	2.96919329377717e-49	2.53236646021364	0.153	0.012	5.93838658755434e-45	T.cells	FAAH
SGCB	3.01133061571008e-49	1.02562977926823	0.429	0.081	6.02266123142016e-45	T.cells	SGCB
CLMN	3.23322387941621e-49	2.71146814131113	0.147	0.011	6.46644775883242e-45	T.cells	CLMN
SLC6A8	3.4237419877414e-49	2.46123170812106	0.212	0.023	6.84748397548281e-45	T.cells	SLC6A8
AEBP1	3.48111579726108e-49	2.97412416676877	0.176	0.016	6.96223159452216e-45	T.cells	AEBP1
ITGA5	3.49220150991249e-49	1.40460252534798	0.371	0.064	6.98440301982498e-45	T.cells	ITGA5
ST3GAL4	3.79488005451059e-49	1.11648882803054	0.324	0.05	7.58976010902119e-45	T.cells	ST3GAL4
LAMB1	3.8238407937181e-49	1.53421233607725	0.194	0.02	7.64768158743619e-45	T.cells	LAMB1
POMT2	4.13674123107078e-49	1.98172039371156	0.153	0.012	8.27348246214156e-45	T.cells	POMT2
TK1	4.37947194304912e-49	1.67573625047684	0.624	0.182	8.75894388609825e-45	T.cells	TK1
IFT43	4.83083642238571e-49	1.21911080724562	0.524	0.116	9.66167284477143e-45	T.cells	IFT43
NDUFAF6	5.15411448815001e-49	1.38053596924146	0.5	0.11	1.03082289763e-44	T.cells	NDUFAF6
LYSMD4	5.36228409995239e-49	0.882031853273662	0.2	0.021	1.07245681999048e-44	T.cells	LYSMD4
ANGPTL4	6.45767139378365e-49	1.57598337398946	0.2	0.021	1.29153427875673e-44	T.cells	ANGPTL4
ZNF664	8.95574552305142e-49	1.20688692968433	0.335	0.054	1.79114910461028e-44	T.cells	ZNF664
MORN4	9.33377284089827e-49	2.0730364727556	0.129	0.009	1.86675456817965e-44	T.cells	MORN4
PCYOX1	9.3770194598981e-49	0.791129395701934	0.324	0.05	1.87540389197962e-44	T.cells	PCYOX1
ACTR3B	9.38713304662923e-49	1.66257846610488	0.247	0.031	1.87742660932585e-44	T.cells	ACTR3B
SDK1	9.58849305095915e-49	3.53644564812347	0.1	0.005	1.91769861019183e-44	T.cells	SDK1
TBX1	9.85159037293099e-49	1.95048910169189	0.106	0.006	1.9703180745862e-44	T.cells	TBX1
MPV17L2	9.9170544679531e-49	1.0167423567658	0.382	0.067	1.98341089359062e-44	T.cells	MPV17L2
IGFBP3	1.10349960413443e-48	2.04309462633764	0.247	0.032	2.20699920826885e-44	T.cells	IGFBP3
CBR1	1.12706012088168e-48	2.03540425657399	0.659	0.213	2.25412024176337e-44	T.cells	CBR1
GNPDA1	1.25257908435297e-48	0.905206283603974	0.406	0.074	2.50515816870595e-44	T.cells	GNPDA1
FAH	1.26000498437203e-48	1.16405827095433	0.418	0.078	2.52000996874405e-44	T.cells	FAH
EPB41L1	1.26839085624025e-48	3.78054748000288	0.124	0.008	2.5367817124805e-44	T.cells	EPB41L1
CRYBG3	1.30094987768144e-48	3.08164949827937	0.124	0.008	2.60189975536288e-44	T.cells	CRYBG3
KCTD12	1.4274422524595e-48	1.88298893066647	0.182	0.018	2.85488450491901e-44	T.cells	KCTD12
GALNT14	1.4291980890215e-48	3.12021425565027	0.182	0.018	2.858396178043e-44	T.cells	GALNT14
SERPINB6	1.44093546932422e-48	1.05311569880853	0.518	0.112	2.88187093864844e-44	T.cells	SERPINB6
KNOP1	1.52673151895529e-48	1.31792591554066	0.447	0.09	3.05346303791058e-44	T.cells	KNOP1
UBE2C	1.86760771453685e-48	2.16356830538619	0.553	0.149	3.7352154290737e-44	T.cells	UBE2C
KIF23	1.95455017964529e-48	1.29735897878647	0.424	0.082	3.90910035929059e-44	T.cells	KIF23
RP3-512B11.3	1.97318732378069e-48	2.29203534892074	0.159	0.013	3.94637464756138e-44	T.cells	RP3-512B11.3
ALKBH2	2.10722079484597e-48	0.968332774651319	0.429	0.082	4.21444158969193e-44	T.cells	ALKBH2
PAICS	2.30153112906765e-48	1.9744811377381	0.553	0.145	4.60306225813531e-44	T.cells	PAICS
POLR3H	2.5990079016686e-48	0.879736743552987	0.447	0.088	5.19801580333719e-44	T.cells	POLR3H
TMEM5	2.71238956435771e-48	0.915921503147049	0.471	0.096	5.42477912871542e-44	T.cells	TMEM5
TBL2	2.81493140580255e-48	0.875459568952417	0.406	0.075	5.62986281160509e-44	T.cells	TBL2
SEH1L	2.82754192525028e-48	0.929212954055452	0.494	0.104	5.65508385050056e-44	T.cells	SEH1L
C1orf106	3.03404702720345e-48	1.3825288811058	0.241	0.03	6.0680940544069e-44	T.cells	C1orf106
KIF18B	3.07327779194642e-48	1.93046769996408	0.229	0.027	6.14655558389285e-44	T.cells	KIF18B
ABCC5	3.26197659302292e-48	0.886294275507516	0.294	0.043	6.52395318604583e-44	T.cells	ABCC5
PLEKHA1	3.66032633995135e-48	0.859339651183152	0.447	0.088	7.3206526799027e-44	T.cells	PLEKHA1
RNF130	3.70771171667794e-48	0.722262264877036	0.406	0.075	7.41542343335588e-44	T.cells	RNF130
NCF2	4.30810832331298e-48	1.47138580245493	0.212	0.024	8.61621664662595e-44	T.cells	NCF2
SLC25A17	4.65452402434402e-48	1.06877564276779	0.447	0.089	9.30904804868803e-44	T.cells	SLC25A17
STARD10	4.77025030974425e-48	1.25896415705062	0.459	0.094	9.54050061948849e-44	T.cells	STARD10
HIST1H3G	5.02030004758551e-48	2.63655336929694	0.141	0.011	1.0040600095171e-43	T.cells	HIST1H3G
LINC01184	5.99943210046362e-48	1.18148495604909	0.471	0.098	1.19988642009272e-43	T.cells	LINC01184
GM2A	6.61878278638805e-48	1.27357686038946	0.353	0.06	1.32375655727761e-43	T.cells	GM2A
RSPH3	7.16931171268938e-48	1.292018090308	0.235	0.029	1.43386234253788e-43	T.cells	RSPH3
TBC1D32	7.71559824819551e-48	1.29557386524975	0.147	0.012	1.5431196496391e-43	T.cells	TBC1D32
PRPF40B	7.9734048726145e-48	1.39781744228597	0.176	0.017	1.5946809745229e-43	T.cells	PRPF40B
YIPF2	8.86625255280345e-48	1.07397042121733	0.565	0.132	1.77325051056069e-43	T.cells	YIPF2
ALKBH3	1.0618848598983e-47	1.21726431987196	0.424	0.083	2.1237697197966e-43	T.cells	ALKBH3
RBM47	1.12576193971072e-47	2.15354252592992	0.241	0.031	2.25152387942143e-43	T.cells	RBM47
SLC25A43	1.20748603576505e-47	0.947023265891221	0.335	0.054	2.41497207153011e-43	T.cells	SLC25A43
KRT5	1.24778151813618e-47	3.99246060645605	0.512	0.154	2.49556303627235e-43	T.cells	KRT5
DIRC2	1.67283189005206e-47	1.22624920830558	0.241	0.03	3.34566378010413e-43	T.cells	DIRC2
CDC45	1.80830140056619e-47	1.28536629193509	0.394	0.073	3.61660280113238e-43	T.cells	CDC45
MACROD1	1.9829518690789e-47	1.22139449727863	0.329	0.053	3.96590373815781e-43	T.cells	MACROD1
AURKB	1.99477971122747e-47	1.6078731984536	0.524	0.128	3.98955942245493e-43	T.cells	AURKB
GTF2H3	2.0000643883815e-47	1.04753822723628	0.359	0.062	4.000128776763e-43	T.cells	GTF2H3
XPO5	2.02388606648488e-47	1.14263775684518	0.265	0.036	4.04777213296976e-43	T.cells	XPO5
RECQL4	2.17509827975551e-47	1.62210644859203	0.253	0.033	4.35019655951101e-43	T.cells	RECQL4
ERRFI1	2.19371798416173e-47	1.19802262579072	0.371	0.066	4.38743596832347e-43	T.cells	ERRFI1
MYO6	2.27784685197114e-47	1.0334598856209	0.329	0.053	4.55569370394228e-43	T.cells	MYO6
TMEM44-AS1	2.56158411861203e-47	2.04840800542878	0.165	0.015	5.12316823722406e-43	T.cells	TMEM44-AS1
NCKAP5	2.56906127948945e-47	3.93598404911764	0.106	0.006	5.13812255897889e-43	T.cells	NCKAP5
SMAGP	2.63653181109607e-47	0.988127481571299	0.394	0.072	5.27306362219214e-43	T.cells	SMAGP
SEPN1	2.75560240829556e-47	1.0018980563342	0.294	0.044	5.51120481659112e-43	T.cells	SEPN1
PLK2	2.75813654536429e-47	0.737078283673801	0.341	0.057	5.51627309072858e-43	T.cells	PLK2
SLC39A9	2.77396845984171e-47	1.00902956368972	0.359	0.062	5.54793691968342e-43	T.cells	SLC39A9
WDFY3	2.95200709888326e-47	3.62439116366406	0.106	0.006	5.90401419776651e-43	T.cells	WDFY3
CSF3	2.97821865707809e-47	4.48912888966522	0.112	0.007	5.95643731415617e-43	T.cells	CSF3
MSTO1	3.24237148560144e-47	1.16787267121118	0.276	0.039	6.48474297120289e-43	T.cells	MSTO1
TRIM16	3.430818661143e-47	1.05962203526606	0.394	0.073	6.861637322286e-43	T.cells	TRIM16
HMMR	3.46994563354946e-47	1.45689954139879	0.4	0.077	6.93989126709893e-43	T.cells	HMMR
SOGA1	3.68910080504691e-47	2.31234848926525	0.165	0.015	7.37820161009382e-43	T.cells	SOGA1
C14orf132	3.98271514717677e-47	3.81583539229031	0.112	0.007	7.96543029435353e-43	T.cells	C14orf132
KREMEN1	4.02806508087283e-47	1.64769556099513	0.247	0.032	8.05613016174567e-43	T.cells	KREMEN1
C2orf74	4.03052595316769e-47	0.78236745566475	0.406	0.076	8.06105190633538e-43	T.cells	C2orf74
POLE2	4.10157782398228e-47	1.18148471645828	0.3	0.045	8.20315564796456e-43	T.cells	POLE2
KRT14	4.431876783144e-47	5.3472115083629	0.641	0.238	8.863753566288e-43	T.cells	KRT14
RRBP1	4.92467969256257e-47	1.37783386737032	0.582	0.143	9.84935938512513e-43	T.cells	RRBP1
PERP	5.42259323201162e-47	2.94447807906318	0.653	0.249	1.08451864640232e-42	T.cells	PERP
BNIP3	5.89521202275379e-47	1.44129681595913	0.565	0.137	1.17904240455076e-42	T.cells	BNIP3
MAP7	6.19636272445014e-47	2.6891003035674	0.206	0.023	1.23927254489003e-42	T.cells	MAP7
CSF2	6.21696215714926e-47	0.835138294526317	0.241	0.031	1.24339243142985e-42	T.cells	CSF2
SHMT1	6.85545150980069e-47	1.1086415058602	0.441	0.088	1.37109030196014e-42	T.cells	SHMT1
RPS6KA4	7.96946898510116e-47	1.30748392344236	0.476	0.103	1.59389379702023e-42	T.cells	RPS6KA4
DDIAS	8.17013207905483e-47	1.50475243816227	0.218	0.025	1.63402641581097e-42	T.cells	DDIAS
NIPSNAP3A	9.23595064443341e-47	0.908122112941643	0.412	0.079	1.84719012888668e-42	T.cells	NIPSNAP3A
PEA15	9.41796952050904e-47	1.12351354523657	0.559	0.132	1.88359390410181e-42	T.cells	PEA15
ANKRD46	9.77024040805697e-47	0.923497709347127	0.318	0.05	1.95404808161139e-42	T.cells	ANKRD46
BCS1L	9.96021439942123e-47	1.32798119996014	0.359	0.064	1.99204287988425e-42	T.cells	BCS1L
AURKA	1.01239258905035e-46	1.49710343227284	0.465	0.1	2.0247851781007e-42	T.cells	AURKA
MLF1	1.29353969248693e-46	1.11279937070593	0.494	0.11	2.58707938497386e-42	T.cells	MLF1
CALU	1.3873711810314e-46	2.0722998022918	0.559	0.15	2.7747423620628e-42	T.cells	CALU
PIEZO1	1.5315110239082e-46	1.10433668271718	0.435	0.087	3.06302204781641e-42	T.cells	PIEZO1
FKTN	1.53603072949204e-46	1.71006433168412	0.159	0.014	3.07206145898409e-42	T.cells	FKTN
NQO2	1.57100145806883e-46	0.895253512748965	0.518	0.115	3.14200291613767e-42	T.cells	NQO2
FTSJ1	1.61393845067255e-46	1.05292457125325	0.594	0.146	3.22787690134511e-42	T.cells	FTSJ1
ROGDI	1.8280343501283e-46	1.12705892206318	0.441	0.089	3.6560687002566e-42	T.cells	ROGDI
LSS	1.96112310059128e-46	1.05770313589209	0.271	0.038	3.92224620118256e-42	T.cells	LSS
APTX	2.0150275934065e-46	1.12657886780194	0.547	0.129	4.030055186813e-42	T.cells	APTX
UPK3B	2.09306662183035e-46	3.6242142466306	0.106	0.006	4.18613324366069e-42	T.cells	UPK3B
CCNA2	2.26738841759426e-46	1.21066745240694	0.506	0.114	4.53477683518853e-42	T.cells	CCNA2
JDP2	2.37913922672929e-46	2.41222333686889	0.129	0.009	4.75827845345858e-42	T.cells	JDP2
GRN	2.41912723799894e-46	1.95126561075869	0.671	0.233	4.83825447599788e-42	T.cells	GRN
ATG4C	2.62193415149308e-46	1.01919931256352	0.265	0.037	5.24386830298616e-42	T.cells	ATG4C
RP11-44N21.1	2.6793732359052e-46	2.62832857904519	0.118	0.008	5.3587464718104e-42	T.cells	RP11-44N21.1
NUP133	2.70081488329215e-46	1.21617089021946	0.359	0.063	5.4016297665843e-42	T.cells	NUP133
AC025335.1	2.7042439031224e-46	1.42982699098906	0.153	0.013	5.40848780624481e-42	T.cells	AC025335.1
HACD2	3.12985663126834e-46	0.779708517026696	0.418	0.081	6.25971326253669e-42	T.cells	HACD2
EPAS1	3.65064930632373e-46	1.17507338259122	0.388	0.072	7.30129861264745e-42	T.cells	EPAS1
CUEDC1	3.78938930058331e-46	2.91390104650544	0.141	0.011	7.57877860116663e-42	T.cells	CUEDC1
MAGEF1	4.47897682060252e-46	1.51482306508358	0.412	0.081	8.95795364120504e-42	T.cells	MAGEF1
SLC27A4	4.7188500173851e-46	1.55242339272892	0.218	0.026	9.43770003477021e-42	T.cells	SLC27A4
IL36G	5.45572415485797e-46	3.03857387736327	0.129	0.009	1.09114483097159e-41	T.cells	IL36G
ATN1	5.60072475109164e-46	1.21879300302865	0.365	0.066	1.12014495021833e-41	T.cells	ATN1
NEURL1B	6.05771981735509e-46	2.90879570160367	0.153	0.013	1.21154396347102e-41	T.cells	NEURL1B
EXO1	6.45131572016449e-46	1.50649291618136	0.253	0.034	1.2902631440329e-41	T.cells	EXO1
GNB1L	7.15052433247636e-46	0.89015074230418	0.394	0.074	1.43010486649527e-41	T.cells	GNB1L
ILVBL	7.71589114049858e-46	1.03828589980853	0.512	0.115	1.54317822809972e-41	T.cells	ILVBL
DYRK3	7.77007863927638e-46	1.12155354429855	0.206	0.023	1.55401572785528e-41	T.cells	DYRK3
WDHD1	7.79243118758848e-46	1.19867323009846	0.294	0.045	1.5584862375177e-41	T.cells	WDHD1
AGBL5	8.22578406426427e-46	1.37138997718125	0.247	0.033	1.64515681285285e-41	T.cells	AGBL5
CHPF	8.46531945150336e-46	0.749369433087668	0.465	0.097	1.69306389030067e-41	T.cells	CHPF
ATG7	8.96294196607456e-46	1.49127185553542	0.271	0.039	1.79258839321491e-41	T.cells	ATG7
MC1R	9.86686371481618e-46	1.21007670579508	0.124	0.008	1.97337274296324e-41	T.cells	MC1R
TRAF3IP1	1.0000283759566e-45	1.42515694335319	0.218	0.026	2.0000567519132e-41	T.cells	TRAF3IP1
MROH6	1.09799311842539e-45	1.33476397259688	0.182	0.019	2.19598623685078e-41	T.cells	MROH6
FARSB	1.11730324815558e-45	1.0124262225099	0.488	0.107	2.23460649631116e-41	T.cells	FARSB
SMUG1	1.18000023962846e-45	1.08527218573851	0.524	0.12	2.36000047925692e-41	T.cells	SMUG1
FER	1.19646705499525e-45	1.60552314196516	0.165	0.015	2.3929341099905e-41	T.cells	FER
KIF2C	1.21822926767653e-45	1.33811589424121	0.424	0.085	2.43645853535306e-41	T.cells	KIF2C
NRP1	1.23975270210145e-45	3.26677002118169	0.112	0.007	2.47950540420291e-41	T.cells	NRP1
VPS52	1.34382393022851e-45	0.979551583400957	0.282	0.042	2.68764786045702e-41	T.cells	VPS52
CAD	1.78925955695112e-45	1.66414539960589	0.247	0.033	3.57851911390223e-41	T.cells	CAD
CAPNS2	1.88801370377073e-45	2.52030430252503	0.182	0.019	3.77602740754146e-41	T.cells	CAPNS2
P2RY2	2.03983650381889e-45	2.94704076824131	0.147	0.012	4.07967300763778e-41	T.cells	P2RY2
BDH1	2.08761284400068e-45	1.13899291528363	0.341	0.059	4.17522568800135e-41	T.cells	BDH1
CTNNAL1	2.37715356261374e-45	1.7103661702749	0.524	0.132	4.75430712522748e-41	T.cells	CTNNAL1
CRTAP	2.84555488933332e-45	1.00155631810099	0.494	0.11	5.69110977866664e-41	T.cells	CRTAP
CDCA8	2.85190047825302e-45	1.40584883618649	0.418	0.085	5.70380095650604e-41	T.cells	CDCA8
HRAS	3.13840028299298e-45	1.97482541534698	0.518	0.135	6.27680056598595e-41	T.cells	HRAS
LGALS3BP	3.1613826595469e-45	1.95179243143561	0.618	0.194	6.32276531909381e-41	T.cells	LGALS3BP
PRMT3	3.22595550120835e-45	1.02320685685669	0.335	0.057	6.45191100241669e-41	T.cells	PRMT3
UBE2T	3.55330163772553e-45	1.59990751619816	0.588	0.162	7.10660327545105e-41	T.cells	UBE2T
MAP3K13	3.56076283495719e-45	1.32874702391929	0.582	0.147	7.12152566991439e-41	T.cells	MAP3K13
TMEM234	4.19089257250779e-45	0.993695541444803	0.318	0.052	8.38178514501558e-41	T.cells	TMEM234
SLC25A13	4.34225102057795e-45	1.28041630727684	0.265	0.038	8.68450204115591e-41	T.cells	SLC25A13
KTN1-AS1	4.79905536347539e-45	2.27447309316633	0.118	0.008	9.59811072695078e-41	T.cells	KTN1-AS1
SPDL1	4.91397071807179e-45	1.01794061714727	0.365	0.066	9.82794143614358e-41	T.cells	SPDL1
NIF3L1	4.98998115934997e-45	0.983555798698029	0.365	0.066	9.97996231869994e-41	T.cells	NIF3L1
LRP12	5.0637851168121e-45	1.88436085696201	0.182	0.019	1.01275702336242e-40	T.cells	LRP12
BFSP1	5.43925759284139e-45	3.23501209142061	0.1	0.005	1.08785151856828e-40	T.cells	BFSP1
ESRRA	5.47351054549787e-45	0.983901725672536	0.453	0.095	1.09470210909957e-40	T.cells	ESRRA
TPRG1L	5.66755786275045e-45	0.697492417740423	0.394	0.075	1.13351157255009e-40	T.cells	TPRG1L
RYK	5.68302925156315e-45	1.04145406737274	0.324	0.054	1.13660585031263e-40	T.cells	RYK
DTYMK	5.97316180792969e-45	1.66782804460828	0.665	0.214	1.19463236158594e-40	T.cells	DTYMK
PTRH2	6.48028051714352e-45	0.844627000787005	0.459	0.097	1.2960561034287e-40	T.cells	PTRH2
ZDHHC16	6.52814469214115e-45	0.923149508723214	0.476	0.103	1.30562893842823e-40	T.cells	ZDHHC16
AVEN	6.64844962152186e-45	1.08122269374897	0.253	0.035	1.32968992430437e-40	T.cells	AVEN
CHML	6.99096725306715e-45	1.49852099882986	0.165	0.015	1.39819345061343e-40	T.cells	CHML
SIN3B	7.54708410085285e-45	0.971479014552566	0.318	0.052	1.50941682017057e-40	T.cells	SIN3B
NTF4	7.66074423066307e-45	3.11025219352491	0.124	0.009	1.53214884613261e-40	T.cells	NTF4
TPRXL	8.1822375355417e-45	3.28478343194885	0.106	0.006	1.63644750710834e-40	T.cells	TPRXL
DCBLD1	8.77105786374466e-45	1.64572272438594	0.235	0.031	1.75421157274893e-40	T.cells	DCBLD1
SLC25A28	8.99069723533614e-45	0.882965080798637	0.365	0.066	1.79813944706723e-40	T.cells	SLC25A28
GEMIN6	1.24282898892061e-44	0.821602155467174	0.482	0.106	2.48565797784122e-40	T.cells	GEMIN6
G0S2	1.48534408837503e-44	1.22716706625834	0.476	0.11	2.97068817675006e-40	T.cells	G0S2
NCK1-AS1	1.55911600669928e-44	1.02357009406414	0.282	0.043	3.11823201339856e-40	T.cells	NCK1-AS1
RP11-295G20.2	1.57236872371327e-44	1.21692895079938	0.288	0.045	3.14473744742654e-40	T.cells	RP11-295G20.2
KCNMB2-AS1	1.58647792618652e-44	3.00082812730038	0.165	0.016	3.17295585237305e-40	T.cells	KCNMB2-AS1
MSRB2	1.62500788727392e-44	1.16344710598882	0.388	0.075	3.25001577454783e-40	T.cells	MSRB2
LIN9	1.77258211442042e-44	1.64697531298905	0.224	0.028	3.54516422884084e-40	T.cells	LIN9
TMEM39B	1.92802632644072e-44	0.819589285521863	0.429	0.088	3.85605265288144e-40	T.cells	TMEM39B
MXRA7	2.0478360710974e-44	0.918579857660217	0.365	0.067	4.09567214219481e-40	T.cells	MXRA7
RIPK2	2.11029103773983e-44	0.824305117554179	0.406	0.08	4.22058207547965e-40	T.cells	RIPK2
MPP5	2.14970496355996e-44	1.38114329978692	0.218	0.027	4.29940992711991e-40	T.cells	MPP5
RRP9	2.21095665523333e-44	0.897714846752641	0.435	0.089	4.42191331046665e-40	T.cells	RRP9
ARC	2.30682446880021e-44	1.36485074288692	0.141	0.012	4.61364893760041e-40	T.cells	ARC
MFN2	2.44950350437483e-44	0.993932715691578	0.429	0.088	4.89900700874966e-40	T.cells	MFN2
CCZ1B	2.62448234137248e-44	1.25329170320317	0.329	0.056	5.24896468274495e-40	T.cells	CCZ1B
PLS1	2.85538820578232e-44	2.68455747182148	0.124	0.009	5.71077641156465e-40	T.cells	PLS1
WDR91	3.09065015322582e-44	0.871746822650588	0.276	0.041	6.18130030645165e-40	T.cells	WDR91
KANK2	3.46360124606244e-44	2.33931660487922	0.135	0.011	6.92720249212488e-40	T.cells	KANK2
EGFL7	3.75216776829578e-44	2.47484777423047	0.141	0.012	7.50433553659156e-40	T.cells	EGFL7
HOOK1	4.01734302113321e-44	1.77170933659109	0.171	0.017	8.03468604226641e-40	T.cells	HOOK1
RCCD1	4.10736102491771e-44	1.10085294583632	0.359	0.065	8.21472204983543e-40	T.cells	RCCD1
DDTL	4.40972049001184e-44	1.90219792034439	0.1	0.006	8.81944098002367e-40	T.cells	DDTL
MEX3D	4.5184599781611e-44	2.06863500941599	0.141	0.012	9.03691995632221e-40	T.cells	MEX3D
ANKRD9	4.60758423704494e-44	0.722382777254388	0.318	0.053	9.21516847408988e-40	T.cells	ANKRD9
BOD1	5.57726072492563e-44	1.14979947884543	0.571	0.143	1.11545214498513e-39	T.cells	BOD1
CCHCR1	5.76132578801243e-44	0.638297456760877	0.312	0.051	1.15226515760249e-39	T.cells	CCHCR1
FLNB	6.02188616467709e-44	1.25329502007204	0.359	0.066	1.20437723293542e-39	T.cells	FLNB
PITPNA-AS1	6.93807846111967e-44	0.799303732736668	0.429	0.088	1.38761569222393e-39	T.cells	PITPNA-AS1
C1orf109	7.1151417853607e-44	0.891081307595336	0.294	0.046	1.42302835707214e-39	T.cells	C1orf109
CDCA7L	7.15140370644638e-44	1.00043461886209	0.394	0.077	1.43028074128928e-39	T.cells	CDCA7L
TMCO3	7.40234047918693e-44	0.955068075870375	0.424	0.087	1.48046809583739e-39	T.cells	TMCO3
MAFG	7.51436990612319e-44	1.06240579332003	0.435	0.091	1.50287398122464e-39	T.cells	MAFG
ORC6	7.52048160582753e-44	1.3524541610868	0.453	0.1	1.50409632116551e-39	T.cells	ORC6
TMEM186	8.03314657246748e-44	0.930252104988638	0.3	0.048	1.6066293144935e-39	T.cells	TMEM186
ALDH1B1	9.21186139459577e-44	1.60097445018602	0.188	0.021	1.84237227891915e-39	T.cells	ALDH1B1
SLC7A1	9.67347725044771e-44	0.900911228386403	0.388	0.074	1.93469545008954e-39	T.cells	SLC7A1
TM9SF4	9.98211857617052e-44	0.853091086032861	0.412	0.083	1.9964237152341e-39	T.cells	TM9SF4
KIF4A	1.01853931095308e-43	1.82244464300896	0.306	0.05	2.03707862190616e-39	T.cells	KIF4A
CDC16	1.04930161439971e-43	1.29112355467612	0.471	0.105	2.09860322879941e-39	T.cells	CDC16
DHX32	1.05571963145333e-43	1.01234023457639	0.253	0.036	2.11143926290666e-39	T.cells	DHX32
REEP6	1.12220374960098e-43	1.16959238823465	0.182	0.019	2.24440749920196e-39	T.cells	REEP6
GRHL2	1.3402469328607e-43	3.37517277910082	0.141	0.012	2.68049386572139e-39	T.cells	GRHL2
PLEKHG3	1.37923067277094e-43	1.90578267180466	0.182	0.019	2.75846134554187e-39	T.cells	PLEKHG3
TFAP4	1.38355749806783e-43	1.61940570128444	0.2	0.023	2.76711499613567e-39	T.cells	TFAP4
DUSP3	1.43991122156031e-43	0.971899130535553	0.288	0.045	2.87982244312062e-39	T.cells	DUSP3
NUDT8	1.45161970236338e-43	0.941842539888782	0.4	0.079	2.90323940472675e-39	T.cells	NUDT8
EPS8L1	1.6384434051739e-43	1.46166481853212	0.176	0.018	3.27688681034781e-39	T.cells	EPS8L1
TANC2	1.7642714594692e-43	2.5650886193765	0.165	0.016	3.5285429189384e-39	T.cells	TANC2
NUMBL	1.77390661967755e-43	1.50250864571925	0.153	0.014	3.54781323935509e-39	T.cells	NUMBL
ZNF273	1.85473136234964e-43	1.18928717181691	0.259	0.037	3.70946272469928e-39	T.cells	ZNF273
UHRF1	1.91812806934141e-43	0.809434302477831	0.412	0.082	3.83625613868281e-39	T.cells	UHRF1
RP11-670E13.6	2.13136777317506e-43	1.69202257029262	0.188	0.021	4.26273554635012e-39	T.cells	RP11-670E13.6
TRAP1	2.14857304637694e-43	1.29807870629855	0.553	0.139	4.29714609275388e-39	T.cells	TRAP1
C1orf210	2.1876725589137e-43	3.52649076854027	0.118	0.008	4.3753451178274e-39	T.cells	C1orf210
TBC1D12	2.30435889476208e-43	2.95242810262356	0.1	0.006	4.60871778952417e-39	T.cells	TBC1D12
COG4	2.39017349808401e-43	0.73148605141094	0.459	0.099	4.78034699616802e-39	T.cells	COG4
CMSS1	2.41477385260885e-43	1.35384013537144	0.6	0.165	4.82954770521769e-39	T.cells	CMSS1
ALYREF	2.48923904078623e-43	1.34247141232971	0.488	0.112	4.97847808157247e-39	T.cells	ALYREF
CSE1L	2.53957770644069e-43	1.27750505685066	0.5	0.118	5.07915541288138e-39	T.cells	CSE1L
PXDN	2.59019581714141e-43	3.37741380659227	0.118	0.008	5.18039163428282e-39	T.cells	PXDN
STYXL1	2.61386935704519e-43	0.900903297717839	0.406	0.081	5.22773871409039e-39	T.cells	STYXL1
ASPM	2.62161385681964e-43	1.20485333717018	0.435	0.093	5.24322771363928e-39	T.cells	ASPM
DHX33	2.68500161288431e-43	0.889179271692529	0.271	0.04	5.37000322576861e-39	T.cells	DHX33
FOXD1	2.71458688667265e-43	3.38515670701552	0.106	0.007	5.42917377334531e-39	T.cells	FOXD1
PRKAB2	2.76042559626395e-43	1.00400281009194	0.241	0.033	5.5208511925279e-39	T.cells	PRKAB2
BOP1	2.7882267593252e-43	1.42893517339814	0.565	0.149	5.57645351865039e-39	T.cells	BOP1
ZNF358	2.93619597034142e-43	2.28468485594312	0.2	0.024	5.87239194068283e-39	T.cells	ZNF358
PSMG1	3.29943158260165e-43	1.7435646073404	0.553	0.152	6.59886316520329e-39	T.cells	PSMG1
NUBPL	3.77206779544803e-43	1.05494621897894	0.247	0.035	7.54413559089606e-39	T.cells	NUBPL
WDR12	4.15888222062754e-43	1.03388845214556	0.376	0.072	8.31776444125509e-39	T.cells	WDR12
RNASEH2A	4.91212096912038e-43	1.57576620738173	0.6	0.174	9.82424193824077e-39	T.cells	RNASEH2A
CERS6	4.97313245172799e-43	0.59665178755881	0.388	0.075	9.94626490345599e-39	T.cells	CERS6
PGRMC1	5.03462865522397e-43	1.74063817163602	0.618	0.186	1.00692573104479e-38	T.cells	PGRMC1
PARPBP	5.15929527980394e-43	1.50986941492987	0.341	0.062	1.03185905596079e-38	T.cells	PARPBP
MRGBP	5.25399027546299e-43	1.00406046118276	0.424	0.088	1.0507980550926e-38	T.cells	MRGBP
MCC	5.2778944559304e-43	1.7169461405259	0.171	0.017	1.05557889118608e-38	T.cells	MCC
PRSS22	5.47996340917466e-43	1.95536541035807	0.206	0.025	1.09599268183493e-38	T.cells	PRSS22
TARBP2	5.53974449178452e-43	0.774156059974553	0.435	0.091	1.1079488983569e-38	T.cells	TARBP2
UQCC3	6.02707690809025e-43	1.66170169986327	0.582	0.167	1.20541538161805e-38	T.cells	UQCC3
DOLPP1	6.26241412946789e-43	0.943639645582787	0.265	0.039	1.25248282589358e-38	T.cells	DOLPP1
KIZ	6.62678369896099e-43	1.12942860625385	0.359	0.067	1.3253567397922e-38	T.cells	KIZ
CETN2	6.76244573571206e-43	1.45580017014823	0.582	0.157	1.35248914714241e-38	T.cells	CETN2
KLF4	6.76459107126099e-43	1.31711017961774	0.406	0.082	1.3529182142522e-38	T.cells	KLF4
PRC1	6.86187304681008e-43	1.61479637497271	0.482	0.114	1.37237460936202e-38	T.cells	PRC1
IRAK1	7.1525307395599e-43	1.10966044560141	0.535	0.131	1.43050614791198e-38	T.cells	IRAK1
MTFR2	8.40410600458759e-43	1.3733726871591	0.3	0.049	1.68082120091752e-38	T.cells	MTFR2
ST7	8.46786715938317e-43	1.04874793691993	0.265	0.039	1.69357343187663e-38	T.cells	ST7
FOXP2	8.55480787533935e-43	2.6451739739613	0.141	0.012	1.71096157506787e-38	T.cells	FOXP2
ZNF32	9.30011010733545e-43	0.734414128614135	0.506	0.116	1.86002202146709e-38	T.cells	ZNF32
CALB1	1.06202690536355e-42	2.7134774306928	0.118	0.008	2.1240538107271e-38	T.cells	CALB1
AHCY	1.07191425994641e-42	1.81770732665892	0.588	0.175	2.14382851989282e-38	T.cells	AHCY
RNLS	1.10152254781758e-42	1.89741864318983	0.147	0.013	2.20304509563517e-38	T.cells	RNLS
NCAPD2	1.13054431857766e-42	1.05109551350091	0.429	0.09	2.26108863715533e-38	T.cells	NCAPD2
TMEM214	1.13302245365657e-42	1.0035774357784	0.453	0.099	2.26604490731314e-38	T.cells	TMEM214
MLST8	1.34787039109006e-42	1.00879373378273	0.529	0.128	2.69574078218011e-38	T.cells	MLST8
IMPDH1	1.59342847095029e-42	1.30527096092704	0.512	0.125	3.18685694190059e-38	T.cells	IMPDH1
AIMP2	1.60242417508191e-42	1.1997837575354	0.547	0.138	3.20484835016382e-38	T.cells	AIMP2
TRMT5	1.60799546968915e-42	1.16780343264987	0.241	0.033	3.21599093937831e-38	T.cells	TRMT5
PTPDC1	1.8068613004046e-42	2.00382879699667	0.153	0.014	3.6137226008092e-38	T.cells	PTPDC1
MRTO4	1.84774512947816e-42	1.14981722036095	0.582	0.152	3.69549025895632e-38	T.cells	MRTO4
UTP4	1.87507098512952e-42	1.13320064951562	0.518	0.126	3.75014197025905e-38	T.cells	UTP4
CD40	1.9257950819468e-42	0.929594810561529	0.353	0.065	3.8515901638936e-38	T.cells	CD40
RACGAP1	1.96114564837307e-42	1.10623080556529	0.459	0.102	3.92229129674613e-38	T.cells	RACGAP1
IMPAD1	1.99942774919597e-42	0.9380546736443	0.453	0.099	3.99885549839193e-38	T.cells	IMPAD1
DNAAF5	2.01754807601752e-42	1.58990725241594	0.224	0.029	4.03509615203504e-38	T.cells	DNAAF5
PPP1R16A	2.05730188500813e-42	0.747468286773755	0.3	0.049	4.11460377001627e-38	T.cells	PPP1R16A
MRS2	2.36316606007813e-42	1.1820492450427	0.429	0.092	4.72633212015626e-38	T.cells	MRS2
TSC22D1	2.38855031342103e-42	1.06555599116765	0.541	0.134	4.77710062684206e-38	T.cells	TSC22D1
CCNB2	2.63818117335238e-42	1.2974239286904	0.512	0.127	5.27636234670476e-38	T.cells	CCNB2
SPATS2	2.78619682384289e-42	1.1969004663973	0.4	0.082	5.57239364768578e-38	T.cells	SPATS2
ROCK2	2.90850687224074e-42	0.959752408372579	0.294	0.048	5.81701374448148e-38	T.cells	ROCK2
HSD17B4	3.11614190248446e-42	0.886483101980458	0.376	0.073	6.23228380496893e-38	T.cells	HSD17B4
FAM109B	3.12653444319932e-42	1.70715745500886	0.147	0.013	6.25306888639863e-38	T.cells	FAM109B
FANCE	3.45024065036189e-42	1.82041628909686	0.224	0.03	6.90048130072378e-38	T.cells	FANCE
PPP2R3A	3.71168359393488e-42	1.31825406392854	0.159	0.015	7.42336718786975e-38	T.cells	PPP2R3A
ADCK5	4.28265835706937e-42	0.823770137433044	0.294	0.048	8.56531671413875e-38	T.cells	ADCK5
DSTN	4.48280268009796e-42	1.9226681275233	0.747	0.361	8.96560536019593e-38	T.cells	DSTN
SH3D19	4.55047127807282e-42	1.38323570300145	0.194	0.023	9.10094255614565e-38	T.cells	SH3D19
FAM167A	4.62956587254714e-42	1.45586340552554	0.159	0.015	9.25913174509429e-38	T.cells	FAM167A
SNTB2	4.65843714964308e-42	0.727489128110272	0.371	0.071	9.31687429928617e-38	T.cells	SNTB2
DHRS11	4.88550454313149e-42	1.06232879668887	0.235	0.032	9.77100908626299e-38	T.cells	DHRS11
ATF3	4.96594776136748e-42	2.17049714446303	0.459	0.111	9.93189552273497e-38	T.cells	ATF3
NAPRT	5.0739070221764e-42	1.52314596878996	0.588	0.166	1.01478140443528e-37	T.cells	NAPRT
TEAD2	5.29213693932493e-42	2.12697247240673	0.2	0.024	1.05842738786499e-37	T.cells	TEAD2
LIMK2	5.64842405317931e-42	1.17807275040878	0.394	0.08	1.12968481063586e-37	T.cells	LIMK2
WDYHV1	5.79485430840806e-42	1.00104760663089	0.347	0.064	1.15897086168161e-37	T.cells	WDYHV1
PRRG4	6.07634581000577e-42	1.108530141083	0.447	0.098	1.21526916200115e-37	T.cells	PRRG4
NUP62CL	6.45821114152809e-42	1.66640785058696	0.124	0.009	1.29164222830562e-37	T.cells	NUP62CL
FDXR	7.15141903108136e-42	0.685952825890432	0.388	0.077	1.43028380621627e-37	T.cells	FDXR
CREG1	7.49754492271887e-42	1.1424476202324	0.506	0.12	1.49950898454377e-37	T.cells	CREG1
AKT1	7.6198302832855e-42	1.24717135712792	0.447	0.099	1.5239660566571e-37	T.cells	AKT1
ERI3	8.27721209548828e-42	1.45113457743134	0.6	0.171	1.65544241909766e-37	T.cells	ERI3
ZNF670	8.3613213369023e-42	1.90481145845134	0.159	0.015	1.67226426738046e-37	T.cells	ZNF670
LEPR	8.83844780657438e-42	1.3121279003414	0.124	0.009	1.76768956131488e-37	T.cells	LEPR
ARHGEF39	8.87170047213041e-42	1.72499364957798	0.241	0.034	1.77434009442608e-37	T.cells	ARHGEF39
AIM2	9.03401015839758e-42	1.04476730577929	0.388	0.077	1.80680203167952e-37	T.cells	AIM2
NTPCR	9.17878090746264e-42	1.30885802945862	0.565	0.15	1.83575618149253e-37	T.cells	NTPCR
TFB2M	1.14360704823589e-41	0.890876587058928	0.435	0.094	2.28721409647178e-37	T.cells	TFB2M
CDC7	1.1684263273361e-41	0.853984655902329	0.271	0.041	2.33685265467221e-37	T.cells	CDC7
AUNIP	1.29216748092845e-41	2.20073367809843	0.188	0.022	2.58433496185689e-37	T.cells	AUNIP
HILPDA	1.29576727084869e-41	0.879595123746421	0.294	0.048	2.59153454169738e-37	T.cells	HILPDA
RP9	1.31085963743242e-41	0.818532372364742	0.471	0.106	2.62171927486483e-37	T.cells	RP9
SUV39H2	1.38074653509034e-41	0.864321376155577	0.3	0.05	2.76149307018068e-37	T.cells	SUV39H2
UQCC1	1.41107935012791e-41	0.81337186363863	0.341	0.062	2.82215870025581e-37	T.cells	UQCC1
UBTD2	1.44284962166853e-41	1.41355581260273	0.235	0.033	2.88569924333705e-37	T.cells	UBTD2
ANTXR1	1.44465972239405e-41	2.99039945919246	0.171	0.018	2.8893194447881e-37	T.cells	ANTXR1
PDLIM7	1.48374794878955e-41	1.46558149666901	0.518	0.132	2.9674958975791e-37	T.cells	PDLIM7
STOML1	1.70265096651577e-41	1.45369856511745	0.235	0.033	3.40530193303153e-37	T.cells	STOML1
MRPS28	1.79106717608124e-41	1.02539691770134	0.559	0.142	3.58213435216248e-37	T.cells	MRPS28
MKI67	1.93794566551983e-41	0.926227720220821	0.565	0.147	3.87589133103966e-37	T.cells	MKI67
BCAT2	1.99953811178348e-41	1.1386551946994	0.465	0.106	3.99907622356696e-37	T.cells	BCAT2
EFNA4	2.04887382221472e-41	0.619298631008868	0.318	0.055	4.09774764442944e-37	T.cells	EFNA4
CCDC43	2.08530419313621e-41	0.731541663459713	0.488	0.112	4.17060838627243e-37	T.cells	CCDC43
DYNC2H1	2.09028240886382e-41	1.73000097019367	0.124	0.009	4.18056481772765e-37	T.cells	DYNC2H1
CHEK2	2.12308912513907e-41	1.28547587343965	0.294	0.049	4.24617825027815e-37	T.cells	CHEK2
FAM132A	2.13781593052736e-41	3.12324907996586	0.106	0.007	4.27563186105471e-37	T.cells	FAM132A
CDCA5	2.21539367551716e-41	1.15776175042504	0.476	0.111	4.43078735103431e-37	T.cells	CDCA5
MOSPD1	2.27735644625737e-41	0.858018671978362	0.388	0.078	4.55471289251474e-37	T.cells	MOSPD1
HDGF	2.33606089199702e-41	1.54199530839216	0.712	0.249	4.67212178399405e-37	T.cells	HDGF
NPM3	2.3423473338709e-41	1.66945606484041	0.606	0.186	4.6846946677418e-37	T.cells	NPM3
CHEK1	2.39501688902267e-41	0.819594937701297	0.447	0.097	4.79003377804534e-37	T.cells	CHEK1
CKS1B	2.4144102563129e-41	1.97633136069421	0.665	0.262	4.8288205126258e-37	T.cells	CKS1B
THNSL2	2.43854857317046e-41	2.60675630292956	0.147	0.014	4.87709714634091e-37	T.cells	THNSL2
HSDL2	2.48437061433458e-41	0.631186484826348	0.359	0.068	4.96874122866916e-37	T.cells	HSDL2
TTC32	2.51694536861915e-41	1.13131114399747	0.406	0.085	5.0338907372383e-37	T.cells	TTC32
CCL21	2.63152199557619e-41	1.17097552022737	0.194	0.023	5.26304399115238e-37	T.cells	CCL21
MTX2	2.68134559027789e-41	1.17239154414283	0.565	0.145	5.36269118055577e-37	T.cells	MTX2
LRRC1	2.68380267493392e-41	1.47201073722127	0.229	0.031	5.36760534986783e-37	T.cells	LRRC1
SLC38A5	2.69925044179599e-41	1.41997509554986	0.471	0.111	5.39850088359199e-37	T.cells	SLC38A5
JPH1	2.74160882533356e-41	3.0183066946335	0.106	0.007	5.48321765066711e-37	T.cells	JPH1
IKBIP	2.91722767717892e-41	0.999199305235662	0.553	0.14	5.83445535435785e-37	T.cells	IKBIP
C20orf27	2.94418259013738e-41	1.59530349909193	0.629	0.199	5.88836518027476e-37	T.cells	C20orf27
MSRB1	2.98722651779087e-41	1.37433493861526	0.506	0.126	5.97445303558175e-37	T.cells	MSRB1
AAAS	3.01924790520349e-41	0.946561258915777	0.465	0.105	6.03849581040697e-37	T.cells	AAAS
ALG8	3.05823362506687e-41	1.19228076262138	0.476	0.111	6.11646725013375e-37	T.cells	ALG8
MTHFD1L	3.35818567590616e-41	1.16113724167125	0.388	0.079	6.71637135181231e-37	T.cells	MTHFD1L
NOS1AP	3.61635459318371e-41	3.45084024301027	0.112	0.008	7.23270918636741e-37	T.cells	NOS1AP
IL15RA	3.81503008450989e-41	0.651380883294333	0.341	0.062	7.63006016901978e-37	T.cells	IL15RA
VAMP3	3.89246485757567e-41	1.22019762807645	0.518	0.129	7.78492971515134e-37	T.cells	VAMP3
TWIST1	3.98620240894739e-41	3.24735555986136	0.112	0.008	7.97240481789477e-37	T.cells	TWIST1
MCU	4.05536598855465e-41	1.22895097367538	0.241	0.035	8.11073197710931e-37	T.cells	MCU
TAF2	4.16689967729193e-41	0.695525242838638	0.412	0.085	8.33379935458386e-37	T.cells	TAF2
SUDS3	4.48005160151262e-41	0.888069069624702	0.565	0.145	8.96010320302524e-37	T.cells	SUDS3
RRM2	4.82151546579196e-41	0.90009144467777	0.541	0.138	9.64303093158392e-37	T.cells	RRM2
MYBBP1A	5.03593479801756e-41	0.975057106771302	0.288	0.047	1.00718695960351e-36	T.cells	MYBBP1A
RCC1	5.6265380620319e-41	0.933520553346298	0.518	0.126	1.12530761240638e-36	T.cells	RCC1
PPIL1	5.7896174788353e-41	1.25397817150647	0.5	0.123	1.15792349576706e-36	T.cells	PPIL1
RALB	6.30811830687418e-41	0.9053259025951	0.447	0.099	1.26162366137484e-36	T.cells	RALB
SFXN4	6.72736955496605e-41	1.24197108738702	0.388	0.08	1.34547391099321e-36	T.cells	SFXN4
XRCC3	6.74398265732914e-41	1.28249010870896	0.212	0.027	1.34879653146583e-36	T.cells	XRCC3
AGR2	6.77703009337549e-41	3.42066589869519	0.206	0.027	1.3554060186751e-36	T.cells	AGR2
SWI5	6.92490762966253e-41	0.969825474301575	0.488	0.115	1.38498152593251e-36	T.cells	SWI5
KIAA1524	7.05254905983054e-41	1.12806736685822	0.324	0.058	1.41050981196611e-36	T.cells	KIAA1524
CLDN1	8.44076925763095e-41	2.01718233751115	0.241	0.035	1.68815385152619e-36	T.cells	CLDN1
THEM6	8.45091875900402e-41	0.836368846060013	0.365	0.07	1.6901837518008e-36	T.cells	THEM6
KIF11	8.91651154513795e-41	0.896134482468129	0.365	0.071	1.78330230902759e-36	T.cells	KIF11
UNC5B	9.11774391547604e-41	2.26954263050112	0.153	0.015	1.82354878309521e-36	T.cells	UNC5B
TAF6L	9.46845945284843e-41	1.08454942812038	0.271	0.043	1.89369189056969e-36	T.cells	TAF6L
CETN3	9.69576827029054e-41	0.95123035858387	0.388	0.078	1.93915365405811e-36	T.cells	CETN3
COL5A1	1.12767147819175e-40	2.24756012058179	0.165	0.017	2.25534295638351e-36	T.cells	COL5A1
DECR2	1.18935550607208e-40	1.21556616868703	0.229	0.032	2.37871101214416e-36	T.cells	DECR2
RGS3	1.21977292583788e-40	2.00208459482884	0.276	0.045	2.43954585167575e-36	T.cells	RGS3
AIDA	1.35026232483663e-40	0.915815393601137	0.571	0.148	2.70052464967326e-36	T.cells	AIDA
NRBP2	1.37052757305539e-40	1.20541939439856	0.147	0.014	2.74105514611078e-36	T.cells	NRBP2
GMNN	1.39125407876963e-40	1.24918244565852	0.618	0.176	2.78250815753925e-36	T.cells	GMNN
C6orf106	1.41600552702411e-40	0.73412066780604	0.394	0.081	2.83201105404822e-36	T.cells	C6orf106
SH2D3A	1.51167812172247e-40	0.772857814691585	0.412	0.087	3.02335624344493e-36	T.cells	SH2D3A
SDR42E1	1.5788472034194e-40	1.14955432896983	0.176	0.02	3.15769440683879e-36	T.cells	SDR42E1
CECR5	1.64781380428116e-40	0.858916208412655	0.482	0.112	3.29562760856231e-36	T.cells	CECR5
SPATA33	1.65258803296229e-40	0.63469234543379	0.406	0.084	3.30517606592457e-36	T.cells	SPATA33
SEMA4B	1.70130872053054e-40	1.16748899874844	0.288	0.048	3.40261744106107e-36	T.cells	SEMA4B
CLPTM1L	1.72374978708321e-40	0.838460484645255	0.506	0.121	3.44749957416642e-36	T.cells	CLPTM1L
PGAP2	1.76589245434546e-40	0.908452460548574	0.447	0.1	3.53178490869092e-36	T.cells	PGAP2
EMC2	1.87533122995614e-40	0.943700428762663	0.5	0.12	3.75066245991229e-36	T.cells	EMC2
RRAS2	1.9286039677559e-40	1.35831015591723	0.494	0.123	3.85720793551181e-36	T.cells	RRAS2
SNX12	1.95962584382597e-40	0.778939923765392	0.447	0.099	3.91925168765194e-36	T.cells	SNX12
RP11-532F12.5	1.99253691049824e-40	2.05542004712014	0.247	0.037	3.98507382099648e-36	T.cells	RP11-532F12.5
RP11-395G23.3	2.15597277914561e-40	2.60765189439239	0.1	0.006	4.31194555829122e-36	T.cells	RP11-395G23.3
NRARP	2.22954851874244e-40	2.56978771114636	0.147	0.014	4.45909703748489e-36	T.cells	NRARP
FXN	2.27567687360455e-40	0.899818947195247	0.388	0.079	4.55135374720909e-36	T.cells	FXN
PDCD11	2.57857667147388e-40	1.40734446692907	0.318	0.057	5.15715334294776e-36	T.cells	PDCD11
EBAG9	2.67110800685888e-40	1.08921775670656	0.588	0.159	5.34221601371776e-36	T.cells	EBAG9
ARHGEF5	2.79730441073498e-40	1.02444100176374	0.247	0.037	5.59460882146996e-36	T.cells	ARHGEF5
FH	2.9214771201102e-40	1.38848998523426	0.565	0.157	5.8429542402204e-36	T.cells	FH
TMEM69	3.01530672476714e-40	0.98732339112403	0.412	0.088	6.03061344953427e-36	T.cells	TMEM69
ACTL6A	3.17846970683484e-40	1.51967975719798	0.588	0.172	6.35693941366967e-36	T.cells	ACTL6A
TMED1	3.23493844153603e-40	1.06470791628165	0.588	0.159	6.46987688307207e-36	T.cells	TMED1
IL17RC	3.61015706175713e-40	1.58404883120397	0.153	0.015	7.22031412351425e-36	T.cells	IL17RC
TBC1D7	3.80667639380112e-40	0.827522333294423	0.429	0.094	7.61335278760224e-36	T.cells	TBC1D7
DCUN1D4	3.86586885704827e-40	0.910503884975149	0.247	0.037	7.73173771409655e-36	T.cells	DCUN1D4
MIR4458HG	4.17900898299817e-40	1.04821925407634	0.271	0.043	8.35801796599635e-36	T.cells	MIR4458HG
COQ9	4.20075788482206e-40	0.922600004450906	0.529	0.132	8.40151576964411e-36	T.cells	COQ9
TYSND1	4.20687547913171e-40	0.789233335913059	0.429	0.093	8.41375095826342e-36	T.cells	TYSND1
FAM83C	4.64292132136366e-40	2.96058808449339	0.129	0.011	9.28584264272733e-36	T.cells	FAM83C
CHAC2	5.04585325925451e-40	0.793331198857887	0.382	0.077	1.0091706518509e-35	T.cells	CHAC2
SRD5A3	5.54697586658253e-40	1.03752025675066	0.376	0.076	1.10939517331651e-35	T.cells	SRD5A3
C20orf96	5.63267642444115e-40	1.65186488797428	0.194	0.024	1.12653528488823e-35	T.cells	C20orf96
BTBD6	5.70992843083123e-40	1.16260956021772	0.276	0.045	1.14198568616625e-35	T.cells	BTBD6
TDRP	5.7893545992295e-40	2.58801527247707	0.141	0.013	1.1578709198459e-35	T.cells	TDRP
CDC6	5.82933937404123e-40	1.20966580691938	0.353	0.069	1.16586787480825e-35	T.cells	CDC6
TBCE	6.16646348442288e-40	0.821458924524804	0.318	0.057	1.23329269688458e-35	T.cells	TBCE
FBXO22	6.30224625764157e-40	0.763093189148159	0.471	0.109	1.26044925152831e-35	T.cells	FBXO22
ATAD3A	6.79432511441519e-40	1.23564145482047	0.453	0.105	1.35886502288304e-35	T.cells	ATAD3A
SMYD5	7.54765161988415e-40	1.29010186574326	0.241	0.035	1.50953032397683e-35	T.cells	SMYD5
DTWD1	7.8309312407537e-40	0.947907834250541	0.394	0.083	1.56618624815074e-35	T.cells	DTWD1
TVP23B	8.98590435551686e-40	0.733271652740317	0.382	0.077	1.79718087110337e-35	T.cells	TVP23B
TMEM218	9.22080058173487e-40	0.699055896921771	0.406	0.086	1.84416011634697e-35	T.cells	TMEM218
CEP41	9.32420506965669e-40	0.824318489830522	0.282	0.047	1.86484101393134e-35	T.cells	CEP41
PLIN3	9.73526602843738e-40	1.32554600812431	0.571	0.158	1.94705320568748e-35	T.cells	PLIN3
PAK1IP1	1.0954845041001e-39	1.0807663269892	0.524	0.133	2.19096900820021e-35	T.cells	PAK1IP1
SEPHS1	1.11597357625252e-39	0.888120594090513	0.471	0.109	2.23194715250505e-35	T.cells	SEPHS1
LOXL1	1.20628980972659e-39	2.10109420428725	0.194	0.024	2.41257961945318e-35	T.cells	LOXL1
PPP1R14B	1.31809919570362e-39	1.96237456893891	0.629	0.242	2.63619839140724e-35	T.cells	PPP1R14B
SLC37A2	1.41181271238706e-39	1.41935751719981	0.135	0.012	2.82362542477412e-35	T.cells	SLC37A2
RP11-390E23.6	1.41841251438459e-39	2.63413407416719	0.153	0.015	2.83682502876918e-35	T.cells	RP11-390E23.6
PTTG1IP	1.42110975366089e-39	1.17247749178722	0.612	0.173	2.84221950732179e-35	T.cells	PTTG1IP
NSDHL	1.62073623193343e-39	1.07648869863657	0.376	0.077	3.24147246386686e-35	T.cells	NSDHL
HIPK3	1.65045069951139e-39	0.834348093856016	0.394	0.082	3.30090139902277e-35	T.cells	HIPK3
PRPS2	1.6983993932031e-39	1.12747545958425	0.629	0.176	3.3967987864062e-35	T.cells	PRPS2
ECI1	1.81306308692439e-39	1.17714885628568	0.553	0.146	3.62612617384878e-35	T.cells	ECI1
OTUD1	2.20531108975069e-39	0.823244082412206	0.365	0.072	4.41062217950138e-35	T.cells	OTUD1
BLVRB	2.29848191095673e-39	1.61056416210102	0.571	0.167	4.59696382191346e-35	T.cells	BLVRB
EMC1	2.81014649926894e-39	0.828940206777929	0.329	0.061	5.62029299853788e-35	T.cells	EMC1
MORC2	2.85495296425683e-39	0.656466979504179	0.235	0.034	5.70990592851366e-35	T.cells	MORC2
XRCC2	2.9182346283629e-39	1.24474886473477	0.188	0.023	5.8364692567258e-35	T.cells	XRCC2
GSTZ1	2.981759666757e-39	0.988011628759887	0.459	0.107	5.96351933351401e-35	T.cells	GSTZ1
TOMM70A	3.25058268469948e-39	0.695016853651763	0.4	0.084	6.50116536939895e-35	T.cells	TOMM70A
VSIG10	3.27109179761023e-39	1.31370358506147	0.206	0.027	6.54218359522046e-35	T.cells	VSIG10
CENPN	3.44271043772094e-39	1.92420251074347	0.553	0.175	6.88542087544189e-35	T.cells	CENPN
LY6D	3.65117411847693e-39	3.23590132954861	0.5	0.135	7.30234823695386e-35	T.cells	LY6D
MINA	3.87197145691004e-39	1.20835850170227	0.294	0.051	7.74394291382008e-35	T.cells	MINA
TMEM37	3.91322146712873e-39	3.23160781624559	0.141	0.013	7.82644293425747e-35	T.cells	TMEM37
ZCCHC14	3.91483094237011e-39	0.990085249648075	0.188	0.023	7.82966188474023e-35	T.cells	ZCCHC14
PIGU	4.33286296282681e-39	0.819864502949506	0.406	0.087	8.66572592565363e-35	T.cells	PIGU
DDX10	4.42337434559392e-39	0.595577402594961	0.406	0.086	8.84674869118785e-35	T.cells	DDX10
TMEM209	4.5381972149387e-39	0.763363715183764	0.312	0.056	9.0763944298774e-35	T.cells	TMEM209
SSH3	4.89789995684714e-39	1.01591327218222	0.259	0.041	9.79579991369428e-35	T.cells	SSH3
SPRR2D	5.08302103663192e-39	0.82479026046631	0.271	0.044	1.01660420732638e-34	T.cells	SPRR2D
PRSS8	5.10737995184661e-39	1.27131517536266	0.218	0.03	1.02147599036932e-34	T.cells	PRSS8
RRP36	5.12666651424781e-39	0.829432785206176	0.529	0.134	1.02533330284956e-34	T.cells	RRP36
SLC22A23	5.30884879999337e-39	2.2528757904755	0.129	0.011	1.06176975999867e-34	T.cells	SLC22A23
B4GALT1-AS1	5.33122419031918e-39	1.95485622922224	0.1	0.007	1.06624483806384e-34	T.cells	B4GALT1-AS1
REEP4	5.66026480943024e-39	1.08520066187417	0.594	0.165	1.13205296188605e-34	T.cells	REEP4
EEF2KMT	5.8724089707376e-39	0.709329549144297	0.324	0.06	1.17448179414752e-34	T.cells	EEF2KMT
AGAP3	6.02520745204408e-39	0.944569021742126	0.247	0.038	1.20504149040882e-34	T.cells	AGAP3
ATL3	6.69858730378779e-39	0.771993810583717	0.512	0.126	1.33971746075756e-34	T.cells	ATL3
NRGN	7.69681885329083e-39	1.41013052815349	0.176	0.02	1.53936377065817e-34	T.cells	NRGN
LYPD3	7.86870602808969e-39	0.821640391113952	0.435	0.099	1.57374120561794e-34	T.cells	LYPD3
ABCC4	8.46685322992234e-39	0.999547607783565	0.176	0.02	1.69337064598447e-34	T.cells	ABCC4
ARHGEF12	8.47012978379592e-39	0.781924060871536	0.394	0.083	1.69402595675918e-34	T.cells	ARHGEF12
PCGF6	8.82410815993623e-39	0.691531887071404	0.312	0.056	1.76482163198725e-34	T.cells	PCGF6
RFC4	9.00380634653957e-39	1.22777884115987	0.524	0.137	1.80076126930791e-34	T.cells	RFC4
TOPBP1	1.03415214084541e-38	0.647878542581478	0.435	0.097	2.06830428169082e-34	T.cells	TOPBP1
FAF2	1.03752134298578e-38	0.813787223608578	0.435	0.098	2.07504268597155e-34	T.cells	FAF2
SLC38A7	1.10458187699846e-38	1.53786593543958	0.165	0.018	2.20916375399691e-34	T.cells	SLC38A7
MINPP1	1.12841908749468e-38	0.685330795224369	0.341	0.065	2.25683817498935e-34	T.cells	MINPP1
HGH1	1.16375960919058e-38	1.10382253225037	0.353	0.07	2.32751921838117e-34	T.cells	HGH1
RDX	1.19915159094025e-38	1.51684205678978	0.576	0.173	2.39830318188051e-34	T.cells	RDX
EIF2B3	1.35884062839833e-38	0.863726220790959	0.418	0.093	2.71768125679667e-34	T.cells	EIF2B3
IDH1	1.49525757738403e-38	1.38004110780445	0.406	0.09	2.99051515476805e-34	T.cells	IDH1
TMEM41B	1.52874017877027e-38	0.918915001687049	0.476	0.114	3.05748035754053e-34	T.cells	TMEM41B
BCL7A	1.5759490876268e-38	1.19799249519055	0.235	0.035	3.1518981752536e-34	T.cells	BCL7A
EIF2D	1.61821569027763e-38	0.915188742198273	0.5	0.124	3.23643138055527e-34	T.cells	EIF2D
CEP57L1	1.62960203811998e-38	0.926946471148209	0.282	0.048	3.25920407623997e-34	T.cells	CEP57L1
POC1A	1.70744817876619e-38	1.10223297847651	0.335	0.064	3.41489635753239e-34	T.cells	POC1A
NLE1	2.04455460765647e-38	1.00076657062597	0.312	0.057	4.08910921531294e-34	T.cells	NLE1
CYB5R1	2.13397390966836e-38	1.55049503593864	0.482	0.125	4.26794781933671e-34	T.cells	CYB5R1
AAMDC	2.17709756979575e-38	1.22973648088412	0.453	0.108	4.3541951395915e-34	T.cells	AAMDC
C11orf24	2.20768367643873e-38	1.43380820850533	0.359	0.074	4.41536735287745e-34	T.cells	C11orf24
C3orf67	2.60469010875745e-38	1.92901075010927	0.141	0.013	5.2093802175149e-34	T.cells	C3orf67
POLD2	2.95024397416193e-38	1.57117598949704	0.606	0.195	5.90048794832386e-34	T.cells	POLD2
TEX261	3.13745003629968e-38	0.606422761881879	0.406	0.088	6.27490007259936e-34	T.cells	TEX261
TRAF7	3.25761010958659e-38	0.957581623499157	0.559	0.148	6.51522021917318e-34	T.cells	TRAF7
CDK2	3.31131977639193e-38	0.751658449598879	0.429	0.097	6.62263955278386e-34	T.cells	CDK2
FAM3A	3.40279735789384e-38	1.10209703789704	0.494	0.124	6.80559471578769e-34	T.cells	FAM3A
ABCD3	3.52984568359589e-38	0.786414788896937	0.353	0.071	7.05969136719178e-34	T.cells	ABCD3
LSR	3.57831054857338e-38	1.36852090842059	0.576	0.166	7.15662109714676e-34	T.cells	LSR
GPRIN1	3.59095161509323e-38	2.1616683434939	0.106	0.008	7.18190323018645e-34	T.cells	GPRIN1
LRRC28	3.93030095320004e-38	0.730513946117218	0.412	0.091	7.86060190640009e-34	T.cells	LRRC28
RAC3	3.95324274266669e-38	2.11527516811019	0.229	0.034	7.90648548533338e-34	T.cells	RAC3
PCYT1A	4.34602193770836e-38	0.689024797489613	0.512	0.127	8.69204387541671e-34	T.cells	PCYT1A
CERS4	4.35195592093437e-38	0.686436566809251	0.441	0.1	8.70391184186874e-34	T.cells	CERS4
PDRG1	4.40095025004878e-38	1.16858153521179	0.547	0.148	8.80190050009756e-34	T.cells	PDRG1
GPN3	4.64521161431809e-38	1.21834400222581	0.535	0.145	9.29042322863618e-34	T.cells	GPN3
STEAP3	4.65295191732432e-38	2.35732197654252	0.153	0.016	9.30590383464865e-34	T.cells	STEAP3
GLMP	4.81974195445679e-38	0.824309533261244	0.435	0.099	9.63948390891359e-34	T.cells	GLMP
FAM206A	4.83043935017549e-38	1.15993844048717	0.235	0.035	9.66087870035098e-34	T.cells	FAM206A
RNF121	4.97639021300518e-38	0.896371213181518	0.418	0.093	9.95278042601036e-34	T.cells	RNF121
CUL5	5.32613211156252e-38	0.953199859087528	0.465	0.111	1.0652264223125e-33	T.cells	CUL5
FUCA2	5.6675171232007e-38	1.08683626189414	0.471	0.115	1.13350342464014e-33	T.cells	FUCA2
PLEKHH3	5.86094793912318e-38	2.15765977773396	0.159	0.017	1.17218958782464e-33	T.cells	PLEKHH3
HOMEZ	6.07712858877557e-38	1.20132019500462	0.212	0.029	1.21542571775511e-33	T.cells	HOMEZ
SLK	6.26494564532775e-38	0.759087532141728	0.371	0.076	1.25298912906555e-33	T.cells	SLK
TATDN1	6.70989930847667e-38	1.30124497920328	0.576	0.166	1.34197986169533e-33	T.cells	TATDN1
XRCC4	6.90114656512095e-38	0.767189460632949	0.324	0.061	1.38022931302419e-33	T.cells	XRCC4
SMPDL3A	6.93852238726765e-38	1.92908195161533	0.171	0.02	1.38770447745353e-33	T.cells	SMPDL3A
DERA	6.96244559699355e-38	1.19834920121006	0.565	0.156	1.39248911939871e-33	T.cells	DERA
CBWD7	7.08926084517974e-38	1.21162627043351	0.159	0.017	1.41785216903595e-33	T.cells	CBWD7
SAMD4A	7.133874440814e-38	1.66867261117698	0.147	0.015	1.4267748881628e-33	T.cells	SAMD4A
DUS4L	8.02660411680513e-38	1.4033863972942	0.235	0.035	1.60532082336103e-33	T.cells	DUS4L
ICMT	8.1358160030754e-38	0.969495019618065	0.518	0.133	1.62716320061508e-33	T.cells	ICMT
IL1RN	8.4532949090653e-38	0.722635188646091	0.353	0.071	1.69065898181306e-33	T.cells	IL1RN
ERBB3	9.3528097404538e-38	1.93264618315855	0.194	0.025	1.87056194809076e-33	T.cells	ERBB3
TMEM41A	9.47353898623049e-38	0.725037316760104	0.424	0.095	1.8947077972461e-33	T.cells	TMEM41A
WDR34	9.68370272221337e-38	0.930980497387462	0.512	0.131	1.93674054444267e-33	T.cells	WDR34
MTHFSD	9.72754540823081e-38	0.884908011762139	0.206	0.028	1.94550908164616e-33	T.cells	MTHFSD
SUMF1	9.84268347536334e-38	0.871068384213002	0.265	0.043	1.96853669507267e-33	T.cells	SUMF1
CCSAP	1.11300211608865e-37	0.819835639917639	0.206	0.028	2.22600423217731e-33	T.cells	CCSAP
DDX43	1.1243435738229e-37	1.81228409662549	0.112	0.009	2.24868714764581e-33	T.cells	DDX43
SBF2-AS1	1.21507777435623e-37	1.50303619889304	0.176	0.021	2.43015554871246e-33	T.cells	SBF2-AS1
NEDD4	1.2680721229697e-37	1.80555068675055	0.147	0.015	2.53614424593939e-33	T.cells	NEDD4
TRAM2	1.31676323520743e-37	1.27711765711462	0.153	0.016	2.63352647041486e-33	T.cells	TRAM2
GTSE1	1.38152283224828e-37	0.923669675331163	0.412	0.092	2.76304566449657e-33	T.cells	GTSE1
LGR4	1.40159502609993e-37	1.66259159333837	0.153	0.016	2.80319005219986e-33	T.cells	LGR4
STRN3	1.53502355295236e-37	1.12517420507099	0.341	0.068	3.07004710590472e-33	T.cells	STRN3
CDKN3	1.55230078859445e-37	1.62220014224822	0.553	0.166	3.1046015771889e-33	T.cells	CDKN3
[truncated: 13,161 more rows]
