# Supplementary material for: Constructing a Pan-Cancer Prognostic Model via Machine Learning Based on Immunogenic Cell Death Genes and Identifying NT5E as a Biomarker in Head and Neck Cancer
Source: Curr Issues Mol Biol. 2025 Oct 1;47(10):812. doi: 10.3390/cimb47100812 (PMC12564767; doi:10.3390/cimb47100812)
Supplement: Supplementary file 1 [file cimb-47-00812-s001.zip › cimb-3868671-supplementary/Supplementary_0930/Supplementary Table s3.csv]

	Cluster	cluster	ID	Description	GeneRatio	BgRatio	pvalue	p.adjust	qvalue	geneID	Count
1	B_Plasma.cells	B_Plasma	GO:0034470	ncRNA processing	66/1045	439/18870	1.09779290767947e-13	5.49994246747416e-10	4.79215493489134e-10	9045/6129/6135/65095/4204/84916/54888/79828/26173/55661/10667/25917/23481/55035/6741/114034/27043/283742/79066/87178/7157/23212/11137/27161/22916/79897/51095/51018/153443/51575/54482/55644/23378/22894/10775/81887/8568/54931/55636/51729/10269/127253/55272/51010/79954/8270/64216/88745/51547/79074/56915/51441/56342/11180/51154/9092/1736/55720/4839/83480/84365/23405/28987/207/84294/5393	66
2	B_Plasma.cells	B_Plasma	GO:0016072	rRNA metabolic process	47/1045	264/18870	9.51493570893076e-13	2.07553533870967e-09	1.80843471995567e-09	9045/6129/6135/65095/4691/64768/84916/55661/23481/55035/27043/6597/79066/64425/7157/23212/11137/51018/153443/51575/6598/23378/22894/10775/81887/8568/55636/51729/55272/51010/79954/64216/88745/51547/56915/51441/56342/51154/9092/1736/55720/4839/84365/28987/84294/162989/5393	47
3	B_Plasma.cells	B_Plasma	GO:0042254	ribosome biogenesis	53/1045	325/18870	1.24283553216148e-12	2.07553533870967e-09	1.80843471995567e-09	9045/6210/6129/6135/65095/7514/84916/55661/23481/55035/4927/27043/30836/79066/23212/22868/11137/51018/153443/51575/55153/23378/128061/22894/10775/81887/8568/55636/51729/64745/55272/6059/51010/29889/79954/64216/88745/51547/56915/51441/56342/90441/51154/9092/1736/55720/4839/84365/28987/84294/84231/51116/5393	53
4	B_Plasma.cells	B_Plasma	GO:0006364	rRNA processing	40/1045	225/18870	4.95651126952255e-11	6.20803036507699e-08	5.40911900913421e-08	9045/6129/6135/65095/84916/55661/23481/55035/27043/79066/23212/11137/51018/153443/51575/23378/22894/10775/81887/8568/55636/51729/55272/51010/79954/64216/88745/51547/56915/51441/56342/51154/9092/1736/55720/4839/84365/28987/84294/5393	40
5	B_Plasma.cells	B_Plasma	GO:0040029	epigenetic regulation of gene expression	37/1045	229/18870	4.1022728994427e-09	4.11047744524159e-06	3.58150015031345e-06	4204/28996/51230/3428/2145/11335/3065/9025/51742/54107/6597/9646/5927/7157/84148/2931/7175/23347/6045/7874/8520/6598/23378/6944/55183/10269/51547/9112/8473/84656/1859/29117/112869/22933/4609/1386/9425	37
6	B_Plasma.cells	B_Plasma	GO:0008380	RNA splicing	59/1045	478/18870	6.28755582123616e-09	4.58764389053828e-06	3.99726005127897e-06	4691/10250/2648/5511/5411/3188/11193/6314/10625/10659/84081/10594/8899/58506/51634/283742/64863/79066/84687/9295/6733/5295/9904/22916/5356/23091/55692/5430/23658/5936/10915/26993/9343/53938/24144/9416/51729/91603/79833/23398/23064/51340/79074/4928/6732/57805/10179/79026/26121/1859/9092/8882/8449/84950/112869/56949/10283/54957/10569	59
7	B_Plasma.cells	B_Plasma	GO:0006913	nucleocytoplasmic transport	46/1045	330/18870	7.3255790667278e-09	4.58764389053828e-06	3.99726005127897e-06	10628/7329/7514/3840/54888/4659/10762/84271/5905/80824/1434/57122/6741/9688/4927/3728/84324/7157/127933/79023/5295/7175/22916/23633/10768/26060/51808/2316/10527/5936/3429/55153/9818/26993/580/80208/6059/51547/4928/8882/207/84934/5781/55308/3267/1386	46
8	B_Plasma.cells	B_Plasma	GO:0051169	nuclear transport	46/1045	330/18870	7.3255790667278e-09	4.58764389053828e-06	3.99726005127897e-06	10628/7329/7514/3840/54888/4659/10762/84271/5905/80824/1434/57122/6741/9688/4927/3728/84324/7157/127933/79023/5295/7175/22916/23633/10768/26060/51808/2316/10527/5936/3429/55153/9818/26993/580/80208/6059/51547/4928/8882/207/84934/5781/55308/3267/1386	46
9	B_Plasma.cells	B_Plasma	GO:0043161	proteasome-mediated ubiquitin-dependent protein catabolic process	57/1045	458/18870	8.45872660609873e-09	4.70869114406163e-06	4.1027297351452e-06	6135/2768/8667/10613/11059/10475/7334/9575/7514/9618/9529/7321/83892/4287/51434/6599/5700/409/80232/10513/2931/7327/165324/7874/25852/54850/10277/26273/3429/29978/7428/26046/54442/4092/10425/116138/91544/25897/9683/84164/57805/9112/8473/55284/5718/7917/22933/26133/207/197131/10755/64777/25898/54467/27338/5516/8554	57
10	B_Plasma.cells	B_Plasma	GO:0006997	nucleus organization	27/1045	144/18870	2.11955503373674e-08	1.06189707190211e-05	9.25241549990135e-06	7329/28996/6314/57122/9025/9688/10783/84942/23760/6733/7175/7110/5579/165324/26993/23378/10269/25978/5339/4928/51652/6732/8882/22933/27183/8815/3267	27
11	B_Plasma.cells	B_Plasma	GO:0034655	nucleobase-containing compound catabolic process	59/1045	496/18870	2.44511782732561e-08	1.11364002862739e-05	9.70325706212374e-06	4907/3646/5511/54888/219988/57690/55270/5150/6741/7188/253943/400410/79066/87178/255967/9238/22868/29883/2931/472/27161/22916/25904/51095/51092/1854/27327/1676/51808/55095/23658/3297/55571/30833/56006/22894/79077/51010/11332/3658/56915/51441/10179/3251/1774/51154/8801/124245/1736/167227/8882/10535/23405/207/27044/4076/55802/162989/5393	59
12	B_Plasma.cells	B_Plasma	GO:1901873	regulation of post-translational protein modification	40/1045	284/18870	5.23015574164393e-08	2.18359002213634e-05	1.90258384742082e-05	6135/5478/7805/7334/7329/4204/51230/9529/7321/9111/10625/1616/409/8533/331/54765/84148/2931/165324/79142/83932/79594/55869/51588/23378/8915/51138/4092/64708/51547/9683/9112/8473/10987/207/25898/1958/27338/84707/8554	40
13	B_Plasma.cells	B_Plasma	GO:1903320	regulation of protein modification by small protein conjugation or removal	36/1045	243/18870	6.65261942990071e-08	2.5638171802925e-05	2.23387957698771e-05	6135/5478/7805/7334/7329/9529/7321/9111/10625/1616/409/8533/331/54765/2931/165324/79142/83932/79594/55869/51588/8915/51138/4092/64708/51547/9683/9112/8473/10987/207/25898/1958/27338/84707/8554	36
14	B_Plasma.cells	B_Plasma	GO:0022411	cellular component disassembly	57/1045	497/18870	1.48538710996778e-07	5.02361195519073e-05	4.37712339072927e-05	54543/3688/6314/120/8562/6711/1939/6455/6603/10783/400410/6599/6597/84687/9181/7157/2931/5295/5579/4323/56270/1676/5195/2017/5289/102/79142/3297/79594/6598/26993/57103/57553/2314/24144/1459/128077/10269/92399/25978/23064/1845/6059/11198/51652/23557/84164/327/8473/4943/23405/4609/27183/8729/6624/57231/162989	57
15	B_Plasma.cells	B_Plasma	GO:0051168	nuclear export	28/1045	168/18870	1.60432230770793e-07	5.02361195519073e-05	4.37712339072927e-05	7329/7514/54888/84271/5905/80824/1434/57122/6741/9688/4927/84324/127933/7175/22916/10768/51808/3429/55153/26993/580/6059/51547/4928/84934/5781/55308/3267	28
16	B_Plasma.cells	B_Plasma	GO:2000058	regulation of ubiquitin-dependent protein catabolic process	29/1045	178/18870	1.60434713139824e-07	5.02361195519073e-05	4.37712339072927e-05	6135/2768/7805/8667/5747/28996/7514/9113/9529/6599/2931/7874/79031/29978/1459/4092/10425/25897/9683/57805/8473/7917/22933/207/10755/84231/25898/54467/8554	29
17	B_Plasma.cells	B_Plasma	GO:0006401	RNA catabolic process	45/1045	367/18870	4.8140907333082e-07	0.000141874085728671	0.000123616311275722	3646/5511/54888/219988/57690/6741/7188/253943/79066/87178/255967/9238/22868/29883/472/27161/22916/25904/51095/51092/27327/51808/55095/23658/55571/56006/22894/51010/3658/56915/51441/10179/51154/124245/1736/167227/8882/10535/23405/207/27044/4076/55802/162989/5393	45
18	B_Plasma.cells	B_Plasma	GO:0051054	positive regulation of DNA metabolic process	39/1045	298/18870	5.3524658324833e-07	0.000148976965670785	0.000129805121680165	7334/4204/5788/9275/10111/9274/6778/5594/6416/9025/6603/400410/6599/6597/54617/472/4255/23347/7874/3297/65057/6598/466/7528/51588/57103/6944/55183/7013/55257/51010/7515/5111/1736/4683/51111/29117/4609/207	39
19	B_Plasma.cells	B_Plasma	GO:0072659	protein localization to plasma membrane	38/1045	290/18870	7.23526662559493e-07	0.00019078255681174	0.000166230751780289	3675/196383/10550/3688/11031/83786/55625/10139/6711/6281/7132/1739/23499/3728/84687/64114/5295/3551/208/26060/4323/25921/2316/54997/493/79156/7871/55690/57217/481/5525/55737/90196/10640/483/27183/207/9341	38
20	B_Plasma.cells	B_Plasma	GO:1903050	regulation of proteolysis involved in protein catabolic process	33/1045	235/18870	8.11930524989198e-07	0.000198086192501349	0.000172594482677402	6135/2768/7805/8667/5747/28996/7514/9113/9529/55270/4287/6599/5700/2931/7110/7874/79031/29978/1459/4092/10425/25897/9683/57805/8473/7917/22933/207/10755/84231/25898/54467/8554	33
21	B_Plasma.cells	B_Plasma	GO:0000288	nuclear-transcribed mRNA catabolic process, deadenylation-dependent decay	16/1045	69/18870	8.30301405694278e-07	0.000198086192501349	0.000172594482677402	219988/57690/255967/29883/27161/25904/27327/55095/55571/22894/51010/56915/167227/4076/55802/5393	16
22	B_Plasma.cells	B_Plasma	GO:1990778	protein localization to cell periphery	43/1045	353/18870	1.02873746071721e-06	0.00023427157628151	0.000204123169837046	3675/196383/10550/3688/11031/83786/55625/10139/6711/6281/7132/1739/23499/3728/84687/64114/5295/3551/208/26060/4323/25921/102/2316/54997/493/22883/79156/7871/55690/57217/481/5525/55737/90196/8473/10640/483/3265/27183/207/9341/8554	43
23	B_Plasma.cells	B_Plasma	GO:0071826	protein-RNA complex organization	33/1045	243/18870	1.73500510086237e-06	0.00036461670035965	0.000317694181403817	6135/3646/27335/8667/8666/8661/10659/8562/1939/10594/51634/6733/23212/22868/472/27161/55692/24144/9416/79833/79577/23064/51340/6732/56342/51154/26121/9092/4839/23405/56949/84231/10569	33
24	B_Plasma.cells	B_Plasma	GO:0032386	regulation of intracellular transport	41/1045	336/18870	1.74666682807018e-06	0.00036461670035965	0.000317694181403817	54543/8724/4204/7514/392/54888/29934/4659/5108/5905/5594/3728/127933/2931/5295/7175/7327/22916/9648/208/80055/7874/1410/2316/5936/3429/9818/26993/580/1459/10425/51547/51652/23557/55737/81565/8882/3265/11235/9585/5781	41
25	B_Plasma.cells	B_Plasma	GO:0016073	snRNA metabolic process	14/1045	57/18870	1.92047163958644e-06	0.000378812798926997	0.00033006338421058	84524/6619/26173/114034/64863/79066/6617/10302/51010/1022/56915/10179/1736/5393	14
26	B_Plasma.cells	B_Plasma	GO:0000956	nuclear-transcribed mRNA catabolic process	22/1045	128/18870	1.9658947648906e-06	0.000378812798926997	0.00033006338421058	3646/219988/57690/6741/255967/29883/472/27161/22916/25904/27327/55095/55571/56006/22894/51010/56915/51154/167227/4076/55802/5393	22
27	B_Plasma.cells	B_Plasma	GO:0022618	protein-RNA complex assembly	32/1045	235/18870	2.33772128782823e-06	0.000433777172297016	0.000377954393006771	6135/3646/27335/8667/8666/8661/10659/8562/1939/10594/51634/6733/23212/22868/472/27161/55692/9416/79833/79577/23064/51340/6732/56342/51154/26121/9092/4839/23405/56949/84231/10569	32
28	B_Plasma.cells	B_Plasma	GO:0006282	regulation of DNA repair	30/1045	215/18870	2.89764138739654e-06	0.000518470833959167	0.000451748828328325	7334/2648/9275/57223/6314/9274/9025/6603/6599/6597/54617/4255/23347/3297/6598/7528/51588/580/57103/387893/6944/55183/24144/55257/51547/7515/5111/51111/29117/112869	30
29	B_Plasma.cells	B_Plasma	GO:0031098	stress-activated protein kinase signaling cascade	32/1045	238/18870	3.07849773294476e-06	0.000531837022139767	0.000463394921906422	5478/10550/28996/29108/9618/10114/27250/80824/5594/64853/6416/1236/2950/1739/6386/1616/1399/331/3551/388325/1410/10269/1845/1398/90441/56940/10987/3265/4609/11235/10494/1386	32
30	B_Plasma.cells	B_Plasma	GO:0006413	translational initiation	21/1045	123/18870	3.72964446023427e-06	0.000622850624859123	0.000542695985143562	55024/3646/27335/8667/8666/28969/8661/8562/1939/253943/127933/7175/27161/22916/8890/5936/8892/6059/51441/8440/10987	21
31	B_Plasma.cells	B_Plasma	GO:0051403	stress-activated MAPK cascade	31/1045	230/18870	4.15238931617935e-06	0.000670953353827102	0.000584608374476519	5478/10550/28996/29108/9618/10114/27250/80824/5594/64853/6416/1236/2950/1739/6386/1616/1399/331/3551/388325/1410/1845/1398/90441/56940/10987/3265/4609/11235/10494/1386	31
32	B_Plasma.cells	B_Plasma	GO:0006403	RNA localization	28/1045	197/18870	4.28553040368608e-06	0.000670953353827102	0.000584608374476519	7514/54888/23299/10762/84271/57122/6741/9688/4927/6780/87178/84324/79023/7175/472/22916/51092/51808/3297/7528/9818/26993/7013/4928/1736/167227/55308/3267	28
33	B_Plasma.cells	B_Plasma	GO:2000059	negative regulation of ubiquitin-dependent protein catabolic process	13/1045	53/18870	4.53122891301118e-06	0.000687922934975334	0.000599394140422882	6135/8667/28996/9529/6599/7874/79031/1459/9683/57805/8473/7917/10755	13
34	B_Plasma.cells	B_Plasma	GO:1903311	regulation of mRNA metabolic process	42/1045	362/18870	4.80268263139323e-06	0.000707689411272943	0.000616616869114171	4691/10250/123169/219988/57690/10659/84081/7188/253943/79066/87178/255967/9238/6733/22868/29883/27161/22916/10768/6294/25904/27327/984/55095/55571/5936/580/22894/79577/51010/3658/4928/56915/6732/51441/10179/1859/167227/207/4076/55802/5393	42
35	B_Plasma.cells	B_Plasma	GO:0070302	regulation of stress-activated protein kinase signaling cascade	27/1045	189/18870	5.73936884359628e-06	0.000821549654469067	0.000715824438929136	5478/10550/28996/29108/9618/10114/27250/80824/5594/64853/6416/1236/2950/1739/6386/331/388325/10269/1845/1398/90441/56940/10987/3265/4609/11235/10494	27
36	B_Plasma.cells	B_Plasma	GO:0033044	regulation of chromosome organization	32/1045	247/18870	6.79328976470276e-06	0.000945399492254468	0.000823736042521121	891/79677/9275/10111/9274/56252/5594/10592/6603/51434/10783/6599/6597/54617/7175/472/7874/51143/65057/6598/7528/55869/7756/7013/7515/1736/4683/167227/29117/51112/4609/56984	32
37	B_Plasma.cells	B_Plasma	GO:0097193	intrinsic apoptotic signaling pathway	38/1045	319/18870	7.30688588860959e-06	0.000968874982928242	0.000844190472571367	6135/5478/1032/10550/28996/29108/3428/9529/9958/55031/10625/3065/6416/597/7132/1616/259230/9181/7157/5295/472/51246/8428/51588/23378/79156/100133941/57805/8440/90441/4683/7917/3265/4609/11235/207/10494/1386	38
38	B_Plasma.cells	B_Plasma	GO:0000819	sister chromatid segregation	30/1045	225/18870	7.34875236552359e-06	0.000968874982928242	0.000844190472571367	79884/891/9113/9275/9274/25936/10592/6603/51434/10783/6599/6597/54617/23212/7175/472/51143/2316/10270/6598/26993/387893/7756/51203/25978/51652/256364/29117/27183/56984	30
39	B_Plasma.cells	B_Plasma	GO:0016032	viral process	47/1045	432/18870	7.71673677200434e-06	0.000991303877634404	0.000863732993076977	5478/8724/11059/1604/10475/8666/3688/3428/79677/2589/8661/8562/3065/1939/6741/64848/858/6780/6597/51773/7157/6733/29883/2931/23633/63901/6575/5289/6598/3429/11320/9712/253832/51193/25978/6482/6993/9683/51652/6732/5586/50855/1487/6590/27183/207/8815	47
40	B_Plasma.cells	B_Plasma	GO:0051236	establishment of RNA localization	24/1045	161/18870	8.98220887070206e-06	0.00109532683555813	0.000954369237747573	7514/54888/23299/10762/84271/57122/6741/9688/4927/87178/84324/79023/7175/472/22916/51092/51808/3297/9818/26993/7013/4928/55308/3267	24
41	B_Plasma.cells	B_Plasma	GO:0045739	positive regulation of DNA repair	21/1045	130/18870	9.1436139737305e-06	0.00109532683555813	0.000954369237747573	7334/9275/9274/9025/6603/6599/6597/54617/4255/23347/6598/7528/51588/57103/6944/55183/55257/7515/5111/51111/29117	21
42	B_Plasma.cells	B_Plasma	GO:0045814	negative regulation of gene expression, epigenetic	20/1045	120/18870	9.18238065737356e-06	0.00109532683555813	0.000954369237747573	4204/3428/2145/11335/3065/54107/9646/5927/2931/7175/23347/7874/8520/23378/55183/51547/9112/1859/22933/4609	20
43	B_Plasma.cells	B_Plasma	GO:0072331	signal transduction by p53 class mediator	25/1045	175/18870	1.25860694266737e-05	0.00140526657983456	0.00122442283991468	6135/6224/28996/29108/3428/9958/9100/9521/8533/4291/7157/23212/472/7874/51246/387893/23378/10269/56950/1859/4683/7917/4839/4609/207	25
44	B_Plasma.cells	B_Plasma	GO:0032434	regulation of proteasomal ubiquitin-dependent protein catabolic process	22/1045	143/18870	1.26071656090849e-05	0.00140526657983456	0.00122442283991468	6135/2768/8667/7514/9529/6599/2931/7874/29978/4092/10425/25897/9683/57805/8473/7917/22933/207/10755/25898/54467/8554	22
45	B_Plasma.cells	B_Plasma	GO:0032872	regulation of stress-activated MAPK cascade	26/1045	186/18870	1.26221549086936e-05	0.00140526657983456	0.00122442283991468	5478/10550/28996/29108/9618/10114/27250/80824/5594/64853/6416/1236/2950/1739/6386/331/388325/1845/1398/90441/56940/10987/3265/4609/11235/10494	26
46	B_Plasma.cells	B_Plasma	GO:0042273	ribosomal large subunit biogenesis	15/1045	76/18870	1.50509207016022e-05	0.00163924158076146	0.00142828760067607	9045/6129/6135/23481/23212/22868/51018/55153/81887/56342/90441/51154/4839/84365/84231	15
47	B_Plasma.cells	B_Plasma	GO:0031396	regulation of protein ubiquitination	27/1045	200/18870	1.65053729853844e-05	0.00175335344695413	0.00152771441212706	6135/5478/7805/7334/9529/7321/9111/10625/1616/409/331/54765/2931/165324/79142/83932/55869/8915/4092/51547/9683/9112/8473/207/25898/27338/84707	27
48	B_Plasma.cells	B_Plasma	GO:0032259	methylation	34/1045	282/18870	1.68999062188416e-05	0.00175335344695413	0.00152771441212706	4204/11108/51230/2145/54888/4507/79828/25917/51742/283742/64863/79066/84148/4255/23091/54482/387893/23378/55783/54931/10400/10269/56950/64745/127253/79609/64216/11180/8473/3275/51111/4839/207/23463	34
49	B_Plasma.cells	B_Plasma	GO:0008286	insulin receptor signaling pathway	20/1045	125/18870	1.71485666468567e-05	0.00175335344695413	0.00152771441212706	4691/5305/5594/858/6599/5786/2931/5295/5579/208/26060/9361/5936/55023/9640/81565/8473/3265/207/5781	20
50	B_Plasma.cells	B_Plasma	GO:0006302	double-strand break repair	36/1045	307/18870	1.78264783260235e-05	0.00178621312826755	0.00155634538143198	7334/79677/9275/57223/22992/10111/9274/9025/6603/6599/1108/126074/6597/5980/54617/7157/23613/472/4255/23347/3297/6598/7528/51588/387893/6944/55183/24144/51444/23064/55257/7515/9112/4683/51111/29117	36
51	B_Plasma.cells	B_Plasma	GO:0000209	protein polyubiquitination	29/1045	226/18870	2.16874627811558e-05	0.00211384228460161	0.00184181194542344	5478/10475/7334/23608/79102/7321/9111/9025/7188/51434/257218/51619/331/23623/54765/81844/7327/10277/1643/90379/79594/3429/580/23219/10425/25897/55284/54467/27338	29
52	B_Plasma.cells	B_Plasma	GO:1901796	regulation of signal transduction by p53 class mediator	18/1045	107/18870	2.22862698748396e-05	0.00211384228460161	0.00184181194542344	6135/6224/28996/9958/9521/8533/4291/7157/23212/472/7874/387893/10269/56950/1859/4839/4609/207	18
53	B_Plasma.cells	B_Plasma	GO:0007059	chromosome segregation	45/1045	424/18870	2.23620042083603e-05	0.00211384228460161	0.00184181194542344	7329/79884/891/9113/79677/9275/9274/23421/25936/10592/6603/51434/10783/387103/6599/6597/54617/23212/79023/7175/472/55839/51143/2316/10270/6598/26993/387893/7756/1459/54820/7013/51203/25978/51547/51652/6732/81565/256364/7917/29117/22933/51112/27183/56984	45
54	B_Plasma.cells	B_Plasma	GO:0140014	mitotic nuclear division	33/1045	274/18870	2.2870220172387e-05	0.00212184820488257	0.00184878758391596	7329/79884/891/25936/10592/51434/858/84687/54617/23212/7175/472/51143/2316/10270/26993/387893/55023/7756/54820/51203/25978/51547/51652/81565/256364/22933/27183/1613/9585/8815/27338/56984	33
55	B_Plasma.cells	B_Plasma	GO:0098732	macromolecule deacylation	14/1045	70/18870	2.46063950951201e-05	0.00224141889866458	0.0019529707264969	2648/84945/3065/2339/2316/55869/23378/51104/51547/57805/9112/1859/112869/22933	14
56	B_Plasma.cells	B_Plasma	GO:0031647	regulation of protein stability	37/1045	325/18870	2.63850269807858e-05	0.00236051759238816	0.00205674261070148	6135/54543/55278/2648/56912/54918/29108/9529/5594/8266/126074/1857/54765/7157/5295/9026/7874/1410/2316/54997/79031/79594/55869/7756/7428/4092/79577/481/1022/10910/55737/81572/57805/483/7917/11235/10755	37
57	B_Plasma.cells	B_Plasma	GO:0046822	regulation of nucleocytoplasmic transport	18/1045	109/18870	2.88525459606955e-05	0.00250903855792864	0.00218615041490284	7514/54888/4659/5905/3728/127933/5295/7175/22916/2316/5936/3429/9818/26993/580/51547/8882/5781	18
58	B_Plasma.cells	B_Plasma	GO:0080009	mRNA methylation	7/1045	18/18870	2.90467537644434e-05	0.00250903855792864	0.00218615041490284	54888/79828/64863/79066/23091/55783/54931	7
59	B_Plasma.cells	B_Plasma	GO:0045815	transcription initiation-coupled chromatin remodeling	10/1045	38/18870	2.96231345043069e-05	0.00251545599773861	0.00219174199445782	6597/7157/6598/6944/10269/51547/84656/29117/112869/1386	10
60	B_Plasma.cells	B_Plasma	GO:0006260	DNA replication	33/1045	278/18870	3.07313175055185e-05	0.00253186734267941	0.00220604136360784	4673/11073/7083/79892/10111/6416/54107/64863/5813/5980/5937/54617/7157/63901/1854/10036/466/7528/580/10269/91603/7013/51053/11198/5428/22944/92675/5111/4683/8882/10535/4782/23338	33
61	B_Plasma.cells	B_Plasma	GO:0006998	nuclear envelope organization	12/1045	54/18870	3.08271273260367e-05	0.00253186734267941	0.00220604136360784	7329/9688/10783/5579/165324/26993/10269/25978/51652/22933/27183/8815	12
62	B_Plasma.cells	B_Plasma	GO:0070849	response to epidermal growth factor	11/1045	46/18870	3.17176244562993e-05	0.00253794453070261	0.00221133647837456	4691/5594/84687/5782/7175/1845/8882/56940/207/5781/1277	11
63	B_Plasma.cells	B_Plasma	GO:0061136	regulation of proteasomal protein catabolic process	26/1045	196/18870	3.19896472744357e-05	0.00253794453070261	0.00221133647837456	6135/2768/8667/7514/9529/55270/4287/6599/5700/2931/7110/7874/29978/4092/10425/25897/9683/57805/8473/7917/22933/207/10755/25898/54467/8554	26
64	B_Plasma.cells	B_Plasma	GO:0044772	mitotic cell cycle phase transition	48/1045	470/18870	3.26414484106342e-05	0.00253794453070261	0.00221133647837456	11073/1032/4204/3688/891/7465/9113/9275/896/55031/10111/9274/6603/1739/51434/10783/6599/6597/84687/54617/7157/1874/7175/472/5356/26060/51143/595/6598/580/7756/91603/79577/1022/51547/3275/4683/8882/29117/22933/7027/4609/27183/207/27338/571/8554/56984	48
65	B_Plasma.cells	B_Plasma	GO:0016447	somatic recombination of immunoglobulin gene segments	13/1045	63/18870	3.36797765411395e-05	0.00253794453070261	0.00221133647837456	4437/5788/6778/9025/121260/6929/1235/7528/55183/51010/4683/51111/64332	13
66	B_Plasma.cells	B_Plasma	GO:0002562	somatic diversification of immune receptors via germline recombination within a single locus	14/1045	72/18870	3.43135701253866e-05	0.00253794453070261	0.00221133647837456	4437/5788/6778/9025/472/121260/6929/1235/7528/55183/51010/4683/51111/64332	14
67	B_Plasma.cells	B_Plasma	GO:0016444	somatic cell DNA recombination	14/1045	72/18870	3.43135701253866e-05	0.00253794453070261	0.00221133647837456	4437/5788/6778/9025/472/121260/6929/1235/7528/55183/51010/4683/51111/64332	14
68	B_Plasma.cells	B_Plasma	GO:0043928	exonucleolytic catabolism of deadenylated mRNA	6/1045	13/18870	3.48431157853328e-05	0.00253794453070261	0.00221133647837456	29883/22894/51010/56915/167227/5393	6
69	B_Plasma.cells	B_Plasma	GO:0006399	tRNA metabolic process	26/1045	197/18870	3.49537270695569e-05	0.00253794453070261	0.00221133647837456	55278/54888/79828/10667/25917/6741/283742/87178/79897/51095/54482/10056/79587/55644/10775/54931/127253/51010/8270/79074/92675/11180/83480/23405/207/5393	26
70	B_Plasma.cells	B_Plasma	GO:0032435	negative regulation of proteasomal ubiquitin-dependent protein catabolic process	10/1045	39/18870	3.78748454447506e-05	0.00271075679540286	0.00236190953472753	6135/8667/9529/6599/7874/9683/57805/8473/7917/10755	10
71	B_Plasma.cells	B_Plasma	GO:0032868	response to insulin	32/1045	269/18870	3.86417338124165e-05	0.00272669135774939	0.00237579347842982	4691/490/23191/3030/5305/11031/55625/5594/858/6599/25948/5786/2931/5295/5579/208/26060/9361/5140/6513/5936/55023/9640/6814/81565/8473/3265/207/5781/3033/1958/1277	32
72	B_Plasma.cells	B_Plasma	GO:0043414	macromolecule methylation	27/1045	210/18870	3.97501468968425e-05	0.00276594772157195	0.0024099979412457	4204/51230/54888/79828/25917/51742/283742/64863/79066/84148/4255/23091/54482/387893/55783/54931/10269/56950/127253/79609/64216/11180/8473/3275/4839/207/23463	27
73	B_Plasma.cells	B_Plasma	GO:0000377	RNA splicing, via transesterification reactions with bulged adenosine as nucleophile	37/1045	332/18870	4.18724181196407e-05	0.0028348758753973	0.00247005573175178	4691/10250/5411/11193/10659/84081/10594/8899/51634/79066/6733/9904/22916/5356/55692/23658/5936/9343/53938/24144/9416/79833/23398/23064/51340/4928/6732/10179/26121/1859/9092/8449/84950/56949/10283/54957/10569	37
74	B_Plasma.cells	B_Plasma	GO:0000398	mRNA splicing, via spliceosome	37/1045	332/18870	4.18724181196407e-05	0.0028348758753973	0.00247005573175178	4691/10250/5411/11193/10659/84081/10594/8899/51634/79066/6733/9904/22916/5356/55692/23658/5936/9343/53938/24144/9416/79833/23398/23064/51340/4928/6732/10179/26121/1859/9092/8449/84950/56949/10283/54957/10569	37
75	B_Plasma.cells	B_Plasma	GO:0050852	T cell receptor signaling pathway	21/1045	144/18870	4.46612482786891e-05	0.00298337138501643	0.00259944135595402	3115/7805/7334/5074/5788/3635/5594/1236/1399/3551/121665/8890/8892/8915/1845/3988/56940/11120/3265/64332/25800	21
76	B_Plasma.cells	B_Plasma	GO:0002183	cytoplasmic translational initiation	10/1045	40/18870	4.80124739437672e-05	0.00316503282181939	0.00275772478455405	3646/27335/8667/8666/8661/8562/1939/22916/5936/51441	10
77	B_Plasma.cells	B_Plasma	GO:0006979	response to oxidative stress	42/1045	400/18870	5.32128930574777e-05	0.00344683275822661	0.00300325989040146	5478/10628/9124/5074/10550/9016/55270/6778/5594/6416/2950/6780/87178/80777/50640/7157/9943/472/4323/9361/5195/1410/3297/8428/7168/2730/10587/824/5194/23064/1398/7515/5111/374/22933/11235/207/8815/1277/10494/1386/5516	42
78	B_Plasma.cells	B_Plasma	GO:0000375	RNA splicing, via transesterification reactions	37/1045	336/18870	5.40686909185648e-05	0.00344683275822661	0.00300325989040146	4691/10250/5411/11193/10659/84081/10594/8899/51634/79066/6733/9904/22916/5356/55692/23658/5936/9343/53938/24144/9416/79833/23398/23064/51340/4928/6732/10179/26121/1859/9092/8449/84950/56949/10283/54957/10569	37
79	B_Plasma.cells	B_Plasma	GO:0016556	mRNA modification	9/1045	33/18870	5.45604123089877e-05	0.00344683275822661	0.00300325989040146	54888/79828/64863/79066/23091/55783/54931/1736/83480	9
80	B_Plasma.cells	B_Plasma	GO:0009895	negative regulation of catabolic process	38/1045	349/18870	5.50392456403451e-05	0.00344683275822661	0.00300325989040146	6135/8667/8724/28996/54888/29934/9529/55625/7188/6599/79066/221937/7157/2931/5140/7874/1676/51808/79142/2316/493/79031/57103/10670/7428/1459/23118/3658/9683/55737/57805/11180/8473/1736/7917/22933/207/10755	38
81	B_Plasma.cells	B_Plasma	GO:0098813	nuclear chromosome segregation	35/1045	312/18870	5.84698132385487e-05	0.00361646622623616	0.00315106322937312	79884/891/9113/9275/9274/25936/10592/6603/51434/10783/6599/6597/54617/23212/7175/472/51143/2316/10270/6598/26993/387893/7756/7013/51203/25978/51547/51652/256364/7917/29117/22933/51112/27183/56984	35
82	B_Plasma.cells	B_Plasma	GO:0050657	nucleic acid transport	22/1045	158/18870	6.08534794664096e-05	0.00367320400152665	0.00320049942101713	7514/54888/23299/10762/84271/57122/6741/9688/4927/87178/84324/79023/7175/22916/51092/51808/3297/9818/26993/4928/55308/3267	22
83	B_Plasma.cells	B_Plasma	GO:0050658	RNA transport	22/1045	158/18870	6.08534794664096e-05	0.00367320400152665	0.00320049942101713	7514/54888/23299/10762/84271/57122/6741/9688/4927/87178/84324/79023/7175/22916/51092/51808/3297/9818/26993/4928/55308/3267	22
84	B_Plasma.cells	B_Plasma	GO:0006476	protein deacetylation	12/1045	58/18870	6.5319303663357e-05	0.00387166070943347	0.00337341673747675	2648/3065/2339/2316/55869/23378/51547/57805/9112/1859/112869/22933	12
85	B_Plasma.cells	B_Plasma	GO:1904375	regulation of protein localization to cell periphery	20/1045	137/18870	6.6256785881991e-05	0.00387166070943347	0.00337341673747675	3675/3688/55625/6711/1739/84687/64114/5295/26060/4323/25921/102/493/5525/55737/8473/3265/27183/207/8554	20
86	B_Plasma.cells	B_Plasma	GO:0035601	protein deacylation	13/1045	67/18870	6.64596449124307e-05	0.00387166070943347	0.00337341673747675	2648/3065/2339/2316/55869/23378/51104/51547/57805/9112/1859/112869/22933	13
87	B_Plasma.cells	B_Plasma	GO:2000781	positive regulation of double-strand break repair	15/1045	86/18870	6.87348115580532e-05	0.00395817707937754	0.00344879931677249	7334/9275/9274/6603/6599/6597/4255/23347/6598/51588/6944/55183/55257/51111/29117	15
88	B_Plasma.cells	B_Plasma	GO:0016445	somatic diversification of immunoglobulins	13/1045	68/18870	7.8055565049568e-05	0.00439391439211613	0.00382846159977006	4437/5788/6778/9025/121260/6929/1235/7528/55183/51010/4683/51111/64332	13
89	B_Plasma.cells	B_Plasma	GO:1903051	negative regulation of proteolysis involved in protein catabolic process	13/1045	68/18870	7.8055565049568e-05	0.00439391439211613	0.00382846159977006	6135/8667/28996/9529/6599/7874/79031/1459/9683/57805/8473/7917/10755	13
90	B_Plasma.cells	B_Plasma	GO:1901990	regulation of mitotic cell cycle phase transition	38/1045	355/18870	7.92423955634715e-05	0.00441116001969991	0.00384348788773937	11073/1032/4204/891/7465/9275/55031/10111/9274/6603/1739/51434/10783/6599/6597/84687/54617/7157/7175/472/5356/26060/51143/595/6598/580/7756/91603/79577/1022/3275/4683/29117/22933/7027/27183/207/56984	38
91	B_Plasma.cells	B_Plasma	GO:0002200	somatic diversification of immune receptors	14/1045	78/18870	8.62565931408494e-05	0.00474885199599621	0.00413772228750841	4437/5788/6778/9025/472/121260/6929/1235/7528/55183/51010/4683/51111/64332	14
92	B_Plasma.cells	B_Plasma	GO:0042790	nucleolar large rRNA transcription by RNA polymerase I	7/1045	21/18870	9.16607830708377e-05	0.00497372137026385	0.0043336532246001	4691/64768/6597/64425/11137/6598/51547	7
93	B_Plasma.cells	B_Plasma	GO:1901836	regulation of transcription of nucleolar large rRNA by RNA polymerase I	6/1045	15/18870	9.23265643581913e-05	0.00497372137026385	0.0043336532246001	4691/64768/6597/11137/6598/51547	6
94	B_Plasma.cells	B_Plasma	GO:0032984	protein-containing complex disassembly	29/1045	245/18870	9.57177415129861e-05	0.00510155196787298	0.0044450333040801	6314/120/6711/6455/6603/6599/6597/84687/9181/5195/5289/79142/6598/57553/2314/24144/128077/10269/25978/23064/6059/11198/51652/23557/327/4943/4609/27183/57231	29
95	B_Plasma.cells	B_Plasma	GO:0140053	mitochondrial gene expression	22/1045	163/18870	9.7536346736747e-05	0.00514375891738003	0.00448180864174282	55278/79828/28977/64863/26589/87178/9238/22868/51095/60488/23107/54931/28998/64216/85476/116540/64963/51204/64928/54948/51116/29093	22
96	B_Plasma.cells	B_Plasma	GO:1901838	positive regulation of transcription of nucleolar large rRNA by RNA polymerase I	5/1045	10/18870	0.000102884333175325	0.00536927613758726	0.00467830405348763	4691/64768/6597/11137/6598	5
97	B_Plasma.cells	B_Plasma	GO:0019079	viral genome replication	19/1045	131/18870	0.000109182629833481	0.00558168342311981	0.00486337664789954	5478/10475/3428/79677/64848/6780/6733/29883/23633/63901/5289/6598/3429/9683/6732/5586/1487/6590/8815	19
98	B_Plasma.cells	B_Plasma	GO:0051983	regulation of chromosome segregation	19/1045	131/18870	0.000109182629833481	0.00558168342311981	0.00486337664789954	891/79677/9275/9274/10592/6603/51434/10783/6599/6597/7175/472/51143/6598/7756/1459/29117/22933/56984	19
99	B_Plasma.cells	B_Plasma	GO:0043487	regulation of RNA stability	29/1045	247/18870	0.000110579101846843	0.0055959727298251	0.00487582706389005	54888/219988/57690/7188/253943/79066/87178/255967/9238/22868/29883/27161/25904/27327/51808/55095/55571/22894/51010/3658/56915/51441/124245/1736/167227/207/4076/55802/5393	29
100	B_Plasma.cells	B_Plasma	GO:0071763	nuclear membrane organization	10/1045	44/18870	0.000114861887573209	0.00575458056741778	0.00501402366069577	7329/10783/5579/165324/26993/25978/51652/22933/27183/8815	10
101	B_Plasma.cells	B_Plasma	GO:0031503	protein-containing complex localization	24/1045	188/18870	0.00011692064421532	0.0057708123410763	0.00502816656758975	56912/7514/55081/5108/163/2208/1739/4927/6780/5813/64792/472/102/55153/22883/7013/4092/6059/5899/23557/55737/8473/3265/112752	24
102	B_Plasma.cells	B_Plasma	GO:0030071	regulation of mitotic metaphase/anaphase transition	15/1045	90/18870	0.000117489592572811	0.0057708123410763	0.00502816656758975	891/9275/9274/6603/51434/10783/6599/6597/7175/472/51143/6598/7756/29117/56984	15
103	B_Plasma.cells	B_Plasma	GO:1901987	regulation of cell cycle phase transition	45/1045	456/18870	0.000127309790556184	0.00619244709404351	0.00539554114906995	11073/1032/4204/9575/891/7465/54888/9275/55031/10111/9274/6603/1739/51434/10783/6599/6597/84687/4291/54617/7157/7175/472/5356/26060/51143/595/493/6598/580/7756/91603/79577/1022/57805/3275/4683/29117/22933/7027/27183/207/5781/1386/56984	45
104	B_Plasma.cells	B_Plasma	GO:0016049	cell growth	48/1045	497/18870	0.000129284132079758	0.00622801443961142	0.00542653133334773	10235/56994/23191/1032/4204/3688/10298/1839/53335/10668/55031/6416/51199/23499/6386/1399/400410/7414/6597/84687/3872/54617/7157/2931/4323/8904/2017/984/102/1410/79594/6598/7528/22883/51193/4092/80208/79577/10425/221927/57805/81565/3275/10507/207/23338/5393/817	48
105	B_Plasma.cells	B_Plasma	GO:0043434	response to peptide hormone	43/1045	430/18870	0.000133018688417028	0.00633481780266626	0.00551959017284525	4691/5747/490/23191/3030/5305/11031/55625/5905/6778/5594/858/6599/87178/25948/5786/2931/5295/10768/5579/208/26060/9361/5140/8890/3297/6513/5936/8892/55023/9640/6814/1398/81565/8473/374/3265/207/5781/3033/1958/1277/8036	43
106	B_Plasma.cells	B_Plasma	GO:2000779	regulation of double-strand break repair	19/1045	133/18870	0.000134030077262001	0.00633481780266626	0.00551959017284525	7334/9275/57223/9274/6603/6599/6597/4255/23347/3297/6598/51588/387893/6944/55183/24144/55257/51111/29117	19
107	B_Plasma.cells	B_Plasma	GO:0009303	rRNA transcription	9/1045	37/18870	0.000144094034536889	0.00674683283205434	0.00587858299286256	4691/64768/6597/64425/7157/11137/6598/51547/84365	9
108	B_Plasma.cells	B_Plasma	GO:0006892	post-Golgi vesicle-mediated transport	16/1045	102/18870	0.00014771995965651	0.00675094503285929	0.00588216599459344	7805/11031/10139/6711/23499/164/57120/54520/55297/60412/54536/90196/10640/10067/8729/9341	16
109	B_Plasma.cells	B_Plasma	GO:0031123	RNA 3'-end processing	16/1045	102/18870	0.00014771995965651	0.00675094503285929	0.00588216599459344	123169/26173/6741/114034/87178/22916/10768/51095/580/54931/79577/51010/29894/56915/1736/5393	16
110	B_Plasma.cells	B_Plasma	GO:0008033	tRNA processing	19/1045	134/18870	0.000148224342038827	0.00675094503285929	0.00588216599459344	54888/79828/10667/25917/6741/283742/87178/79897/51095/54482/55644/10775/54931/127253/8270/79074/11180/83480/207	19
111	B_Plasma.cells	B_Plasma	GO:0006405	RNA export from nucleus	15/1045	92/18870	0.000151576643200349	0.00679140523906648	0.00591741937733138	7514/54888/84271/57122/6741/9688/4927/84324/7175/22916/51808/26993/4928/55308/3267	15
112	B_Plasma.cells	B_Plasma	GO:1903313	positive regulation of mRNA metabolic process	25/1045	203/18870	0.000151823829695698	0.00679140523906648	0.00591741937733138	4691/123169/219988/57690/253943/79066/87178/255967/29883/27161/22916/25904/27327/55095/55571/22894/79577/51010/4928/56915/51441/167227/4076/55802/5393	25
113	B_Plasma.cells	B_Plasma	GO:0000082	G1/S transition of mitotic cell cycle	29/1045	252/18870	0.000157171752676397	0.00696841133547566	0.00607164656123911	1032/3688/7465/9113/9275/896/9274/6603/1739/6599/6597/54617/7157/1874/472/5356/26060/595/6598/79577/1022/3275/8882/29117/7027/4609/207/571/8554	29
114	B_Plasma.cells	B_Plasma	GO:0006354	DNA-templated transcription elongation	19/1045	135/18870	0.000163723260547393	0.00719520645037229	0.0062692554154205	123169/9958/26173/9025/51497/9646/64425/25920/23613/51003/22916/29079/10915/55588/7428/79577/11198/57805/84656	19
115	B_Plasma.cells	B_Plasma	GO:0042113	B cell activation	31/1045	278/18870	0.000168700514819436	0.00727696233839981	0.00634049013916252	55024/7805/5074/3688/5788/1880/3635/6778/23495/9025/8935/7462/5079/7157/5295/472/5579/4323/121260/6929/1235/7528/55183/30011/6482/51010/202309/6670/4683/51111/64332	31
116	B_Plasma.cells	B_Plasma	GO:1902099	regulation of metaphase/anaphase transition of cell cycle	15/1045	93/18870	0.000171626650786198	0.00727696233839981	0.00634049013916252	891/9275/9274/6603/51434/10783/6599/6597/7175/472/51143/6598/7756/29117/56984	15
117	B_Plasma.cells	B_Plasma	GO:0006446	regulation of translational initiation	14/1045	83/18870	0.000172249688240323	0.00727696233839981	0.00634049013916252	55024/3646/27335/8667/28969/253943/127933/7175/27161/22916/5936/8892/51441/8440	14
118	B_Plasma.cells	B_Plasma	GO:0046033	AMP metabolic process	7/1045	23/18870	0.0001752965664668	0.00727696233839981	0.00634049013916252	4907/203/132/158/2618/471/3251	7
119	B_Plasma.cells	B_Plasma	GO:1901659	glycosyl compound biosynthetic process	7/1045	23/18870	0.0001752965664668	0.00727696233839981	0.00634049013916252	4907/7083/4507/1841/132/127253/3251	7
120	B_Plasma.cells	B_Plasma	GO:0000302	response to reactive oxygen species	25/1045	205/18870	0.00017733187830132	0.00727696233839981	0.00634049013916252	10628/5074/55270/6778/5594/6416/2950/472/5195/1410/3297/8428/7168/10587/824/5194/23064/1398/5111/374/11235/207/1277/10494/5516	25
121	B_Plasma.cells	B_Plasma	GO:0050851	antigen receptor-mediated signaling pathway	25/1045	205/18870	0.00017733187830132	0.00727696233839981	0.00634049013916252	55024/3115/7805/7334/640/5074/5788/3635/5594/1236/1399/7462/3551/5579/121665/8890/8892/8915/1845/3988/56940/11120/3265/64332/25800	25
122	B_Plasma.cells	B_Plasma	GO:0044843	cell cycle G1/S phase transition	31/1045	279/18870	0.000179982787127758	0.00727696233839981	0.00634049013916252	1032/3688/7465/9113/9275/896/9274/6603/1739/6599/6597/4291/54617/7157/1874/472/5356/26060/595/493/6598/79577/1022/3275/8882/29117/7027/4609/207/571/8554	31
123	B_Plasma.cells	B_Plasma	GO:0000290	deadenylation-dependent decapping of nuclear-transcribed mRNA	5/1045	11/18870	0.000180014759402335	0.00727696233839981	0.00634049013916252	219988/29883/167227/4076/55802	5
124	B_Plasma.cells	B_Plasma	GO:0034661	ncRNA catabolic process	11/1045	55/18870	0.000180108449094127	0.00727696233839981	0.00634049013916252	54888/87178/51095/22894/51010/56915/10179/23405/27044/162989/5393	11
125	B_Plasma.cells	B_Plasma	GO:0032204	regulation of telomere maintenance	16/1045	104/18870	0.00018633431798486	0.0074682794648332	0.00650718666680603	79677/10111/56252/5594/54617/472/7874/65057/7528/55869/7013/7515/1736/4683/167227/4609	16
126	B_Plasma.cells	B_Plasma	GO:0032869	cellular response to insulin stimulus	25/1045	206/18870	0.00019145837133481	0.0076127495268841	0.00663306487824107	4691/490/23191/5305/11031/55625/5594/858/6599/5786/2931/5295/5579/208/26060/9361/5140/5936/55023/9640/81565/8473/3265/207/5781	25
127	B_Plasma.cells	B_Plasma	GO:0007091	metaphase/anaphase transition of mitotic cell cycle	15/1045	94/18870	0.000193935087697112	0.00765051015246088	0.00666596608934873	891/9275/9274/6603/51434/10783/6599/6597/7175/472/51143/6598/7756/29117/56984	15
128	B_Plasma.cells	B_Plasma	GO:0009163	nucleoside biosynthetic process	6/1045	17/18870	0.000207451928914241	0.00805685398341354	0.00702001753739173	4907/7083/4507/1841/132/3251	6
129	B_Plasma.cells	B_Plasma	GO:0034404	nucleobase-containing small molecule biosynthetic process	6/1045	17/18870	0.000207451928914241	0.00805685398341354	0.00702001753739173	4907/7083/4507/1841/132/3251	6
130	B_Plasma.cells	B_Plasma	GO:0002768	immune response-regulating cell surface receptor signaling pathway	36/1045	346/18870	0.000212284700155596	0.00818112575215029	0.00712829677364581	55024/3115/7805/259197/5747/7334/640/5074/5788/3635/9111/5594/6416/1236/2208/1399/7462/5295/3551/5579/26060/121665/388325/8890/118788/8892/8915/100133941/1845/3988/7917/56940/11120/3265/64332/25800	36
131	B_Plasma.cells	B_Plasma	GO:0006368	transcription elongation by RNA polymerase II	17/1045	116/18870	0.00021724926680875	0.00830127034229841	0.00723297995787615	123169/9958/26173/9025/51497/9646/25920/23613/51003/22916/29079/10915/55588/7428/79577/11198/84656	17
132	B_Plasma.cells	B_Plasma	GO:0010212	response to ionizing radiation	19/1045	138/18870	0.000219082810291177	0.00830127034229841	0.00723297995787615	11073/4204/9575/3428/5788/9025/54617/7157/472/1410/3297/580/57103/10269/221927/9112/3265/4609/1958	19
133	B_Plasma.cells	B_Plasma	GO:0051028	mRNA transport	18/1045	127/18870	0.000220373045015108	0.00830127034229841	0.00723297995787615	7514/54888/23299/10762/84271/57122/9688/4927/84324/79023/7175/22916/3297/9818/26993/4928/55308/3267	18
134	B_Plasma.cells	B_Plasma	GO:0016233	telomere capping	9/1045	39/18870	0.000222142878519055	0.00830549120433183	0.00723665763722326	10111/5594/472/7874/65057/24144/7013/7515/4683	9
135	B_Plasma.cells	B_Plasma	GO:0006606	protein import into nucleus	21/1045	161/18870	0.000225833534961192	0.00838093340855978	0.00730239118506091	10628/3840/10762/1434/57122/9688/4927/3728/7157/5295/7175/23633/26060/2316/10527/9818/80208/4928/8882/207/1386	21
136	B_Plasma.cells	B_Plasma	GO:0006893	Golgi to plasma membrane transport	11/1045	57/18870	0.000250972641664504	0.00923270867574261	0.00804455150295295	11031/10139/6711/23499/57120/54520/60412/54536/90196/10640/9341	11
137	B_Plasma.cells	B_Plasma	GO:0006402	mRNA catabolic process	33/1045	310/18870	0.000252471275165017	0.00923270867574261	0.00804455150295295	3646/219988/57690/6741/7188/253943/79066/87178/255967/9238/22868/29883/472/27161/22916/25904/27327/55095/23658/55571/56006/22894/51010/3658/56915/51441/51154/167227/207/27044/4076/55802/5393	33
138	B_Plasma.cells	B_Plasma	GO:0007254	JNK cascade	21/1045	163/18870	0.00026821295115907	0.00967932838223514	0.00843369572457803	28996/29108/9618/10114/27250/80824/64853/6416/1236/2950/6386/1616/1399/331/1845/1398/90441/56940/10987/3265/1386	21
139	B_Plasma.cells	B_Plasma	GO:0050684	regulation of mRNA processing	18/1045	129/18870	0.000268548232561015	0.00967932838223514	0.00843369572457803	4691/10250/123169/10659/84081/79066/6733/22916/10768/6294/984/5936/580/79577/4928/6732/10179/1859	18
140	B_Plasma.cells	B_Plasma	GO:0009167	purine ribonucleoside monophosphate metabolic process	9/1045	40/18870	0.000272696866944139	0.00975865216707239	0.00850281133246122	4907/203/1739/132/158/30833/2618/471/3251	9
141	B_Plasma.cells	B_Plasma	GO:0044784	metaphase/anaphase transition of cell cycle	15/1045	97/18870	0.000276559228002778	0.00982667895243914	0.00856208375160523	891/9275/9274/6603/51434/10783/6599/6597/7175/472/51143/6598/7756/29117/56984	15
142	B_Plasma.cells	B_Plasma	GO:0031440	regulation of mRNA 3'-end processing	5/1045	12/18870	0.000294535736232876	0.010391718581174	0.00905440843704771	123169/22916/10768/580/79577	5
143	B_Plasma.cells	B_Plasma	GO:0006310	DNA recombination	35/1045	340/18870	0.000316066155347497	0.0110733667013354	0.00964833526850255	11073/7334/4437/79677/5788/10111/6778/9025/27301/1108/126074/5980/54617/23613/472/23347/121260/6929/1235/7528/51588/580/387893/6944/55183/51444/23064/55257/51010/116138/22944/7515/4683/51111/64332	35
144	B_Plasma.cells	B_Plasma	GO:0031397	negative regulation of protein ubiquitination	13/1045	78/18870	0.000328664834679667	0.0114347973732301	0.00996325343140774	6135/5478/9529/10625/409/54765/55869/4092/51547/9683/8473/207/84707	13
145	B_Plasma.cells	B_Plasma	GO:0051170	import into nucleus	21/1045	166/18870	0.000344846323572872	0.0119150350420696	0.0103816893201938	10628/3840/10762/1434/57122/9688/4927/3728/7157/5295/7175/23633/26060/2316/10527/9818/80208/4928/8882/207/1386	21
146	B_Plasma.cells	B_Plasma	GO:0046328	regulation of JNK cascade	18/1045	132/18870	0.000357947926894764	0.0122830076283751	0.0107023075186199	28996/29108/9618/10114/27250/80824/64853/6416/1236/2950/6386/331/1845/1398/90441/56940/10987/3265	18
147	B_Plasma.cells	B_Plasma	GO:0050779	RNA destabilization	21/1045	167/18870	0.000374331852100765	0.0127154815421257	0.0110791263694075	219988/57690/253943/79066/87178/255967/29883/27161/25904/27327/55095/55571/22894/51010/56915/51441/124245/167227/4076/55802/5393	21
148	B_Plasma.cells	B_Plasma	GO:0065004	protein-DNA complex assembly	27/1045	240/18870	0.000375626999647624	0.0127154815421257	0.0110791263694075	4673/6908/23421/1616/257218/387103/54107/6597/51773/64425/7157/51003/6884/55839/8520/10036/29079/6598/55588/7013/51053/10910/11198/55832/51112/8554/64332	27
149	B_Plasma.cells	B_Plasma	GO:0043086	negative regulation of catalytic activity	45/1045	480/18870	0.000399063395451933	0.0131385827440035	0.011447778682505	6135/5478/1032/29108/3428/9113/5788/9529/4659/10114/113791/27250/55031/80824/11329/64853/2950/90007/331/64114/7157/1992/2931/3551/1676/10527/493/24144/7013/4092/1845/6059/79886/51070/5525/57805/7515/83596/56940/55832/10507/3265/207/54583/8815	45
150	B_Plasma.cells	B_Plasma	GO:0002381	immunoglobulin production involved in immunoglobulin-mediated immune response	11/1045	60/18870	0.000400499835855241	0.0131385827440035	0.011447778682505	5788/6778/9025/121260/1235/55183/51010/202309/4683/51111/64332	11
151	B_Plasma.cells	B_Plasma	GO:0002429	immune response-activating cell surface receptor signaling pathway	33/1045	318/18870	0.000400836317915149	0.0131385827440035	0.011447778682505	55024/3115/7805/259197/5747/7334/640/5074/5788/3635/9111/5594/1236/1399/7462/5295/3551/5579/26060/121665/388325/8890/118788/8892/8915/1845/3988/7917/56940/11120/3265/64332/25800	33
152	B_Plasma.cells	B_Plasma	GO:0009126	purine nucleoside monophosphate metabolic process	9/1045	42/18870	0.000402522684327178	0.0131385827440035	0.011447778682505	4907/203/1739/132/158/30833/2618/471/3251	9
153	B_Plasma.cells	B_Plasma	GO:0071364	cellular response to epidermal growth factor stimulus	9/1045	42/18870	0.000402522684327178	0.0131385827440035	0.011447778682505	4691/84687/5782/1845/8882/56940/207/5781/1277	9
154	B_Plasma.cells	B_Plasma	GO:0000027	ribosomal large subunit assembly	7/1045	26/18870	0.000406483098866375	0.0131385827440035	0.011447778682505	6135/23212/22868/56342/51154/4839/84231	7
155	B_Plasma.cells	B_Plasma	GO:0031468	nuclear membrane reassembly	7/1045	26/18870	0.000406483098866375	0.0131385827440035	0.011447778682505	7329/165324/25978/51652/22933/27183/8815	7
156	B_Plasma.cells	B_Plasma	GO:0010332	response to gamma radiation	10/1045	51/18870	0.000415971258028108	0.0133590769405181	0.0116398974834181	5788/7157/472/1410/3297/57103/10269/3265/4609/1958	10
157	B_Plasma.cells	B_Plasma	GO:0006406	mRNA export from nucleus	12/1045	70/18870	0.000422652026452445	0.0134871761307436	0.0117515115903338	7514/54888/84271/57122/9688/4927/84324/7175/22916/26993/55308/3267	12
158	B_Plasma.cells	B_Plasma	GO:0000289	nuclear-transcribed mRNA poly(A) tail shortening	8/1045	34/18870	0.000430173413938968	0.0135545207788316	0.0118101896564376	57690/255967/29883/27161/25904/27327/55095/55571	8
159	B_Plasma.cells	B_Plasma	GO:0046825	regulation of protein export from nucleus	8/1045	34/18870	0.000430173413938968	0.0135545207788316	0.0118101896564376	7514/5905/127933/7175/3429/580/51547/5781	8
160	B_Plasma.cells	B_Plasma	GO:0051656	establishment of organelle localization	44/1045	469/18870	0.00045382595360243	0.0140416353147428	0.0122346174283514	7846/4204/3688/7514/891/23299/5108/25936/1739/4927/6386/7462/22920/84376/164/23212/472/5195/55153/83930/7756/54820/7013/51203/25978/80208/60412/6993/6059/4542/54536/51652/23557/55773/81565/10640/256364/10987/22933/51112/11235/27183/8729/10494	44
161	B_Plasma.cells	B_Plasma	GO:0006167	AMP biosynthetic process	5/1045	13/18870	0.00045684362401259	0.0140416353147428	0.0122346174283514	132/158/2618/471/3251	5
162	B_Plasma.cells	B_Plasma	GO:0032790	ribosome disassembly	5/1045	13/18870	0.00045684362401259	0.0140416353147428	0.0122346174283514	8562/1939/92399/6059/84164	5
163	B_Plasma.cells	B_Plasma	GO:0140719	constitutive heterochromatin formation	5/1045	13/18870	0.00045684362401259	0.0140416353147428	0.0122346174283514	2145/23347/8520/55183/22933	5
164	B_Plasma.cells	B_Plasma	GO:0031507	heterochromatin formation	14/1045	91/18870	0.000461184509253478	0.0140886243375605	0.0122755594343657	4204/2145/11335/3065/54107/5927/7175/23347/8520/23378/55183/1859/22933/4609	14
165	B_Plasma.cells	B_Plasma	GO:0006611	protein export from nucleus	11/1045	61/18870	0.000464526561154951	0.0141047155841594	0.0122895798986257	7514/5905/80824/1434/127933/7175/10768/3429/580/51547/5781	11
166	B_Plasma.cells	B_Plasma	GO:0048284	organelle fusion	20/1045	158/18870	0.000468521514550746	0.014140317999393	0.0123206006394543	5305/54809/27072/54927/597/858/80124/208/55669/79594/23788/25978/80208/51652/23557/116841/27183/84272/10939/9341	20
167	B_Plasma.cells	B_Plasma	GO:0016482	cytosolic transport	22/1045	182/18870	0.000478270095107238	0.0143481028532171	0.0125016456628409	7805/6643/8724/4204/92241/5305/29934/10139/5594/84376/164/9648/7874/55297/5289/2316/51652/55773/55737/90196/8729/9341	22
168	B_Plasma.cells	B_Plasma	GO:1901799	negative regulation of proteasomal protein catabolic process	10/1045	52/18870	0.000489806159251062	0.0146067193919513	0.012726980842194	6135/8667/9529/6599/7874/9683/57805/8473/7917/10755	10
169	B_Plasma.cells	B_Plasma	GO:1901875	positive regulation of post-translational protein modification	20/1045	159/18870	0.000508674962267193	0.0150796542068558	0.0131390536812336	7805/7334/51230/7321/9111/331/84148/2931/79142/83932/79594/51588/23378/8915/9112/8473/25898/1958/27338/8554	20
170	B_Plasma.cells	B_Plasma	GO:0098781	ncRNA transcription	18/1045	136/18870	0.000516554809191022	0.0152231740826295	0.0132641039858524	4691/64768/84524/6619/6597/6617/64425/7157/11137/6598/7528/10302/1022/51547/4775/84365/4609/1958	18
171	B_Plasma.cells	B_Plasma	GO:0002764	immune response-regulating signaling pathway	46/1045	500/18870	0.000521129326251259	0.0152264174618479	0.0132669299746367	55024/3115/7805/259197/5747/7334/640/5074/29108/5788/3635/9958/9111/9447/5594/6416/1236/2208/1399/7462/29110/409/331/5295/3551/5579/26060/121260/121665/25921/388325/8890/118788/8892/8915/100133941/1845/3988/7917/56940/11120/3265/22933/4795/64332/25800	46
172	B_Plasma.cells	B_Plasma	GO:0071480	cellular response to gamma radiation	7/1045	27/18870	0.000522743274139291	0.0152264174618479	0.0132669299746367	7157/472/1410/3297/10269/3265/1958	7
173	B_Plasma.cells	B_Plasma	GO:0034504	protein localization to nucleus	32/1045	310/18870	0.000533988726777184	0.0153751926503086	0.0133965592858136	6135/10628/7514/3840/9113/10762/1495/5905/1434/57122/55035/9688/4927/3728/7157/23212/5295/7175/23633/5356/26060/2316/10527/9818/580/80208/4928/1736/8882/207/1277/1386	32
174	B_Plasma.cells	B_Plasma	GO:0071375	cellular response to peptide hormone stimulus	32/1045	310/18870	0.000533988726777184	0.0153751926503086	0.0133965592858136	4691/5747/490/23191/5305/11031/55625/5905/6778/5594/858/6599/5786/2931/5295/10768/5579/208/26060/9361/5140/3297/5936/55023/9640/1398/81565/8473/3265/207/5781/8036	32
175	B_Plasma.cells	B_Plasma	GO:0072594	establishment of protein localization to organelle	43/1045	459/18870	0.000539874164975489	0.0154558260944412	0.0134668160129525	54543/7805/10628/3840/10762/27072/1434/57122/9688/4927/3728/8266/7157/2931/5295/7175/9648/23633/26060/5195/5289/2316/10527/65057/9818/1459/23788/7013/5194/8504/25813/80208/10425/4928/1736/8882/26262/7917/112869/27183/207/131118/1386	43
176	B_Plasma.cells	B_Plasma	GO:0000291	nuclear-transcribed mRNA catabolic process, exonucleolytic	6/1045	20/18870	0.000563013261298105	0.0160266843130881	0.0139642104940385	29883/22894/51010/56915/167227/5393	6
177	B_Plasma.cells	B_Plasma	GO:0030490	maturation of SSU-rRNA	10/1045	53/18870	0.000574183950083796	0.0162523253667786	0.0141608138031371	65095/84916/23212/153443/55272/79954/88745/55720/28987/84294	10
178	B_Plasma.cells	B_Plasma	GO:0001510	RNA methylation	14/1045	93/18870	0.000577917164730182	0.0162660954792034	0.0141728118399531	54888/79828/25917/64863/79066/23091/54482/55783/54931/127253/64216/11180/4839/207	14
179	B_Plasma.cells	B_Plasma	GO:0033045	regulation of sister chromatid segregation	15/1045	104/18870	0.000594450406307574	0.016637969472631	0.0144968293734637	891/9275/9274/6603/51434/10783/6599/6597/7175/472/51143/6598/7756/29117/56984	15
180	B_Plasma.cells	B_Plasma	GO:0098876	vesicle-mediated transport to the plasma membrane	19/1045	150/18870	0.000636987740140148	0.0177294921005675	0.0154478839670245	8724/54918/392/29934/11031/10139/6711/23499/23527/57120/54520/22883/60412/54536/50619/55737/90196/10640/9341	19
181	B_Plasma.cells	B_Plasma	GO:0032784	regulation of DNA-templated transcription elongation	15/1045	105/18870	0.000658736410628253	0.0182335326919754	0.0158870595805488	123169/26173/9025/51497/25920/23613/51003/22916/29079/10915/55588/7428/79577/11198/57805	15
182	B_Plasma.cells	B_Plasma	GO:2000819	regulation of nucleotide-excision repair	7/1045	28/18870	0.000663986417001046	0.0182778678526112	0.0159256892498747	9275/9274/6603/6599/6597/6598/29117	7
183	B_Plasma.cells	B_Plasma	GO:0006177	GMP biosynthetic process	5/1045	14/18870	0.000678358270948446	0.0184705159644115	0.0160935454783936	132/158/2618/471/3251	5
184	B_Plasma.cells	B_Plasma	GO:0043508	negative regulation of JUN kinase activity	5/1045	14/18870	0.000678358270948446	0.0184705159644115	0.0160935454783936	10114/27250/80824/64853/2950	5
185	B_Plasma.cells	B_Plasma	GO:0032200	telomere organization	22/1045	187/18870	0.000693238115369784	0.0187705298401566	0.016354950571936	2145/79677/10111/56252/5594/54617/472/7874/8520/65057/7528/55869/55183/24144/7013/7515/5111/1736/4683/167227/22933/4609	22
186	B_Plasma.cells	B_Plasma	GO:0010506	regulation of autophagy	35/1045	355/18870	0.00069890593854735	0.0187705298401566	0.016354950571936	10475/29108/3428/5305/9100/523/29110/528/221937/7157/84148/2931/472/2017/5289/79142/55847/57103/29978/79156/10670/7428/1459/23118/823/10269/60412/5899/55737/11180/4943/60592/22933/1613/207	35
187	B_Plasma.cells	B_Plasma	GO:0061157	mRNA destabilization	20/1045	163/18870	0.000700616582856143	0.0187705298401566	0.016354950571936	219988/57690/253943/79066/87178/255967/29883/27161/25904/27327/55095/55571/22894/51010/56915/51441/167227/4076/55802/5393	20
188	B_Plasma.cells	B_Plasma	GO:2000036	regulation of stem cell population maintenance	12/1045	74/18870	0.000711453217216737	0.0189594713737013	0.0165195772217123	2648/9275/9274/3065/51742/6599/6597/65980/23091/6598/8473/4609	12
189	B_Plasma.cells	B_Plasma	GO:0015931	nucleobase-containing compound transport	25/1045	225/18870	0.000729978777946568	0.0192483877763806	0.0167713129758694	7514/54888/23299/10762/84271/57122/55508/6741/9688/4927/87178/84324/79023/7175/22916/51092/51808/56172/3297/10478/9818/26993/4928/55308/3267	25
190	B_Plasma.cells	B_Plasma	GO:0051348	negative regulation of transferase activity	25/1045	225/18870	0.000729978777946568	0.0192483877763806	0.0167713129758694	6135/5478/29108/9113/5788/9529/10114/113791/27250/80824/11329/64853/2950/90007/7157/2931/10527/7013/4092/1845/5525/7515/56940/207/8815	25
191	B_Plasma.cells	B_Plasma	GO:0000963	mitochondrial RNA processing	6/1045	21/18870	0.000751554252589011	0.0196108687784945	0.01708714630201	79828/87178/9238/22868/51095/54931	6
192	B_Plasma.cells	B_Plasma	GO:0032986	protein-DNA complex disassembly	6/1045	21/18870	0.000751554252589011	0.0196108687784945	0.01708714630201	6603/6599/6597/6598/11198/4609	6
193	B_Plasma.cells	B_Plasma	GO:0006289	nucleotide-excision repair	13/1045	85/18870	0.000770197999273939	0.0197899409971007	0.0172431737188731	9275/9274/4287/6603/6599/6597/7157/7874/1643/6598/2965/29117/56949	13
194	B_Plasma.cells	B_Plasma	GO:0033157	regulation of intracellular protein transport	25/1045	226/18870	0.000778734367897089	0.0197899409971007	0.0172431737188731	54543/7514/5108/5905/3728/127933/2931/5295/7175/7327/9648/208/2316/3429/9818/580/1459/10425/51547/81565/8882/3265/11235/9585/5781	25
195	B_Plasma.cells	B_Plasma	GO:0002204	somatic recombination of immunoglobulin genes involved in immune response	10/1045	55/18870	0.00077914645602719	0.0197899409971007	0.0172431737188731	5788/6778/9025/121260/1235/55183/51010/4683/51111/64332	10
196	B_Plasma.cells	B_Plasma	GO:0002208	somatic diversification of immunoglobulins involved in immune response	10/1045	55/18870	0.00077914645602719	0.0197899409971007	0.0172431737188731	5788/6778/9025/121260/1235/55183/51010/4683/51111/64332	10
197	B_Plasma.cells	B_Plasma	GO:0045190	isotype switching	10/1045	55/18870	0.00077914645602719	0.0197899409971007	0.0172431737188731	5788/6778/9025/121260/1235/55183/51010/4683/51111/64332	10
198	B_Plasma.cells	B_Plasma	GO:0062197	cellular response to chemical stress	32/1045	317/18870	0.000782117428627933	0.0197899409971007	0.0172431737188731	5478/5074/10550/29108/9016/92241/9958/6778/5594/6416/6780/87178/9181/50640/7157/9943/472/9361/5195/3297/6513/10367/7168/5194/23064/5339/5111/22933/11235/207/10494/1386	32
199	B_Plasma.cells	B_Plasma	GO:0032543	mitochondrial translation	17/1045	130/18870	0.000838096396356176	0.0210998137977108	0.0183844790039094	55278/79828/28977/26589/22868/60488/23107/54931/28998/85476/116540/64963/51204/64928/54948/51116/29093	17
200	B_Plasma.cells	B_Plasma	GO:1903076	regulation of protein localization to plasma membrane	15/1045	108/18870	0.000888189406834957	0.0222491446412157	0.0193859024744451	3675/3688/55625/6711/1739/84687/64114/5295/26060/4323/25921/493/5525/27183/207	15
201	B_Plasma.cells	B_Plasma	GO:0071214	cellular response to abiotic stimulus	33/1045	334/18870	0.00094436269232912	0.0233820732328725	0.0203730344987336	9575/29108/3428/92241/9958/55031/6416/7132/400410/9181/54617/7157/9943/5295/472/208/1643/1410/3297/6513/10746/7528/580/10367/8915/10269/5339/9683/5111/3265/4609/1958/1277	33
202	B_Plasma.cells	B_Plasma	GO:0104004	cellular response to environmental stimulus	33/1045	334/18870	0.00094436269232912	0.0233820732328725	0.0203730344987336	9575/29108/3428/92241/9958/55031/6416/7132/400410/9181/54617/7157/9943/5295/472/208/1643/1410/3297/6513/10746/7528/580/10367/8915/10269/5339/9683/5111/3265/4609/1958/1277	33
203	B_Plasma.cells	B_Plasma	GO:0043516	regulation of DNA damage response, signal transduction by p53 class mediator	8/1045	38/18870	0.000951847569986434	0.0233820732328725	0.0203730344987336	9521/8533/7157/472/387893/10269/56950/1859	8
204	B_Plasma.cells	B_Plasma	GO:0061014	positive regulation of mRNA catabolic process	20/1045	167/18870	0.000952084419063074	0.0233820732328725	0.0203730344987336	219988/57690/253943/79066/87178/255967/29883/27161/25904/27327/55095/55571/22894/51010/56915/51441/167227/4076/55802/5393	20
205	B_Plasma.cells	B_Plasma	GO:0034243	regulation of transcription elongation by RNA polymerase II	13/1045	87/18870	0.000963344447023349	0.0234305577088906	0.0204152795080931	123169/26173/9025/51497/25920/23613/51003/22916/29079/10915/55588/7428/79577	13
206	B_Plasma.cells	B_Plasma	GO:0048308	organelle inheritance	5/1045	15/18870	0.000971374124243574	0.0234305577088906	0.0204152795080931	5594/80124/11235/8729/10494	5
207	B_Plasma.cells	B_Plasma	GO:0048313	Golgi inheritance	5/1045	15/18870	0.000971374124243574	0.0234305577088906	0.0204152795080931	5594/80124/11235/8729/10494	5
208	B_Plasma.cells	B_Plasma	GO:0050821	protein stabilization	24/1045	217/18870	0.000984597209269352	0.0234305577088906	0.0204152795080931	6135/56912/9529/126074/1857/54765/7157/5295/9026/7874/1410/2316/54997/79031/79594/7756/7428/4092/481/1022/81572/483/7917/11235	24
209	B_Plasma.cells	B_Plasma	GO:0001832	blastocyst growth	6/1045	22/18870	0.000985373739540284	0.0234305577088906	0.0204152795080931	26173/9646/91603/81565/4683/8882	6
210	B_Plasma.cells	B_Plasma	GO:1902774	late endosome to lysosome transport	6/1045	22/18870	0.000985373739540284	0.0234305577088906	0.0204152795080931	27072/25978/51652/23557/55737/27183	6
211	B_Plasma.cells	B_Plasma	GO:0001558	regulation of cell growth	39/1045	417/18870	0.000988622387355195	0.0234305577088906	0.0204152795080931	10235/56994/23191/1032/4204/10298/1839/53335/10668/55031/23499/6386/1399/400410/6597/84687/3872/54617/7157/2931/4323/2017/984/102/1410/79594/6598/7528/22883/51193/4092/79577/221927/57805/10507/207/23338/5393/817	39
212	B_Plasma.cells	B_Plasma	GO:0002757	immune response-activating signaling pathway	43/1045	473/18870	0.000991472701454053	0.0234305577088906	0.0204152795080931	55024/3115/7805/259197/5747/7334/640/5074/29108/5788/3635/9958/9111/9447/5594/1236/1399/7462/29110/409/331/5295/3551/5579/26060/121260/121665/25921/388325/8890/118788/8892/8915/1845/3988/7917/56940/11120/3265/22933/4795/64332/25800	43
213	B_Plasma.cells	B_Plasma	GO:0009123	nucleoside monophosphate metabolic process	12/1045	77/18870	0.00102327121895353	0.0240684920514421	0.0209711180874736	4907/7083/203/1841/1739/132/1854/158/30833/2618/471/3251	12
214	B_Plasma.cells	B_Plasma	GO:0000723	telomere maintenance	19/1045	156/18870	0.00103028088932277	0.0241201273621827	0.0210161084506716	79677/10111/56252/5594/54617/472/7874/65057/7528/55869/55183/24144/7013/7515/5111/1736/4683/167227/4609	19
215	B_Plasma.cells	B_Plasma	GO:0043484	regulation of RNA splicing	21/1045	181/18870	0.0010853622628391	0.025174374707518	0.0219346847173185	4691/10250/2648/3188/6314/10659/84081/64863/79066/6733/5295/5430/5936/23064/4928/6732/10179/79026/1859/8882/112869	21
216	B_Plasma.cells	B_Plasma	GO:1905475	regulation of protein localization to membrane	21/1045	181/18870	0.0010853622628391	0.025174374707518	0.0219346847173185	3675/3688/55625/6711/1739/1399/84687/64114/5295/23613/208/26060/4323/25921/102/493/5525/8473/3265/27183/207	21
217	B_Plasma.cells	B_Plasma	GO:0018205	peptidyl-lysine modification	24/1045	219/18870	0.00111881783249145	0.0258268347581298	0.0225031796915567	10475/7329/2648/205564/4204/51230/79677/53335/5905/9063/84148/79594/51588/387893/56950/79609/55257/51547/8473/7917/112869/22933/1958/8554	24
218	B_Plasma.cells	B_Plasma	GO:0006356	regulation of transcription by RNA polymerase I	9/1045	48/18870	0.00112380239067311	0.0258268347581298	0.0225031796915567	4691/64768/6597/11137/84232/2316/6598/10269/51547	9
219	B_Plasma.cells	B_Plasma	GO:0016925	protein sumoylation	11/1045	68/18870	0.00119659598815776	0.027374182194842	0.0238513990045193	10475/7329/205564/79677/53335/5905/9063/79594/51588/1958/8554	11
220	B_Plasma.cells	B_Plasma	GO:0070828	heterochromatin organization	14/1045	100/18870	0.00120299157748141	0.027395399105372	0.0238698855110784	4204/2145/11335/3065/54107/5927/7175/23347/8520/23378/55183/1859/22933/4609	14
221	B_Plasma.cells	B_Plasma	GO:0019827	stem cell population maintenance	21/1045	183/18870	0.00124863554519383	0.0281786670334284	0.0245523546985246	2648/123169/9275/5108/9274/3065/51742/6599/6597/65980/9646/84376/23091/6598/6944/55183/79577/79576/8473/4609/7071	21
222	B_Plasma.cells	B_Plasma	GO:2000045	regulation of G1/S transition of mitotic cell cycle	21/1045	183/18870	0.00124863554519383	0.0281786670334284	0.0245523546985246	1032/7465/9275/9274/6603/1739/6599/6597/54617/7157/472/5356/26060/595/6598/79577/1022/3275/29117/7027/207	21
223	B_Plasma.cells	B_Plasma	GO:0016575	histone deacetylation	6/1045	23/18870	0.00127128333003681	0.0284433974757147	0.0247830169832522	3065/55869/23378/51547/9112/22933	6
224	B_Plasma.cells	B_Plasma	GO:0045070	positive regulation of viral genome replication	7/1045	31/18870	0.00127524935697747	0.0284433974757147	0.0247830169832522	5478/10475/6780/6733/29883/6732/5586	7
225	B_Plasma.cells	B_Plasma	GO:0001959	regulation of cytokine-mediated signaling pathway	20/1045	171/18870	0.00127739809022671	0.0284433974757147	0.0247830169832522	7805/29108/5788/2950/7132/253943/29110/331/54765/81844/29883/3551/8904/79594/51588/100133941/51441/5781/59307/5516	20
226	B_Plasma.cells	B_Plasma	GO:0032873	negative regulation of stress-activated MAPK cascade	9/1045	49/18870	0.00131010411550592	0.0286355882822808	0.0249504747571422	5478/10114/27250/80824/64853/2950/1739/1845/4609	9
227	B_Plasma.cells	B_Plasma	GO:0070303	negative regulation of stress-activated protein kinase signaling cascade	9/1045	49/18870	0.00131010411550592	0.0286355882822808	0.0249504747571422	5478/10114/27250/80824/64853/2950/1739/1845/4609	9
228	B_Plasma.cells	B_Plasma	GO:1902459	positive regulation of stem cell population maintenance	9/1045	49/18870	0.00131010411550592	0.0286355882822808	0.0249504747571422	9275/9274/3065/51742/6599/6597/65980/6598/8473	9
229	B_Plasma.cells	B_Plasma	GO:0002312	B cell activation involved in immune response	13/1045	90/18870	0.00132792960713835	0.0286355882822808	0.0249504747571422	5788/1880/6778/9025/121260/1235/55183/6482/51010/202309/4683/51111/64332	13
230	B_Plasma.cells	B_Plasma	GO:1903321	negative regulation of protein modification by small protein conjugation or removal	13/1045	90/18870	0.00132792960713835	0.0286355882822808	0.0249504747571422	6135/5478/9529/10625/409/54765/55869/4092/51547/9683/8473/207/84707	13
231	B_Plasma.cells	B_Plasma	GO:1902806	regulation of cell cycle G1/S phase transition	23/1045	209/18870	0.00132807982565183	0.0286355882822808	0.0249504747571422	1032/7465/9275/9274/6603/1739/6599/6597/4291/54617/7157/472/5356/26060/595/493/6598/79577/1022/3275/29117/7027/207	23
232	B_Plasma.cells	B_Plasma	GO:0000070	mitotic sister chromatid segregation	21/1045	184/18870	0.00133786721526707	0.0286355882822808	0.0249504747571422	79884/891/25936/10592/51434/54617/23212/7175/472/51143/2316/10270/26993/387893/7756/51203/25978/51652/256364/27183/56984	21
233	B_Plasma.cells	B_Plasma	GO:0001732	formation of cytoplasmic translation initiation complex	5/1045	16/18870	0.00134890196299766	0.0286355882822808	0.0249504747571422	3646/27335/8667/8666/8661	5
234	B_Plasma.cells	B_Plasma	GO:0016078	tRNA catabolic process	5/1045	16/18870	0.00134890196299766	0.0286355882822808	0.0249504747571422	54888/51095/51010/23405/5393	5
235	B_Plasma.cells	B_Plasma	GO:0042795	snRNA transcription by RNA polymerase II	5/1045	16/18870	0.00134890196299766	0.0286355882822808	0.0249504747571422	84524/6619/6617/10302/1022	5
236	B_Plasma.cells	B_Plasma	GO:0110156	methylguanosine-cap decapping	5/1045	16/18870	0.00134890196299766	0.0286355882822808	0.0249504747571422	219988/29883/167227/4076/55802	5
237	B_Plasma.cells	B_Plasma	GO:0043488	regulation of mRNA stability	25/1045	235/18870	0.00136088911078989	0.0287681622154318	0.0250659877523681	219988/57690/7188/253943/79066/87178/255967/9238/22868/29883/27161/25904/27327/55095/55571/22894/51010/3658/56915/51441/167227/207/4076/55802/5393	25
238	B_Plasma.cells	B_Plasma	GO:0042177	negative regulation of protein catabolic process	15/1045	113/18870	0.00142003189889255	0.0298922681237465	0.0260454324843317	6135/8667/8724/29934/9529/6599/7874/2316/9683/55737/57805/8473/7917/22933/10755	15
239	B_Plasma.cells	B_Plasma	GO:0008630	intrinsic apoptotic signaling pathway in response to DNA damage	14/1045	102/18870	0.00146141613723939	0.0305070618648722	0.0265811084260164	1032/28996/29108/3428/55031/597/7132/7157/5295/472/51246/51588/57805/7917	14
240	B_Plasma.cells	B_Plasma	GO:0019080	viral gene expression	14/1045	102/18870	0.00146141613723939	0.0305070618648722	0.0265811084260164	8666/2589/8661/8562/3065/1939/6741/6597/51773/2931/6598/11320/51193/6482	14
241	B_Plasma.cells	B_Plasma	GO:0007084	mitotic nuclear membrane reassembly	4/1045	10/18870	0.00150027130593365	0.0308302160778818	0.0268626759270881	7329/22933/27183/8815	4
242	B_Plasma.cells	B_Plasma	GO:0061418	regulation of transcription from RNA polymerase II promoter in response to hypoxia	4/1045	10/18870	0.00150027130593365	0.0308302160778818	0.0268626759270881	7157/7428/22933/1958	4
243	B_Plasma.cells	B_Plasma	GO:0101024	mitotic nuclear membrane organization	4/1045	10/18870	0.00150027130593365	0.0308302160778818	0.0268626759270881	7329/22933/27183/8815	4
244	B_Plasma.cells	B_Plasma	GO:0006261	DNA-templated DNA replication	19/1045	161/18870	0.00150151152155752	0.0308302160778818	0.0268626759270881	11073/7083/79892/10111/54107/64863/5813/5980/54617/63901/580/10269/91603/7013/51053/5428/5111/4683/8882	19
245	B_Plasma.cells	B_Plasma	GO:0009299	mRNA transcription	9/1045	50/18870	0.00152050146956609	0.0310927035205148	0.0270913838637619	6908/10114/6281/7157/22916/6884/2316/1386/64332	9
246	B_Plasma.cells	B_Plasma	GO:0071479	cellular response to ionizing radiation	11/1045	70/18870	0.00152723112821211	0.0311033656599295	0.0271006738925785	9575/3428/54617/7157/472/1410/3297/580/10269/3265/1958	11
247	B_Plasma.cells	B_Plasma	GO:0071709	membrane assembly	10/1045	60/18870	0.00156411597391087	0.0317255912117143	0.0276428252452945	7329/6711/6281/858/165324/25978/51652/22933/27183/8815	10
248	B_Plasma.cells	B_Plasma	GO:0009314	response to radiation	39/1045	428/18870	0.00159682883946179	0.0322585180875143	0.0281071697676062	7846/11073/1032/4204/3688/9575/3428/5788/55031/9025/400410/8533/54617/7157/5295/472/208/10277/1643/1410/595/83932/3297/5936/7528/580/57103/10269/9683/221927/57805/285331/9112/5111/3265/4609/207/1958/8554	39
249	B_Plasma.cells	B_Plasma	GO:0098727	maintenance of cell number	21/1045	187/18870	0.00163898411595475	0.0329771502848726	0.0287333211957909	2648/123169/9275/5108/9274/3065/51742/6599/6597/65980/9646/84376/23091/6598/6944/55183/79577/79576/8473/4609/7071	21
250	B_Plasma.cells	B_Plasma	GO:0043122	regulation of canonical NF-kappaB signal transduction	27/1045	265/18870	0.00169464897329453	0.0339607654248223	0.029590354914747	4050/10475/7334/7329/29108/9618/3065/9100/1236/2950/7132/7188/10783/29110/11214/409/331/3551/5579/51246/8904/2316/79594/8915/23118/7088/339123	27
251	B_Plasma.cells	B_Plasma	GO:1901653	cellular response to peptide	35/1045	374/18870	0.00173313020926975	0.0345935551730734	0.0301417109576081	4691/5747/490/23191/5305/11031/55625/5905/6778/5594/858/6599/84687/9181/5786/7157/2931/5295/10768/5579/208/26060/9361/5140/3297/5936/55023/9640/1398/81565/8473/3265/207/5781/8036	35
252	B_Plasma.cells	B_Plasma	GO:0042274	ribosomal small subunit biogenesis	14/1045	104/18870	0.00176456792045107	0.0350812907994438	0.030566679891857	6210/65095/84916/30836/23212/153443/128061/64745/55272/79954/88745/55720/28987/84294	14
253	B_Plasma.cells	B_Plasma	GO:0006383	transcription by RNA polymerase III	10/1045	61/18870	0.00177972174111791	0.0352427111581056	0.0307073270664279	6908/84524/6619/10625/6617/27297/84232/57680/10302/4665	10
254	B_Plasma.cells	B_Plasma	GO:0050000	chromosome localization	15/1045	116/18870	0.00185174580755823	0.0365245925034124	0.0318242431162204	891/25936/23212/472/7756/54820/7013/25978/4928/51652/81565/256364/22933/51112/27183	15
255	B_Plasma.cells	B_Plasma	GO:0019058	viral life cycle	31/1045	321/18870	0.00190294321681839	0.0373872373186672	0.0325758741801687	5478/8724/11059/1604/10475/3688/3428/79677/64848/858/6780/6733/29883/23633/63901/6575/5289/6598/3429/9712/51193/25978/6993/9683/51652/6732/5586/1487/6590/27183/8815	31
256	B_Plasma.cells	B_Plasma	GO:0006360	transcription by RNA polymerase I	11/1045	72/18870	0.00192908828231299	0.0377528605249535	0.0328944453402631	4691/64768/6597/64425/11137/84232/2316/6598/10269/2965/51547	11
257	B_Plasma.cells	B_Plasma	GO:0018209	peptidyl-serine modification	30/1045	308/18870	0.00195942717458101	0.0381973935589527	0.0332817714232539	28996/9113/375449/10114/2589/11329/5594/10783/29110/79893/127933/6733/11137/2931/3551/472/5579/208/493/1459/8569/4092/6732/5586/8440/1859/11235/207/57118/817	30
258	B_Plasma.cells	B_Plasma	GO:0018105	peptidyl-serine phosphorylation	29/1045	295/18870	0.00201214575048177	0.0390730628291227	0.0340447508251648	28996/9113/375449/10114/11329/5594/10783/29110/79893/127933/6733/11137/2931/3551/472/5579/208/493/1459/8569/4092/6732/5586/8440/1859/11235/207/57118/817	29
259	B_Plasma.cells	B_Plasma	GO:0034453	microtubule anchoring	6/1045	25/18870	0.0020284618823437	0.0392378147897372	0.0341883008578717	23299/5108/51199/84376/9648/5195	6
260	B_Plasma.cells	B_Plasma	GO:0051090	regulation of DNA-binding transcription factor activity	37/1045	406/18870	0.00207053685080506	0.039897652394359	0.0347632239687797	5478/10475/7334/57121/28996/9575/29108/9447/7188/3728/409/6597/9181/5927/3551/5579/6045/7874/6929/5195/2316/3297/6598/8915/1856/4092/3275/200186/10987/7027/4795/207/57118/54583/59307/1386/5516	37
261	B_Plasma.cells	B_Plasma	GO:0030330	DNA damage response, signal transduction by p53 class mediator	11/1045	73/18870	0.00216008136216088	0.0413053726123129	0.0359897846881525	28996/9100/9521/8533/7157/472/387893/10269/56950/1859/4683	11
262	B_Plasma.cells	B_Plasma	GO:1904377	positive regulation of protein localization to cell periphery	11/1045	73/18870	0.00216008136216088	0.0413053726123129	0.0359897846881525	3675/3688/6711/1739/84687/5295/25921/493/55737/207/8554	11
263	B_Plasma.cells	B_Plasma	GO:0006352	DNA-templated transcription initiation	18/1045	154/18870	0.00219658116995099	0.0418372782495136	0.0364532393950484	6908/9969/6597/51773/27297/64425/7157/51003/6884/29079/6598/55588/10302/23064/1022/64216/55832/64332	18
264	B_Plasma.cells	B_Plasma	GO:0030488	tRNA methylation	8/1045	43/18870	0.00220938131928994	0.0418372782495136	0.0364532393950484	54888/79828/25917/54482/54931/127253/11180/207	8
265	B_Plasma.cells	B_Plasma	GO:0000338	protein deneddylation	4/1045	11/18870	0.00225470361823726	0.0418372782495136	0.0364532393950484	8533/51138/64708/10987	4
266	B_Plasma.cells	B_Plasma	GO:0006188	IMP biosynthetic process	4/1045	11/18870	0.00225470361823726	0.0418372782495136	0.0364532393950484	158/2618/471/3251	4
267	B_Plasma.cells	B_Plasma	GO:0042451	purine nucleoside biosynthetic process	4/1045	11/18870	0.00225470361823726	0.0418372782495136	0.0364532393950484	4907/4507/132/3251	4
268	B_Plasma.cells	B_Plasma	GO:0042455	ribonucleoside biosynthetic process	4/1045	11/18870	0.00225470361823726	0.0418372782495136	0.0364532393950484	4907/4507/132/3251	4
269	B_Plasma.cells	B_Plasma	GO:0046129	purine ribonucleoside biosynthetic process	4/1045	11/18870	0.00225470361823726	0.0418372782495136	0.0364532393950484	4907/4507/132/3251	4
270	B_Plasma.cells	B_Plasma	GO:0075522	IRES-dependent viral translational initiation	4/1045	11/18870	0.00225470361823726	0.0418372782495136	0.0364532393950484	8661/8562/1939/6741	4
271	B_Plasma.cells	B_Plasma	GO:0008631	intrinsic apoptotic signaling pathway in response to oxidative stress	10/1045	63/18870	0.00228293092393799	0.0420808371946921	0.0366654547423864	5478/10550/9529/6416/1616/8428/90441/11235/207/10494	10
272	B_Plasma.cells	B_Plasma	GO:0051091	positive regulation of DNA-binding transcription factor activity	25/1045	244/18870	0.00228462828681761	0.0420808371946921	0.0366654547423864	5478/10475/7334/57121/28996/9575/29108/9447/7188/3728/6597/9181/3551/5579/6929/3297/6598/8915/1856/200186/10987/7027/207/57118/1386	25
273	B_Plasma.cells	B_Plasma	GO:0046040	IMP metabolic process	5/1045	18/18870	0.00241214138516444	0.0442667704749958	0.0385700802941081	158/30833/2618/471/3251	5
274	B_Plasma.cells	B_Plasma	GO:0002028	regulation of sodium ion transport	12/1045	85/18870	0.00244408997542089	0.0445268755522133	0.0387967124519442	53827/1739/476/10768/54997/493/7871/481/4302/483/207/817	12
275	B_Plasma.cells	B_Plasma	GO:0045069	regulation of viral genome replication	12/1045	85/18870	0.00244408997542089	0.0445268755522133	0.0387967124519442	5478/10475/3428/6780/6733/29883/63901/9683/6732/5586/6590/8815	12
276	B_Plasma.cells	B_Plasma	GO:1904353	regulation of telomere capping	6/1045	26/18870	0.00251505551738689	0.0454921979012192	0.0396378074790117	10111/5594/472/7874/7515/4683	6
277	B_Plasma.cells	B_Plasma	GO:0051303	establishment of chromosome localization	14/1045	108/18870	0.00252848457498635	0.0454921979012192	0.0396378074790117	891/25936/23212/472/7756/54820/7013/25978/51652/81565/256364/22933/51112/27183	14
278	B_Plasma.cells	B_Plasma	GO:0071478	cellular response to radiation	20/1045	181/18870	0.00252917293381354	0.0454921979012192	0.0396378074790117	9575/3428/55031/400410/54617/7157/5295/472/208/1643/1410/3297/7528/580/10269/9683/5111/3265/4609/1958	20
279	B_Plasma.cells	B_Plasma	GO:0002181	cytoplasmic translation	18/1045	156/18870	0.00253339784719365	0.0454921979012192	0.0396378074790117	9045/6210/6129/6135/6224/6222/6156/6170/3646/27335/8667/8666/8661/8562/1939/22916/5936/51441	18
280	B_Plasma.cells	B_Plasma	GO:0044786	cell cycle DNA replication	8/1045	44/18870	0.00257160415309061	0.0456737301724867	0.0397959783643875	7083/54617/10269/91603/7013/51053/5111/8882	8
281	B_Plasma.cells	B_Plasma	GO:0044091	membrane biogenesis	10/1045	64/18870	0.00257420635162712	0.0456737301724867	0.0397959783643875	7329/6711/6281/858/165324/25978/51652/22933/27183/8815	10
282	B_Plasma.cells	B_Plasma	GO:0048524	positive regulation of viral process	10/1045	64/18870	0.00257420635162712	0.0456737301724867	0.0397959783643875	5478/10475/6780/51773/6733/29883/23633/6732/5586/27183	10
283	B_Plasma.cells	B_Plasma	GO:0007249	canonical NF-kappaB signal transduction	29/1045	300/18870	0.00257997318139995	0.0456737301724867	0.0397959783643875	4050/10475/7334/7329/29108/9618/3065/9100/1236/2950/7132/7188/10783/29110/11214/409/331/3551/5579/51246/8904/2316/79594/8915/23118/7088/339123/4795/207	29
284	B_Plasma.cells	B_Plasma	GO:0016570	histone modification	15/1045	120/18870	0.00259260657683978	0.0457357709505891	0.0398500351154728	7334/2648/4204/51230/3065/84148/55869/23378/56950/55257/51547/9112/8473/112869/22933	15
285	B_Plasma.cells	B_Plasma	GO:1901874	negative regulation of post-translational protein modification	13/1045	97/18870	0.00263887264883029	0.0463886034057535	0.0404188545695261	6135/5478/9529/10625/409/54765/55869/4092/51547/9683/8473/207/84707	13
286	B_Plasma.cells	B_Plasma	GO:0032205	negative regulation of telomere maintenance	7/1045	35/18870	0.00268873796848062	0.0470999203569507	0.0410386321504937	10111/472/65057/7013/7515/4683/167227	7
287	Dendritic.cells	Dendritic	GO:0042267	natural killer cell mediated cytotoxicity	15/853	76/18870	1.27943128433401e-06	0.00523842584752053	0.00498592002643906	3820/634/259197/3106/127544/6777/10383/2214/409/84868/5873/3965/3824/3593/10125	15
288	Dendritic.cells	Dendritic	GO:0002228	natural killer cell mediated immunity	15/853	79/18870	2.13987983967342e-06	0.00523842584752053	0.00498592002643906	3820/634/259197/3106/127544/6777/10383/2214/409/84868/5873/3965/3824/3593/10125	15
289	Dendritic.cells	Dendritic	GO:0042269	regulation of natural killer cell mediated cytotoxicity	11/853	49/18870	9.08731118586858e-06	0.0148304918553375	0.0141156233753825	3820/634/259197/3106/6777/409/84868/3965/3824/3593/10125	11
290	Dendritic.cells	Dendritic	GO:0002715	regulation of natural killer cell mediated immunity	11/853	53/18870	2.01530940269785e-05	0.0246673870890217	0.0234783545414299	3820/634/259197/3106/6777/409/84868/3965/3824/3593/10125	11
291	Endothelial.cells	Endothelial	GO:0051983	regulation of chromosome segregation	19/647	131/18870	1.10247055677715e-07	0.00048596902142737	0.000452593175940095	1063/8289/11065/57520/196528/8678/9918/54908/11130/10592/10051/4288/996/55755/23310/10460/983/55055/332	19
292	Endothelial.cells	Endothelial	GO:0033044	regulation of chromosome organization	26/647	247/18870	4.15070044890524e-07	0.000869905570738528	0.000810161363520933	5594/1063/8289/11065/5976/57520/196528/4798/8678/9918/54908/7153/25913/11130/51377/10592/5073/10051/996/55755/23310/10460/983/54464/55055/332	26
293	Endothelial.cells	Endothelial	GO:0007059	chromosome segregation	36/647	424/18870	5.92040996419143e-07	0.000869905570738528	0.000810161363520933	1063/8289/11065/57520/196528/29893/4292/8678/9918/54908/81929/9055/7153/7156/55839/7405/11130/387893/10592/10300/10051/27229/9232/56916/4288/996/55755/23310/10460/55142/27175/1894/401541/983/55055/332	36
294	Endothelial.cells	Endothelial	GO:0000819	sister chromatid segregation	24/647	225/18870	9.07110699409469e-07	0.000999635990749235	0.000930982033604455	1063/8289/11065/57520/196528/8678/9918/54908/81929/9055/7153/11130/387893/10592/10300/10051/996/55755/23310/10460/27175/983/55055/332	24
295	Endothelial.cells	Endothelial	GO:0051304	chromosome separation	13/647	81/18870	3.53020320678491e-06	0.00271786531769801	0.00253120516262829	1063/11065/9918/54908/7156/11130/10592/10051/56916/55755/23310/55055/332	13
296	Endothelial.cells	Endothelial	GO:0098813	nuclear chromosome segregation	28/647	312/18870	3.69945369922597e-06	0.00271786531769801	0.00253120516262829	1063/8289/11065/57520/196528/29893/4292/8678/9918/54908/81929/9055/7153/11130/387893/10592/10300/10051/9232/996/55755/23310/10460/27175/1894/983/55055/332	28
297	Endothelial.cells	Endothelial	GO:0042060	wound healing	33/647	423/18870	1.05960842689491e-05	0.00609478561215347	0.00567620209365712	5154/7057/60681/2131/6609/840/196527/2828/3678/5754/23657/90102/5327/10413/135228/11117/6385/5155/7410/1289/83478/94121/1281/558/2152/9060/5054/58189/4846/170692/25987/5912/6915	33
298	Endothelial.cells	Endothelial	GO:0030199	collagen fibril organization	11/647	65/18870	1.17448599216099e-05	0.00609478561215347	0.00567620209365712	60681/2131/7837/79709/4320/11117/1289/1281/9509/1277/4017	11
299	Endothelial.cells	Endothelial	GO:0033045	regulation of sister chromatid segregation	14/647	104/18870	1.24439815130175e-05	0.00609478561215347	0.00567620209365712	1063/8289/11065/57520/196528/8678/54908/11130/996/55755/10460/983/55055/332	14
300	Endothelial.cells	Endothelial	GO:0030193	regulation of blood coagulation	11/647	68/18870	1.83274515849714e-05	0.00807874065865539	0.00752390117698826	5154/7057/196527/5327/11117/5155/2152/5054/4846/170692/6915	11
301	Endothelial.cells	Endothelial	GO:1900046	regulation of hemostasis	11/647	70/18870	2.43119847874979e-05	0.00839656599665526	0.00781989860229141	5154/7057/196527/5327/11117/5155/2152/5054/4846/170692/6915	11
302	Endothelial.cells	Endothelial	GO:0051984	positive regulation of chromosome segregation	7/647	27/18870	2.63071109548939e-05	0.00839656599665526	0.00781989860229141	8678/9918/10592/10051/23310/983/332	7
303	Endothelial.cells	Endothelial	GO:0140014	mitotic nuclear division	24/647	274/18870	2.69255443621455e-05	0.00839656599665526	0.00781989860229141	1063/11065/23363/8678/10419/9918/54908/81929/9055/5155/11130/387893/10592/10300/10051/4288/6683/55755/23310/10201/27175/983/55055/332	24
304	Endothelial.cells	Endothelial	GO:0022616	DNA strand elongation	8/647	37/18870	2.92676039095401e-05	0.00839656599665526	0.00781989860229141	4798/25913/3978/51377/5984/4173/4176/4172	8
305	Endothelial.cells	Endothelial	GO:0030194	positive regulation of blood coagulation	7/647	28/18870	3.4044496766654e-05	0.00839656599665526	0.00781989860229141	7057/196527/5327/11117/2152/5054/6915	7
306	Endothelial.cells	Endothelial	GO:1900048	positive regulation of hemostasis	7/647	28/18870	3.4044496766654e-05	0.00839656599665526	0.00781989860229141	7057/196527/5327/11117/2152/5054/6915	7
307	Endothelial.cells	Endothelial	GO:0006260	DNA replication	24/647	278/18870	3.40589530535373e-05	0.00839656599665526	0.00781989860229141	6241/7083/5976/4798/55218/10498/10535/26057/5428/8099/51426/3978/51377/5984/63901/4173/50484/27154/4176/4172/8914/983/10036/55159	24
308	Endothelial.cells	Endothelial	GO:0048285	organelle fission	35/647	488/18870	3.42872477177393e-05	0.00839656599665526	0.00781989860229141	1063/5889/11065/10059/29893/23363/4292/8799/8678/10419/9918/6773/54908/81929/9055/7153/5810/5155/11130/387893/10592/10300/10051/3976/9232/4288/6683/55755/23310/91137/10201/27175/983/55055/332	35
309	Endothelial.cells	Endothelial	GO:0050818	regulation of coagulation	11/647	73/18870	3.64303358677654e-05	0.00845183792132158	0.00787137450882467	5154/7057/196527/5327/11117/5155/2152/5054/4846/170692/6915	11
310	Endothelial.cells	Endothelial	GO:1905818	regulation of chromosome separation	11/647	74/18870	4.14853762479711e-05	0.00914337692505282	0.00851541933510985	1063/11065/9918/54908/11130/10592/10051/55755/23310/55055/332	11
311	Endothelial.cells	Endothelial	GO:0030198	extracellular matrix organization	26/647	321/18870	4.83689726251596e-05	0.0101282825033478	0.00943268262562238	9507/60681/151887/1282/22795/1305/2131/11096/7837/79709/4320/4323/7045/90102/11117/1289/1281/91522/9509/84168/285590/1277/4017/170692/8434/92949	26
312	Endothelial.cells	Endothelial	GO:0043062	extracellular structure organization	26/647	322/18870	5.09559544957708e-05	0.0101282825033478	0.00943268262562238	9507/60681/151887/1282/22795/1305/2131/11096/7837/79709/4320/4323/7045/90102/11117/1289/1281/91522/9509/84168/285590/1277/4017/170692/8434/92949	26
313	Endothelial.cells	Endothelial	GO:0045229	external encapsulating structure organization	26/647	323/18870	5.36667910850503e-05	0.0101282825033478	0.00943268262562238	9507/60681/151887/1282/22795/1305/2131/11096/7837/79709/4320/4323/7045/90102/11117/1289/1281/91522/9509/84168/285590/1277/4017/170692/8434/92949	26
314	Endothelial.cells	Endothelial	GO:0050820	positive regulation of coagulation	7/647	30/18870	5.51449138113308e-05	0.0101282825033478	0.00943268262562238	7057/196527/5327/11117/2152/5054/6915	7
315	Endothelial.cells	Endothelial	GO:0006302	double-strand break repair	25/647	307/18870	6.16334608145066e-05	0.0108672118108138	0.0101208630390137	10213/8289/5889/196528/55218/4292/2305/9112/7156/25913/7405/387893/3364/56916/29072/4173/151636/64110/51588/10902/4176/29128/4172/8914/55159	25
316	Endothelial.cells	Endothelial	GO:0000070	mitotic sister chromatid segregation	18/647	184/18870	6.53736966372272e-05	0.0110833559529576	0.0103221626269306	1063/11065/8678/9918/54908/81929/9055/11130/387893/10592/10300/10051/55755/23310/27175/983/55055/332	18
317	Endothelial.cells	Endothelial	GO:0007091	metaphase/anaphase transition of mitotic cell cycle	12/647	94/18870	8.72410220278253e-05	0.0142429046332835	0.0132647167995524	1063/8289/11065/57520/196528/54908/11130/996/55755/10460/55055/332	12
318	Endothelial.cells	Endothelial	GO:0006271	DNA strand elongation involved in DNA replication	5/647	15/18870	0.000105252760346484	0.0161901333464394	0.0150782118758032	3978/5984/4173/4176/4172	5
319	Endothelial.cells	Endothelial	GO:0031589	cell-substrate adhesion	27/647	356/18870	0.000106514035173943	0.0161901333464394	0.0150782118758032	7057/151887/10174/6422/22795/1305/10085/1009/1012/2241/3678/3672/4323/90102/11117/6385/5155/1281/4091/558/683/84168/5054/79778/1277/7248/3680	27
320	Endothelial.cells	Endothelial	GO:0000724	double-strand break repair via homologous recombination	17/647	175/18870	0.000112789931629622	0.0165726006207792	0.0154344116966852	10213/5889/196528/55218/7156/387893/3364/29072/4173/64110/51588/10902/4176/29128/4172/8914/55159	17
321	Endothelial.cells	Endothelial	GO:0044784	metaphase/anaphase transition of cell cycle	12/647	97/18870	0.000118629788998064	0.0168683906420473	0.0157098871678251	1063/8289/11065/57520/196528/54908/11130/996/55755/10460/55055/332	12
322	Endothelial.cells	Endothelial	GO:0000280	nuclear division	31/647	441/18870	0.000136897677009062	0.0188576550079984	0.0175625309320837	1063/5889/11065/29893/23363/4292/8678/10419/9918/54908/81929/9055/7153/5810/5155/11130/387893/10592/10300/10051/3976/9232/4288/6683/55755/23310/10201/27175/983/55055/332	31
323	Endothelial.cells	Endothelial	GO:0000725	recombinational repair	17/647	179/18870	0.000148670401765827	0.0198587615449626	0.018494882516323	10213/5889/196528/55218/7156/387893/3364/29072/4173/64110/51588/10902/4176/29128/4172/8914/55159	17
324	Endothelial.cells	Endothelial	GO:0006661	phosphatidylinositol biosynthetic process	14/647	131/18870	0.000164058670092598	0.021269724052005	0.0198089415901279	5154/145567/79143/8678/8867/56623/9091/3636/10026/7405/5155/94005/200576/129303	14
325	Endothelial.cells	Endothelial	GO:0071711	basement membrane organization	7/647	36/18870	0.000189132633676511	0.0235898219255022	0.02196969756172	1282/22795/2131/7837/4320/90102/1281	7
326	Endothelial.cells	Endothelial	GO:0061041	regulation of wound healing	14/647	133/18870	0.000192657347848929	0.0235898219255022	0.02196969756172	5154/7057/196527/90102/5327/135228/11117/5155/2152/5054/58189/4846/170692/6915	14
327	Endothelial.cells	Endothelial	GO:0048311	mitochondrion distribution	5/647	17/18870	0.000204859528877536	0.0244059676565454	0.02272979125526	10059/55156/22906/66008/23277	5
328	Endothelial.cells	Endothelial	GO:0061045	negative regulation of wound healing	10/647	75/18870	0.000232881793195592	0.0270142880106887	0.0251589748881665	5154/7057/90102/5327/135228/5155/5054/58189/4846/170692	10
329	Endothelial.cells	Endothelial	GO:0030324	lung development	17/647	188/18870	0.000267729478047616	0.0294207289819551	0.0274001440036357	5154/1522/5594/2131/54542/57333/3488/5754/4323/23657/157506/10413/3976/1281/9509/4846/8914	17
330	Endothelial.cells	Endothelial	GO:0030521	androgen receptor signaling pathway	8/647	50/18870	0.00027496201536555	0.0294207289819551	0.0274001440036357	5594/8289/6422/9612/6049/10013/55818/55625	8
331	Endothelial.cells	Endothelial	GO:0032963	collagen metabolic process	12/647	106/18870	0.000276941888475628	0.0294207289819551	0.0274001440036357	55323/23371/55214/57333/4320/4323/11117/9697/1289/51430/9509/1277	12
332	Endothelial.cells	Endothelial	GO:0051784	negative regulation of nuclear division	9/647	63/18870	0.000280324550191043	0.0294207289819551	0.0274001440036357	1063/54908/5810/11130/3976/55755/10201/55055/332	9
333	Endothelial.cells	Endothelial	GO:0046488	phosphatidylinositol metabolic process	15/647	155/18870	0.000292270792996663	0.029961154779751	0.0279034539213461	5335/5154/145567/79143/8678/8867/56623/9091/3636/10026/7405/5155/94005/200576/129303	15
334	Endothelial.cells	Endothelial	GO:1903034	regulation of response to wounding	16/647	173/18870	0.000311820361445239	0.0312387307556957	0.0290932873118763	5154/7057/196527/2137/90102/5327/5792/135228/11117/5155/2152/5054/58189/4846/170692/6915	16
335	Endothelial.cells	Endothelial	GO:0030323	respiratory tube development	17/647	192/18870	0.000342952900575493	0.0331012716647671	0.030827910854091	5154/1522/5594/2131/54542/57333/3488/5754/4323/23657/157506/10413/3976/1281/9509/4846/8914	17
336	Endothelial.cells	Endothelial	GO:0046474	glycerophospholipid biosynthetic process	18/647	210/18870	0.000345430693416353	0.0331012716647671	0.030827910854091	5154/81490/137964/145567/79143/8678/8867/56623/9091/3636/10026/7405/5155/94005/54675/200576/1120/129303	18
337	Endothelial.cells	Endothelial	GO:0007076	mitotic chromosome condensation	5/647	19/18870	0.000363648200954865	0.0341055589321073	0.0317632247194619	9918/387893/10592/10051/23310	5
338	Endothelial.cells	Endothelial	GO:1905820	positive regulation of chromosome separation	6/647	29/18870	0.000384145395877839	0.0352773521881149	0.0328545404369204	11065/9918/10592/10051/23310/332	6
339	Endothelial.cells	Endothelial	GO:0006261	DNA-templated DNA replication	15/647	161/18870	0.000439652654807812	0.0395507939263844	0.0368344866541454	7083/5976/55218/10498/5428/8099/3978/5984/63901/4173/50484/4176/4172/8914/55159	15
340	Endothelial.cells	Endothelial	GO:0031114	regulation of microtubule depolymerization	6/647	30/18870	0.000466395516394466	0.0408400877345181	0.0380352331083725	4281/10013/10300/58526/6683/146057	6
341	Endothelial.cells	Endothelial	GO:0033047	regulation of mitotic sister chromatid segregation	8/647	54/18870	0.000472514626692473	0.0408400877345181	0.0380352331083725	1063/8678/54908/11130/55755/983/55055/332	8
342	Endothelial.cells	Endothelial	GO:1903035	negative regulation of response to wounding	11/647	97/18870	0.000485105879498723	0.0411220522467379	0.0382978325920045	5154/7057/2137/90102/5327/135228/5155/5054/58189/4846/170692	11
343	Endothelial.cells	Endothelial	GO:0051783	regulation of nuclear division	14/647	146/18870	0.000505234603748098	0.0420202666664456	0.0391343585822757	1063/11065/23363/10419/54908/5810/5155/11130/3976/4288/55755/10201/55055/332	14
344	Endothelial.cells	Endothelial	GO:0072528	pyrimidine-containing compound biosynthetic process	7/647	43/18870	0.000593195671752089	0.0484223429830224	0.045096746975305	7083/7084/60386/1841/29922/10201/83549	7
345	Fibroblasts	Fibroblasts	GO:0007059	chromosome segregation	27/162	424/18870	3.56101394948467e-16	1.03020133558592e-12	8.76759118720489e-13	332/4085/11065/10051/9232/387103/9055/79019/11130/983/10592/1063/29893/891/1894/55839/51203/9133/64105/991/79682/54908/22974/55055/64946/79980/81620	27
346	Fibroblasts	Fibroblasts	GO:0000070	mitotic sister chromatid segregation	18/162	184/18870	2.80204933017771e-14	2.96414271156173e-11	2.52265170096344e-11	332/4085/11065/10051/9055/11130/983/10592/1063/891/51203/64105/991/54908/22974/55055/79980/81620	18
347	Fibroblasts	Fibroblasts	GO:0098813	nuclear chromosome segregation	22/162	312/18870	3.07377398364507e-14	2.96414271156173e-11	2.52265170096344e-11	332/4085/11065/10051/9232/9055/11130/983/10592/1063/29893/891/1894/51203/9133/64105/991/54908/22974/55055/79980/81620	22
348	Fibroblasts	Fibroblasts	GO:0140014	mitotic nuclear division	20/162	274/18870	2.57518895317044e-13	1.86250541038052e-10	1.58509656880675e-10	332/4085/11065/10051/9055/11130/983/10592/1063/891/51203/64105/991/54908/22974/55055/9585/79980/81620/3553	20
349	Fibroblasts	Fibroblasts	GO:0000280	nuclear division	24/162	441/18870	5.58146029561384e-13	3.22943292704217e-10	2.74842855398753e-10	332/4085/11065/10051/9232/9055/11130/983/10592/1063/29893/891/51203/9133/64105/991/54908/22974/55055/9585/79980/81620/3976/3553	24
350	Fibroblasts	Fibroblasts	GO:0000819	sister chromatid segregation	18/162	225/18870	9.11777586448588e-13	4.39628759599294e-10	3.74148732404078e-10	332/4085/11065/10051/9055/11130/983/10592/1063/891/51203/64105/991/54908/22974/55055/79980/81620	18
351	Fibroblasts	Fibroblasts	GO:0048285	organelle fission	24/162	488/18870	4.818929925128e-12	1.99159489619933e-09	1.69495896163525e-09	332/4085/11065/10051/9232/9055/11130/983/10592/1063/29893/891/51203/9133/64105/991/54908/22974/55055/9585/79980/81620/3976/3553	24
352	Fibroblasts	Fibroblasts	GO:1905818	regulation of chromosome separation	11/162	74/18870	3.47800408188671e-11	1.25773322611228e-08	1.07040151941224e-08	332/4085/11065/10051/11130/10592/1063/891/991/54908/55055	11
353	Fibroblasts	Fibroblasts	GO:0051304	chromosome separation	11/162	81/18870	9.58156274637213e-11	3.07994011391717e-08	2.6212017852356e-08	332/4085/11065/10051/11130/10592/1063/891/991/54908/55055	11
354	Fibroblasts	Fibroblasts	GO:0051783	regulation of nuclear division	13/162	146/18870	4.01309247680836e-10	1.08852628119077e-07	9.26396918771336e-08	332/4085/11065/11130/1063/891/51203/991/54908/55055/9585/3976/3553	13
355	Fibroblasts	Fibroblasts	GO:0007088	regulation of mitotic nuclear division	12/162	118/18870	4.13888319844398e-10	1.08852628119077e-07	9.26396918771336e-08	332/4085/11065/11130/1063/891/51203/991/54908/55055/9585/3553	12
356	Fibroblasts	Fibroblasts	GO:0033047	regulation of mitotic sister chromatid segregation	9/162	54/18870	7.74281918080724e-10	1.86666465750628e-07	1.58863632139545e-07	332/4085/11130/983/1063/891/991/54908/55055	9
357	Fibroblasts	Fibroblasts	GO:0051983	regulation of chromosome segregation	12/162	131/18870	1.39843585521756e-09	3.11205763780339e-07	2.64853559947683e-07	332/4085/11065/10051/11130/983/10592/1063/891/991/54908/55055	12
358	Fibroblasts	Fibroblasts	GO:0010965	regulation of mitotic sister chromatid separation	9/162	59/18870	1.76380834852817e-09	3.64478396592286e-07	3.10191558436646e-07	332/4085/11065/11130/1063/891/991/54908/55055	9
359	Fibroblasts	Fibroblasts	GO:0051306	mitotic sister chromatid separation	9/162	62/18870	2.78574776983744e-09	5.37277886542648e-07	4.57253616396475e-07	332/4085/11065/11130/1063/891/991/54908/55055	9
360	Fibroblasts	Fibroblasts	GO:0051784	negative regulation of nuclear division	9/162	63/18870	3.22634732163643e-09	5.83363925093386e-07	4.96475420086026e-07	332/4085/11130/1063/891/991/54908/55055/3976	9
361	Fibroblasts	Fibroblasts	GO:0007094	mitotic spindle assembly checkpoint signaling	8/162	46/18870	4.90640263848411e-09	7.4706435963866e-07	6.35793671546501e-07	332/4085/11130/1063/891/991/54908/55055	8
362	Fibroblasts	Fibroblasts	GO:0071173	spindle assembly checkpoint signaling	8/162	46/18870	4.90640263848411e-09	7.4706435963866e-07	6.35793671546501e-07	332/4085/11130/1063/891/991/54908/55055	8
363	Fibroblasts	Fibroblasts	GO:0071174	mitotic spindle checkpoint signaling	8/162	46/18870	4.90640263848411e-09	7.4706435963866e-07	6.35793671546501e-07	332/4085/11130/1063/891/991/54908/55055	8
364	Fibroblasts	Fibroblasts	GO:0031577	spindle checkpoint signaling	8/162	47/18870	5.87000751552531e-09	8.42945449936263e-07	7.17393857187374e-07	332/4085/11130/1063/891/991/54908/55055	8
365	Fibroblasts	Fibroblasts	GO:0033046	negative regulation of sister chromatid segregation	8/162	48/18870	6.99297988194619e-09	8.42945449936263e-07	7.17393857187374e-07	332/4085/11130/1063/891/991/54908/55055	8
366	Fibroblasts	Fibroblasts	GO:0033048	negative regulation of mitotic sister chromatid segregation	8/162	48/18870	6.99297988194619e-09	8.42945449936263e-07	7.17393857187374e-07	332/4085/11130/1063/891/991/54908/55055	8
367	Fibroblasts	Fibroblasts	GO:0045841	negative regulation of mitotic metaphase/anaphase transition	8/162	48/18870	6.99297988194619e-09	8.42945449936263e-07	7.17393857187374e-07	332/4085/11130/1063/891/991/54908/55055	8
368	Fibroblasts	Fibroblasts	GO:2000816	negative regulation of mitotic sister chromatid separation	8/162	48/18870	6.99297988194619e-09	8.42945449936263e-07	7.17393857187374e-07	332/4085/11130/1063/891/991/54908/55055	8
369	Fibroblasts	Fibroblasts	GO:0051985	negative regulation of chromosome segregation	8/162	50/18870	9.80574131059187e-09	1.05066702264971e-06	8.94176566295298e-07	332/4085/11130/1063/891/991/54908/55055	8
370	Fibroblasts	Fibroblasts	GO:1902100	negative regulation of metaphase/anaphase transition of cell cycle	8/162	50/18870	9.80574131059187e-09	1.05066702264971e-06	8.94176566295298e-07	332/4085/11130/1063/891/991/54908/55055	8
371	Fibroblasts	Fibroblasts	GO:1905819	negative regulation of chromosome separation	8/162	50/18870	9.80574131059187e-09	1.05066702264971e-06	8.94176566295298e-07	332/4085/11130/1063/891/991/54908/55055	8
372	Fibroblasts	Fibroblasts	GO:0051383	kinetochore organization	6/162	21/18870	1.77964457481891e-08	1.83875419819683e-06	1.56488295507573e-06	10051/387103/10592/1063/64105/64946	6
373	Fibroblasts	Fibroblasts	GO:0033045	regulation of sister chromatid segregation	10/162	104/18870	2.14816133717265e-08	2.14297612015189e-06	1.823792873919e-06	332/4085/11065/11130/983/1063/891/991/54908/55055	10
374	Fibroblasts	Fibroblasts	GO:0045839	negative regulation of mitotic nuclear division	8/162	56/18870	2.48372277577964e-08	2.3951366634435e-06	2.03839563949073e-06	332/4085/11130/1063/891/991/54908/55055	8
375	Fibroblasts	Fibroblasts	GO:0090068	positive regulation of cell cycle process	14/162	262/18870	6.20134215957086e-08	5.7872525379479e-06	4.92527650636205e-06	332/2237/4085/11065/10051/6241/983/10592/891/1894/51203/991/9585/3553	14
376	Fibroblasts	Fibroblasts	GO:0030071	regulation of mitotic metaphase/anaphase transition	9/162	90/18870	7.90246887424453e-08	7.1443257666217e-06	6.08022193975591e-06	332/4085/11065/11130/1063/891/991/54908/55055	9
377	Fibroblasts	Fibroblasts	GO:0000075	cell cycle checkpoint signaling	12/162	192/18870	1.03722584667671e-07	8.95880327133768e-06	7.62444406704344e-06	332/4085/11130/983/1063/891/63967/991/54908/55055/8914/81620	12
378	Fibroblasts	Fibroblasts	GO:1902099	regulation of metaphase/anaphase transition of cell cycle	9/162	93/18870	1.0528838963895e-07	8.95880327133768e-06	7.62444406704344e-06	332/4085/11065/11130/1063/891/991/54908/55055	9
379	Fibroblasts	Fibroblasts	GO:0010948	negative regulation of cell cycle process	15/162	320/18870	1.14793751718472e-07	9.28883286583699e-06	7.90531776272771e-06	3624/332/4085/11130/983/1063/891/63967/991/54908/55055/8914/51603/81620/3976	15
380	Fibroblasts	Fibroblasts	GO:0007091	metaphase/anaphase transition of mitotic cell cycle	9/162	94/18870	1.15588656470837e-07	9.28883286583699e-06	7.90531776272771e-06	332/4085/11065/11130/1063/891/991/54908/55055	9
381	Fibroblasts	Fibroblasts	GO:1901988	negative regulation of cell cycle phase transition	14/162	277/18870	1.23420460010546e-07	9.55713223139676e-06	8.13365557124712e-06	3624/332/4085/11130/983/1063/891/63967/991/54908/55055/8914/51603/81620	14
382	Fibroblasts	Fibroblasts	GO:0044772	mitotic cell cycle phase transition	18/162	470/18870	1.25534401933314e-07	9.55713223139676e-06	8.13365557124712e-06	3624/586/332/4085/1033/11065/6241/11130/983/10763/1063/891/63967/9133/991/54908/55055/2305	18
383	Fibroblasts	Fibroblasts	GO:0006260	DNA replication	14/162	278/18870	1.29010352106566e-07	9.56992176011012e-06	8.14454017752382e-06	7083/3159/2237/6241/983/51053/51659/5984/10535/8914/4172/10036/4175/81620	14
384	Fibroblasts	Fibroblasts	GO:0044784	metaphase/anaphase transition of cell cycle	9/162	97/18870	1.51935581699946e-07	1.09887409464486e-05	9.35203488410983e-06	332/4085/11065/11130/1063/891/991/54908/55055	9
385	Fibroblasts	Fibroblasts	GO:1902850	microtubule cytoskeleton organization involved in mitosis	11/162	163/18870	1.65479275817716e-07	1.1676379144894e-05	9.93725355937455e-06	3925/332/4085/9055/983/891/51203/991/54908/22974/64946	11
386	Fibroblasts	Fibroblasts	GO:0033044	regulation of chromosome organization	13/162	247/18870	2.22789859771453e-07	1.53459777218765e-05	1.30602877695596e-05	332/2237/4085/11065/10051/11130/983/10592/1063/891/991/54908/55055	13
387	Fibroblasts	Fibroblasts	GO:0007093	mitotic cell cycle checkpoint signaling	10/162	142/18870	4.13623293975816e-07	2.7828190452838e-05	2.36833509084316e-05	332/4085/11130/983/1063/891/63967/991/54908/55055	10
388	Fibroblasts	Fibroblasts	GO:0045786	negative regulation of cell cycle	16/162	407/18870	4.63446598199166e-07	3.04716138315952e-05	2.59330524686089e-05	3624/332/4085/11130/983/1063/891/63967/51053/991/54908/55055/8914/51603/81620/3976	16
389	Fibroblasts	Fibroblasts	GO:1901991	negative regulation of mitotic cell cycle phase transition	11/162	196/18870	1.0465352674436e-06	6.72805895269851e-05	5.72595553345164e-05	3624/332/4085/11130/983/1063/891/63967/991/54908/55055	11
390	Fibroblasts	Fibroblasts	GO:0033260	nuclear DNA replication	6/162	40/18870	1.10006880689552e-06	6.91847621380164e-05	5.88801130281152e-05	7083/2237/51053/4172/4175/81620	6
391	Fibroblasts	Fibroblasts	GO:0045787	positive regulation of cell cycle	14/162	334/18870	1.17920519454707e-06	7.25838431452061e-05	6.17729216135634e-05	332/2237/4085/11065/10051/6241/983/10592/891/1894/51203/991/9585/3553	14
392	Fibroblasts	Fibroblasts	GO:0006261	DNA-templated DNA replication	10/162	161/18870	1.31346166448375e-06	7.9163429069823e-05	6.7372518272533e-05	7083/3159/2237/51053/51659/5984/8914/4172/4175/81620	10
393	Fibroblasts	Fibroblasts	GO:2001251	negative regulation of chromosome organization	8/162	94/18870	1.47705465660383e-06	8.72065126847937e-05	7.42176335509424e-05	332/4085/11130/1063/891/991/54908/55055	8
394	Fibroblasts	Fibroblasts	GO:0051310	metaphase chromosome alignment	8/162	96/18870	1.7341628940181e-06	0.000100338665047887	8.53938317707016e-05	332/1063/891/1894/54908/55055/79980/81620	8
395	Fibroblasts	Fibroblasts	GO:0044786	cell cycle DNA replication	6/162	44/18870	1.96656167490095e-06	0.000111554175009578	9.49388598058478e-05	7083/2237/51053/4172/4175/81620	6
396	Fibroblasts	Fibroblasts	GO:1901987	regulation of cell cycle phase transition	16/162	456/18870	2.05640523342003e-06	0.000114407314236233	9.73670413151709e-05	3624/332/4085/11065/6241/11130/983/1063/891/63967/991/54908/55055/8914/51603/81620	16
397	Fibroblasts	Fibroblasts	GO:0090329	regulation of DNA-templated DNA replication	6/162	47/18870	2.92845068083725e-06	0.000159849204144569	0.0001360406383809	51053/5984/8914/4172/4175/81620	6
398	Fibroblasts	Fibroblasts	GO:0051984	positive regulation of chromosome segregation	5/162	27/18870	3.0376432259416e-06	0.000162738923197205	0.000138499951373829	332/10051/983/10592/891	5
399	Fibroblasts	Fibroblasts	GO:0008608	attachment of spindle microtubules to kinetochore	6/162	49/18870	3.76015961894497e-06	0.000197784395956505	0.000168325614329422	332/891/1894/55055/79980/81620	6
400	Fibroblasts	Fibroblasts	GO:0051303	establishment of chromosome localization	8/162	108/18870	4.2202159449549e-06	0.000218019370156331	0.00018554671231672	332/1063/891/1894/54908/55055/79980/81620	8
401	Fibroblasts	Fibroblasts	GO:1905820	positive regulation of chromosome separation	5/162	29/18870	4.406871352737e-06	0.000223668049534529	0.000190354055291816	332/11065/10051/10592/991	5
402	Fibroblasts	Fibroblasts	GO:0034508	centromere complex assembly	5/162	30/18870	5.25170934426072e-06	0.000261951640223212	0.000222935538225514	387103/1063/55839/64105/64946	5
403	Fibroblasts	Fibroblasts	GO:0009263	deoxyribonucleotide biosynthetic process	4/162	15/18870	6.63689426487673e-06	0.000309686050133684	0.000263560198396378	7298/26289/6241/129607	4
404	Fibroblasts	Fibroblasts	GO:0009265	2'-deoxyribonucleotide biosynthetic process	4/162	15/18870	6.63689426487673e-06	0.000309686050133684	0.000263560198396378	7298/26289/6241/129607	4
405	Fibroblasts	Fibroblasts	GO:0030174	regulation of DNA-templated DNA replication initiation	4/162	15/18870	6.63689426487673e-06	0.000309686050133684	0.000263560198396378	51053/4172/4175/81620	4
406	Fibroblasts	Fibroblasts	GO:0046385	deoxyribose phosphate biosynthetic process	4/162	15/18870	6.63689426487673e-06	0.000309686050133684	0.000263560198396378	7298/26289/6241/129607	4
407	Fibroblasts	Fibroblasts	GO:0050000	chromosome localization	8/162	116/18870	7.18729054500397e-06	0.000330044945185659	0.000280886759979353	332/1063/891/1894/54908/55055/79980/81620	8
408	Fibroblasts	Fibroblasts	GO:0045930	negative regulation of mitotic cell cycle	11/162	248/18870	1.00991337739458e-05	0.000456512406375395	0.00038851766278387	3624/332/4085/11130/983/1063/891/63967/991/54908/55055	11
409	Fibroblasts	Fibroblasts	GO:0051382	kinetochore assembly	4/162	17/18870	1.14179018897221e-05	0.000508184464107168	0.000432493482106233	387103/1063/64105/64946	4
410	Fibroblasts	Fibroblasts	GO:1901990	regulation of mitotic cell cycle phase transition	13/162	355/18870	1.23831606322699e-05	0.000542795207714496	0.000461949166170323	3624/332/4085/11065/6241/11130/983/1063/891/63967/991/54908/55055	13
411	Fibroblasts	Fibroblasts	GO:0006935	chemotaxis	15/162	468/18870	1.28339383837993e-05	0.000554157966333303	0.000471619511071587	4015/7424/9353/56833/5054/5293/3084/6352/5168/8482/2247/6374/2921/3553/6364	15
412	Fibroblasts	Fibroblasts	GO:0042330	taxis	15/162	470/18870	1.34943265952287e-05	0.000574104218235244	0.000488594890189472	4015/7424/9353/56833/5054/5293/3084/6352/5168/8482/2247/6374/2921/3553/6364	15
413	Fibroblasts	Fibroblasts	GO:1990266	neutrophil migration	8/162	129/18870	1.5694740384585e-05	0.0006580417961247	0.000560030476880919	9353/56833/5293/6352/6374/2921/3553/6364	8
414	Fibroblasts	Fibroblasts	GO:0060326	cell chemotaxis	12/162	325/18870	2.49150399354709e-05	0.00102970300761882	0.000876335013670172	4015/7424/9353/56833/5054/5293/6352/2247/6374/2921/3553/6364	12
415	Fibroblasts	Fibroblasts	GO:0071222	cellular response to lipopolysaccharide	10/162	226/18870	2.63372594914016e-05	0.00107315058744542	0.000913311340999085	5054/129607/114769/1437/7292/79931/6374/2921/3553/1440	10
416	Fibroblasts	Fibroblasts	GO:0006268	DNA unwinding involved in DNA replication	4/162	21/18870	2.79535034990032e-05	0.00110780117291255	0.000942800932720526	3159/51659/4172/4175	4
417	Fibroblasts	Fibroblasts	GO:0051988	regulation of attachment of spindle microtubules to kinetochore	4/162	21/18870	2.79535034990032e-05	0.00110780117291255	0.000942800932720526	332/891/1894/55055	4
418	Fibroblasts	Fibroblasts	GO:0030593	neutrophil chemotaxis	7/162	107/18870	3.83371031993551e-05	0.00149877350750992	0.00127554031839675	9353/5293/6352/6374/2921/3553/6364	7
419	Fibroblasts	Fibroblasts	GO:0071219	cellular response to molecule of bacterial origin	10/162	239/18870	4.23631879964469e-05	0.00163408937164961	0.00139070170840266	5054/129607/114769/1437/7292/79931/6374/2921/3553/1440	10
420	Fibroblasts	Fibroblasts	GO:0030595	leukocyte chemotaxis	10/162	240/18870	4.38828568199844e-05	0.00164874162052227	0.00140317159401153	7424/9353/56833/5054/5293/6352/6374/2921/3553/6364	10
421	Fibroblasts	Fibroblasts	GO:0065004	protein-DNA complex assembly	10/162	240/18870	4.38828568199844e-05	0.00164874162052227	0.00140317159401153	64754/23234/387103/1063/55839/51053/64105/64946/10036/81620	10
422	Fibroblasts	Fibroblasts	GO:0097529	myeloid leukocyte migration	10/162	242/18870	4.70623231443569e-05	0.00174552949816185	0.0014855435065405	7424/9353/56833/5054/5293/6352/6374/2921/3553/6364	10
423	Fibroblasts	Fibroblasts	GO:0032496	response to lipopolysaccharide	12/162	348/18870	4.84458185907477e-05	0.00177409814155738	0.00150985702443383	5054/129607/249/3620/114769/1437/7292/79931/6374/2921/3553/1440	12
424	Fibroblasts	Fibroblasts	GO:0097530	granulocyte migration	8/162	156/18870	6.13967023488999e-05	0.00222025824869209	0.00188956429992206	9353/56833/5293/6352/6374/2921/3553/6364	8
425	Fibroblasts	Fibroblasts	GO:0010639	negative regulation of organelle organization	12/162	363/18870	7.25652395536161e-05	0.00259174367936557	0.00220571923737372	3925/332/4085/9353/11130/1063/891/991/54908/22974/55055/3976	12
426	Fibroblasts	Fibroblasts	GO:0002237	response to molecule of bacterial origin	12/162	369/18870	8.47825034776335e-05	0.00299116808000968	0.00254565180531688	5054/129607/249/3620/114769/1437/7292/79931/6374/2921/3553/1440	12
427	Fibroblasts	Fibroblasts	GO:0032392	DNA geometric change	6/162	85/18870	9.11875744806979e-05	0.00317838136111637	0.00270498080799432	3159/3149/51659/5984/4172/4175	6
428	Fibroblasts	Fibroblasts	GO:0006275	regulation of DNA replication	7/162	124/18870	9.79944745565237e-05	0.00337497636776218	0.00287229418530964	983/51053/5984/8914/4172/4175/81620	7
429	Fibroblasts	Fibroblasts	GO:0071216	cellular response to biotic stimulus	10/162	265/18870	0.000100260295033014	0.00341238862977071	0.00290413411866527	5054/129607/114769/1437/7292/79931/6374/2921/3553/1440	10
430	Fibroblasts	Fibroblasts	GO:0090025	regulation of monocyte chemotaxis	4/162	29/18870	0.000105151128303993	0.0035372350486448	0.00301038542353783	9353/56833/5054/6352	4
431	Fibroblasts	Fibroblasts	GO:0032147	activation of protein kinase activity	6/162	88/18870	0.000110627274609383	0.00367867477522924	0.00313075856396063	1894/63967/3084/6352/22974/8312	6
432	Fibroblasts	Fibroblasts	GO:0051048	negative regulation of secretion	8/162	172/18870	0.000121526603952058	0.00399518710492392	0.00340012830913713	3624/7447/3084/6343/1815/3976/22925/3553	8
433	Fibroblasts	Fibroblasts	GO:0000727	double-strand break repair via break-induced replication	3/162	12/18870	0.000129089750250948	0.00418840925606695	0.0035645711972422	51659/4172/4175	3
434	Fibroblasts	Fibroblasts	GO:0007052	mitotic spindle organization	7/162	130/18870	0.000131747404874557	0.00418840925606695	0.0035645711972422	3925/332/9055/891/991/22974/64946	7
435	Fibroblasts	Fibroblasts	GO:0071621	granulocyte chemotaxis	7/162	130/18870	0.000131747404874557	0.00418840925606695	0.0035645711972422	9353/5293/6352/6374/2921/3553/6364	7
436	Fibroblasts	Fibroblasts	GO:0071103	DNA conformation change	6/162	92/18870	0.000141516758331846	0.00445008675928294	0.00378727342949872	3159/3149/51659/5984/4172/4175	6
437	Fibroblasts	Fibroblasts	GO:0051781	positive regulation of cell division	6/162	94/18870	0.000159330300494538	0.00495637160570644	0.00421815023041002	7424/332/1894/9585/2247/3553	6
438	Fibroblasts	Fibroblasts	GO:0051656	establishment of organelle localization	13/162	469/18870	0.000210796191678836	0.0063792485179322	0.00542909828931665	332/4085/84823/1063/891/1894/5293/51203/54908/55055/4001/79980/81620	13
439	Fibroblasts	Fibroblasts	GO:1990868	response to chemokine	6/162	99/18870	0.000211686089775835	0.0063792485179322	0.00542909828931665	4015/9353/6352/6374/2921/6364	6
440	Fibroblasts	Fibroblasts	GO:1990869	cellular response to chemokine	6/162	99/18870	0.000211686089775835	0.0063792485179322	0.00542909828931665	4015/9353/6352/6374/2921/6364	6
441	Fibroblasts	Fibroblasts	GO:0051347	positive regulation of transferase activity	12/162	414/18870	0.000247110687795972	0.00737001257519328	0.00627229407221681	11065/1894/63967/3084/6352/5984/991/22974/2247/8312/1815/3553	12
442	Fibroblasts	Fibroblasts	GO:0034501	protein localization to kinetochore	3/162	15/18870	0.00026196983186236	0.00765534064220006	0.00651512426077681	983/54908/55055	3
443	Fibroblasts	Fibroblasts	GO:1903083	protein localization to condensed chromosome	3/162	15/18870	0.00026196983186236	0.00765534064220006	0.00651512426077681	983/54908/55055	3
444	Fibroblasts	Fibroblasts	GO:0006270	DNA replication initiation	4/162	37/18870	0.000277190580704744	0.00793972623741411	0.00675715235297964	51053/4172/4175/81620	4
445	Fibroblasts	Fibroblasts	GO:0009132	nucleoside diphosphate metabolic process	4/162	37/18870	0.000277190580704744	0.00793972623741411	0.00675715235297964	4907/26289/6241/129607	4
446	Fibroblasts	Fibroblasts	GO:0009074	aromatic amino acid family catabolic process	3/162	16/18870	0.000320395933096342	0.00899908188784193	0.00765872342884358	6999/2184/3620	3
447	Fibroblasts	Fibroblasts	GO:1902969	mitotic DNA replication	3/162	16/18870	0.000320395933096342	0.00899908188784193	0.00765872342884358	7083/4172/4175	3
448	Fibroblasts	Fibroblasts	GO:0002548	monocyte chemotaxis	5/162	71/18870	0.000361461344676238	0.010005901305899	0.00851558322429742	9353/56833/5054/6352/6364	5
449	Fibroblasts	Fibroblasts	GO:0007051	spindle organization	8/162	202/18870	0.000363159224721534	0.010005901305899	0.00851558322429742	3925/332/9055/891/9133/991/22974/64946	8
450	Fibroblasts	Fibroblasts	GO:0044839	cell cycle G2/M phase transition	7/162	155/18870	0.000387826078384691	0.0105847249506312	0.00900819461113994	983/10763/1063/891/63967/9133/2305	7
451	Fibroblasts	Fibroblasts	GO:0009394	2'-deoxyribonucleotide metabolic process	4/162	42/18870	0.00045437354194415	0.0121245680312404	0.0103186874397625	7298/26289/6241/129607	4
452	Fibroblasts	Fibroblasts	GO:0000076	DNA replication checkpoint signaling	3/162	18/18870	0.000461010191301915	0.0121245680312404	0.0103186874397625	63967/8914/81620	3
453	Fibroblasts	Fibroblasts	GO:1901970	positive regulation of mitotic sister chromatid separation	3/162	18/18870	0.000461010191301915	0.0121245680312404	0.0103186874397625	332/11065/991	3
454	Fibroblasts	Fibroblasts	GO:1904666	regulation of ubiquitin protein ligase activity	3/162	18/18870	0.000461010191301915	0.0121245680312404	0.0103186874397625	4085/11065/991	3
455	Fibroblasts	Fibroblasts	GO:0009262	deoxyribonucleotide metabolic process	4/162	43/18870	0.000497650810059405	0.0127407415354147	0.0108430856518766	7298/26289/6241/129607	4
456	Fibroblasts	Fibroblasts	GO:0019692	deoxyribose phosphate metabolic process	4/162	43/18870	0.000497650810059405	0.0127407415354147	0.0108430856518766	7298/26289/6241/129607	4
457	Fibroblasts	Fibroblasts	GO:0072528	pyrimidine-containing compound biosynthetic process	4/162	43/18870	0.000497650810059405	0.0127407415354147	0.0108430856518766	7083/7298/26289/129607	4
458	Fibroblasts	Fibroblasts	GO:0009123	nucleoside monophosphate metabolic process	5/162	77/18870	0.00052633757279057	0.0133569701586238	0.0113675307733808	4907/7083/7298/26289/129607	5
459	Fibroblasts	Fibroblasts	GO:0045840	positive regulation of mitotic nuclear division	4/162	44/18870	0.000543783442307081	0.013567408749118	0.0115466258170128	11065/51203/991/3553	4
460	Fibroblasts	Fibroblasts	GO:0007076	mitotic chromosome condensation	3/162	19/18870	0.000544009476286792	0.013567408749118	0.0115466258170128	10051/10592/51203	3
461	Fibroblasts	Fibroblasts	GO:0032508	DNA duplex unwinding	5/162	79/18870	0.000592188060521298	0.0146427355477617	0.0124617892358013	3159/51659/5984/4172/4175	5
462	Fibroblasts	Fibroblasts	GO:0070371	ERK1 and ERK2 cascade	10/162	336/18870	0.00066515580291135	0.0163075909984961	0.0138786746031191	3624/2335/983/3084/6352/8482/2247/3976/3553/6364	10
463	Fibroblasts	Fibroblasts	GO:0030261	chromosome condensation	4/162	47/18870	0.000700362385311446	0.0170264569807228	0.0144904698738918	10051/983/10592/51203	4
464	Fibroblasts	Fibroblasts	GO:0090231	regulation of spindle checkpoint	3/162	21/18870	0.000737330535802047	0.0174844036071748	0.0148802081384037	332/4085/891	3
465	Fibroblasts	Fibroblasts	GO:0090266	regulation of mitotic cell cycle spindle assembly checkpoint	3/162	21/18870	0.000737330535802047	0.0174844036071748	0.0148802081384037	332/4085/891	3
466	Fibroblasts	Fibroblasts	GO:1903504	regulation of mitotic spindle checkpoint	3/162	21/18870	0.000737330535802047	0.0174844036071748	0.0148802081384037	332/4085/891	3
467	Fibroblasts	Fibroblasts	GO:0045860	positive regulation of protein kinase activity	9/162	282/18870	0.00075546133125716	0.0177686961896501	0.015122157071549	1894/63967/3084/6352/22974/2247/8312/1815/3553	9
468	Fibroblasts	Fibroblasts	GO:0033628	regulation of cell adhesion mediated by integrin	4/162	49/18870	0.000820954062131855	0.018989912598756	0.0161614807315263	9404/5054/6352/3976	4
469	Fibroblasts	Fibroblasts	GO:0043410	positive regulation of MAPK cascade	12/162	474/18870	0.00082363868941309	0.018989912598756	0.0161614807315263	3624/1000/55816/3084/6352/8482/2247/8312/1815/3976/3553/6364	12
470	Fibroblasts	Fibroblasts	GO:0072527	pyrimidine-containing compound metabolic process	5/162	85/18870	0.000827075349963103	0.018989912598756	0.0161614807315263	7083/7298/26289/129607/200316	5
471	Fibroblasts	Fibroblasts	GO:0035268	protein mannosylation	3/162	22/18870	0.000848392605830143	0.0193259827454063	0.0164474952758948	160418/23333/286148	3
472	Fibroblasts	Fibroblasts	GO:0000281	mitotic cytokinesis	5/162	88/18870	0.000967664144709234	0.0212488720242767	0.0180839819036088	3925/332/1894/51203/9585	5
473	Fibroblasts	Fibroblasts	GO:0048864	stem cell development	5/162	88/18870	0.000967664144709234	0.0212488720242767	0.0180839819036088	2335/1000/3084/8482/2247	5
474	Fibroblasts	Fibroblasts	GO:0036303	lymph vessel morphogenesis	3/162	23/18870	0.000969530282476504	0.0212488720242767	0.0180839819036088	7424/147372/2247	3
475	Fibroblasts	Fibroblasts	GO:0051590	positive regulation of neurotransmitter transport	3/162	23/18870	0.000969530282476504	0.0212488720242767	0.0180839819036088	5865/6857/1815	3
476	Fibroblasts	Fibroblasts	GO:0097502	mannosylation	3/162	23/18870	0.000969530282476504	0.0212488720242767	0.0180839819036088	160418/23333/286148	3
477	Fibroblasts	Fibroblasts	GO:0045766	positive regulation of angiogenesis	7/162	185/18870	0.00110550879111636	0.023867439796266	0.0203125299483203	7424/23576/5054/5293/147372/2247/3553	7
478	Fibroblasts	Fibroblasts	GO:1904018	positive regulation of vasculature development	7/162	185/18870	0.00110550879111636	0.023867439796266	0.0203125299483203	7424/23576/5054/5293/147372/2247/3553	7
479	Fibroblasts	Fibroblasts	GO:0045132	meiotic chromosome segregation	5/162	91/18870	0.00112528627766277	0.0239113825672789	0.0203499277111232	10051/9232/10592/29893/9133	5
480	Fibroblasts	Fibroblasts	GO:0070098	chemokine-mediated signaling pathway	5/162	91/18870	0.00112528627766277	0.0239113825672789	0.0203499277111232	9353/6352/6374/2921/6364	5
481	Fibroblasts	Fibroblasts	GO:0050727	regulation of inflammatory response	11/162	425/18870	0.00113506034743887	0.0239113825672789	0.0203499277111232	4907/56833/5054/6352/5465/3620/8482/114769/7292/3553/4818	11
482	Fibroblasts	Fibroblasts	GO:0051302	regulation of cell division	7/162	186/18870	0.0011406051829535	0.0239113825672789	0.0203499277111232	7424/332/9055/1894/9585/2247/3553	7
483	Fibroblasts	Fibroblasts	GO:0001667	ameboidal-type cell migration	12/162	497/18870	0.00123656860419003	0.0255115340541872	0.0217117463760962	7424/2335/1000/9353/9404/5293/147372/6273/5168/8482/2247/6781	12
484	Fibroblasts	Fibroblasts	GO:1901606	alpha-amino acid catabolic process	5/162	93/18870	0.00124043896832052	0.0255115340541872	0.0217117463760962	6999/23576/23464/2184/3620	5
485	Fibroblasts	Fibroblasts	GO:0008156	negative regulation of DNA replication	3/162	25/18870	0.00124338966527494	0.0255115340541872	0.0217117463760962	51053/8914/81620	3
486	Fibroblasts	Fibroblasts	GO:0000086	G2/M transition of mitotic cell cycle	6/162	140/18870	0.00132909131685242	0.0270778956313665	0.0230448079326746	983/10763/1063/891/63967/2305	6
487	Fibroblasts	Fibroblasts	GO:0006929	substrate-dependent cell migration	3/162	26/18870	0.0013967629473023	0.0280613556010108	0.0238817875273398	7424/2335/9353	3
488	Fibroblasts	Fibroblasts	GO:0042537	benzene-containing compound metabolic process	3/162	26/18870	0.0013967629473023	0.0280613556010108	0.0238817875273398	6999/2184/3620	3
489	Fibroblasts	Fibroblasts	GO:0007080	mitotic metaphase chromosome alignment	4/162	57/18870	0.00145134671984509	0.0288097294147198	0.024518695617745	332/891/54908/81620	4
490	Fibroblasts	Fibroblasts	GO:0140013	meiotic nuclear division	7/162	194/18870	0.00145393034723439	0.0288097294147198	0.024518695617745	10051/9232/10592/29893/9133/991/3976	7
491	Fibroblasts	Fibroblasts	GO:0050996	positive regulation of lipid catabolic process	3/162	27/18870	0.00156151537544414	0.03041108938091	0.0258815427663684	5465/6343/3553	3
492	Fibroblasts	Fibroblasts	GO:0070372	regulation of ERK1 and ERK2 cascade	9/162	313/18870	0.00156320909235728	0.03041108938091	0.0258815427663684	3624/2335/3084/6352/8482/2247/3976/3553/6364	9
493	Fibroblasts	Fibroblasts	GO:1901992	positive regulation of mitotic cell cycle phase transition	5/162	98/18870	0.00156628147865731	0.03041108938091	0.0258815427663684	11065/6241/983/891/991	5
494	Fibroblasts	Fibroblasts	GO:0097305	response to alcohol	8/162	254/18870	0.00160772188118115	0.0310075960150471	0.0263892033690014	3624/7298/9353/983/5465/7292/1815/1440	8
495	Fibroblasts	Fibroblasts	GO:2000108	positive regulation of leukocyte apoptotic process	3/162	28/18870	0.00173794657625049	0.0332972148681633	0.0283377974335998	5293/6352/3620	3
496	Fibroblasts	Fibroblasts	GO:0051785	positive regulation of nuclear division	4/162	60/18870	0.00175637730624417	0.0334289443879236	0.0284499066433873	11065/51203/991/3553	4
497	Fibroblasts	Fibroblasts	GO:0031960	response to corticosteroid	6/162	149/18870	0.00182575619889319	0.0345223051202483	0.0293804179512292	3624/64754/7298/9353/249/6781	6
498	Fibroblasts	Fibroblasts	GO:1901605	alpha-amino acid metabolic process	7/162	207/18870	0.00210221579890116	0.0391935782842397	0.0333559334170817	6999/586/1719/23576/23464/2184/3620	7
499	Fibroblasts	Fibroblasts	GO:0009185	ribonucleoside diphosphate metabolic process	3/162	30/18870	0.00212699336005034	0.0391935782842397	0.0333559334170817	4907/26289/6241	3
500	Fibroblasts	Fibroblasts	GO:0010955	negative regulation of protein processing	3/162	30/18870	0.00212699336005034	0.0391935782842397	0.0333559334170817	83596/5054/114769	3
501	Fibroblasts	Fibroblasts	GO:1903318	negative regulation of protein maturation	3/162	30/18870	0.00212699336005034	0.0391935782842397	0.0333559334170817	83596/5054/114769	3
502	Fibroblasts	Fibroblasts	GO:0050900	leukocyte migration	10/162	396/18870	0.00226885758067313	0.0415430694992872	0.0353554822198165	7424/9353/56833/5054/5293/6352/6374/2921/3553/6364	10
503	Fibroblasts	Fibroblasts	GO:0055074	calcium ion homeostasis	9/162	331/18870	0.00228475009635442	0.0415709561556813	0.0353792153285202	4907/794/6352/249/64072/2247/10518/1815/6781	9
504	Fibroblasts	Fibroblasts	GO:0001945	lymph vessel development	3/162	31/18870	0.00234015830432447	0.0420501737541037	0.0357870563832294	7424/147372/2247	3
505	Fibroblasts	Fibroblasts	GO:2000191	regulation of fatty acid transport	3/162	31/18870	0.00234015830432447	0.0420501737541037	0.0357870563832294	5465/22925/3553	3
506	Fibroblasts	Fibroblasts	GO:2001236	regulation of extrinsic apoptotic signaling pathway	6/162	158/18870	0.00245193266019123	0.0437866739872422	0.0372649154787998	3624/8743/83596/5054/1437/3553	6
507	Fibroblasts	Fibroblasts	GO:1903046	meiotic cell cycle process	7/162	214/18870	0.00253339582175248	0.0449638902596929	0.0382667925545952	10051/9232/10592/29893/9133/991/3976	7
508	Fibroblasts	Fibroblasts	GO:0009072	aromatic amino acid metabolic process	3/162	32/18870	0.00256610110444063	0.0451812955458021	0.0384518166469449	6999/2184/3620	3
509	Fibroblasts	Fibroblasts	GO:0033674	positive regulation of kinase activity	9/162	337/18870	0.00257687997409517	0.0451812955458021	0.0384518166469449	1894/63967/3084/6352/22974/2247/8312/1815/3553	9
510	Fibroblasts	Fibroblasts	GO:0046888	negative regulation of hormone secretion	4/162	67/18870	0.00263566683572885	0.0456585877590633	0.0388580190908905	3624/7447/3976/3553	4
511	Fibroblasts	Fibroblasts	GO:0070613	regulation of protein processing	4/162	67/18870	0.00263566683572885	0.0456585877590633	0.0388580190908905	83596/5054/147372/114769	4
512	Fibroblasts	Fibroblasts	GO:0006310	DNA recombination	9/162	340/18870	0.00273366908303377	0.0470744324834327	0.0400629823635087	3149/2237/29893/51659/29128/8914/4172/4175/7292	9
513	Fibroblasts	Fibroblasts	GO:0006221	pyrimidine nucleotide biosynthetic process	3/162	33/18870	0.00280507257704536	0.0475799389692659	0.0404931967359008	7298/26289/129607	3
514	Fibroblasts	Fibroblasts	GO:0033198	response to ATP	3/162	33/18870	0.00280507257704536	0.0475799389692659	0.0404931967359008	4907/10518/3553	3
515	Fibroblasts	Fibroblasts	GO:0140694	non-membrane-bounded organelle assembly	10/162	408/18870	0.00281236417689059	0.0475799389692659	0.0404931967359008	332/387103/9055/1063/9133/64105/991/22974/64946/1437	10
516	Fibroblasts	Fibroblasts	GO:0009063	amino acid catabolic process	5/162	113/18870	0.00292165360554003	0.0491415341908564	0.0418222018565369	6999/23576/23464/2184/3620	5
517	Fibroblasts	Fibroblasts	GO:0031349	positive regulation of defense response	11/162	480/18870	0.00294077566811485	0.0491772486003253	0.0418525968221518	4940/5054/6352/55601/3620/839/7292/79931/3902/3553/4818	11
518	Macrophages	Macrophages	GO:0006882	intracellular zinc ion homeostasis	12/649	36/18870	1.45431818919796e-09	6.54297753320161e-06	6.03159333204205e-06	4501/4493/4494/4495/4496/4499/64924/55334/7779/7922/55630/25800	12
519	Macrophages	Macrophages	GO:0006399	tRNA metabolic process	24/649	197/18870	8.06077001106331e-08	0.000181327021398869	0.00016715491496626	60487/10556/138716/81627/57505/79074/26995/5188/11340/80222/23404/51095/51654/55699/23438/158234/116461/11102/57038/54901/51067/115708/283459/10978	24
520	Macrophages	Macrophages	GO:0019318	hexose metabolic process	25/649	233/18870	5.10781503797851e-07	0.000766001995195511	0.000706133026302995	2597/114897/3099/5372/1196/2821/3101/132158/57001/2026/283209/5214/221937/2203/230/90673/6095/8604/2931/5091/2171/23509/4351/5290/6934	25
521	Macrophages	Macrophages	GO:0005996	monosaccharide metabolic process	26/649	261/18870	1.26693730434027e-06	0.00130063073391181	0.00119897640215078	2597/114897/3099/6513/5372/1196/2821/3101/132158/57001/2026/283209/5214/221937/2203/230/90673/6095/8604/2931/5091/2171/23509/4351/5290/6934	26
522	Macrophages	Macrophages	GO:0034470	ncRNA processing	36/649	439/18870	1.44546647467416e-06	0.00130063073391181	0.00119897640215078	56342/60487/65083/8575/114034/10556/112479/138716/115939/81627/55756/79074/9136/26995/55646/11340/79863/23404/51095/51654/79707/22894/84294/158234/23160/116461/11102/118460/54901/55299/54512/9790/115708/27292/10978/10607	36
523	Macrophages	Macrophages	GO:0032543	mitochondrial translation	17/649	130/18870	2.34131305774487e-06	0.0017555945744657	0.00161838130658154	64968/64983/64949/64969/57505/26995/5188/80222/51654/55699/10884/10102/57038/51067/4528/283459/63875	17
524	Macrophages	Macrophages	GO:0042254	ribosome biogenesis	29/649	325/18870	2.96182398886956e-06	0.00185782617060185	0.00171262271432746	56342/64745/65083/10556/112479/115939/10514/51042/6838/9136/4927/55646/11340/79863/51491/23404/51388/6059/79707/22894/84294/55003/23160/118460/55299/54512/9790/27292/10607	29
525	Macrophages	Macrophages	GO:0006006	glucose metabolic process	21/649	193/18870	3.30353620022556e-06	0.00185782617060185	0.00171262271432746	2597/114897/3099/1196/2821/3101/57001/2026/283209/5214/221937/2203/230/90673/6095/8604/2931/5091/2171/5290/6934	21
526	Macrophages	Macrophages	GO:0097501	stress response to metal ion	7/649	21/18870	4.20654209868986e-06	0.00210280365577841	0.00193845331799276	4501/4493/4494/4495/4496/4499/7779	7
527	Macrophages	Macrophages	GO:0061687	detoxification of inorganic compound	7/649	22/18870	5.98703956434646e-06	0.00269356909999947	0.00248304588247632	4501/4493/4494/4495/4496/4499/7779	7
528	Macrophages	Macrophages	GO:0050852	T cell receptor signaling pathway	17/649	144/18870	9.52438195890078e-06	0.00333720743385079	0.003076378912126	3783/917/7070/10666/80381/27040/8517/11120/8890/25/26191/50943/25800/919/7535/28755/5290	17
529	Macrophages	Macrophages	GO:0010273	detoxification of copper ion	6/649	16/18870	9.64296435653708e-06	0.00333720743385079	0.003076378912126	4501/4493/4494/4495/4496/4499	6
530	Macrophages	Macrophages	GO:1990169	stress response to copper ion	6/649	16/18870	9.64296435653708e-06	0.00333720743385079	0.003076378912126	4501/4493/4494/4495/4496/4499	6
531	Macrophages	Macrophages	GO:0140053	mitochondrial gene expression	18/649	163/18870	1.33635960074367e-05	0.00429448703124699	0.00395883971949629	64968/64983/64949/64969/57505/26995/5188/80222/51095/51654/55699/10884/10102/57038/51067/4528/283459/63875	18
532	Macrophages	Macrophages	GO:0071025	RNA surveillance	6/649	17/18870	1.44699554218153e-05	0.00434002196284982	0.00400081574469842	11340/23404/51095/53918/118460/54512	6
533	Macrophages	Macrophages	GO:0030593	neutrophil chemotaxis	14/649	107/18870	1.79229746844694e-05	0.00487691478933054	0.00449574625237475	6374/5880/6364/54210/2921/2920/6372/7130/4192/3576/6368/2919/10451/414062	14
534	Macrophages	Macrophages	GO:0006002	fructose 6-phosphate metabolic process	5/649	11/18870	1.84279954253432e-05	0.00487691478933054	0.00449574625237475	3099/3101/5214/2203/2673	5
535	Macrophages	Macrophages	GO:0071280	cellular response to copper ion	7/649	26/18870	2.04812122244457e-05	0.00511916521098786	0.00471906293358574	4501/4493/4494/4495/4496/4499/84557	7
536	Macrophages	Macrophages	GO:0046686	response to cadmium ion	10/649	59/18870	2.96302678918851e-05	0.00690517700276971	0.0063654841171518	4501/4493/4318/4494/4495/4496/4499/2821/7779/5111	10
537	Macrophages	Macrophages	GO:0071394	cellular response to testosterone stimulus	5/649	12/18870	3.06964970116457e-05	0.00690517700276971	0.0063654841171518	6696/55334/2002/9475/6715	5
538	Macrophages	Macrophages	GO:0071621	granulocyte chemotaxis	15/649	130/18870	4.13117262267248e-05	0.00885054553781118	0.00815880708437572	6374/5880/6364/54210/2921/2920/6372/1435/7130/4192/3576/6368/2919/10451/414062	15
539	Macrophages	Macrophages	GO:1903008	organelle disassembly	16/649	146/18870	4.37643315619189e-05	0.00894980580441242	0.00825030939492634	2017/664/3099/84557/79876/9706/10767/6059/124045/1513/2931/53918/79594/10524/4528/79065	16
540	Macrophages	Macrophages	GO:0031123	RNA 3'-end processing	13/649	102/18870	4.69943764972798e-05	0.0090312487461595	0.0083253869420967	114034/112479/64895/23248/55756/11340/55197/53981/23404/51095/118460/54512/10978	13
541	Macrophages	Macrophages	GO:0016052	carbohydrate catabolic process	17/649	163/18870	4.81773660608642e-05	0.0090312487461595	0.0083253869420967	2597/3099/5836/55556/2821/3101/178/132158/2026/5214/221937/2203/230/79660/2931/669/64223	17
542	Macrophages	Macrophages	GO:0016075	rRNA catabolic process	6/649	21/18870	5.64003161735908e-05	0.0101498008985994	0.00935651560942938	11340/23404/22894/53918/118460/54512	6
543	Macrophages	Macrophages	GO:0042558	pteridine-containing compound metabolic process	7/649	32/18870	8.75756730430949e-05	0.0147010901257325	0.0135520864508805	6697/10588/1719/441024/8836/6470/4552	7
544	Macrophages	Macrophages	GO:0050851	antigen receptor-mediated signaling pathway	19/649	205/18870	8.95522442303393e-05	0.0147010901257325	0.0135520864508805	3783/917/7070/10666/80381/27040/8517/11120/8890/25/26191/50943/25800/919/2874/7535/10451/28755/5290	19
545	Macrophages	Macrophages	GO:0006275	regulation of DNA replication	14/649	124/18870	9.38080175137194e-05	0.0147010901257325	0.0135520864508805	4171/253461/6416/5985/4176/54921/2069/4172/86/5111/4798/81620/5884/4683	14
546	Macrophages	Macrophages	GO:0034472	snRNA 3'-end processing	6/649	23/18870	9.89359282990732e-05	0.0147010901257325	0.0135520864508805	114034/55756/11340/23404/118460/54512	6
547	Macrophages	Macrophages	GO:0006364	rRNA processing	20/649	225/18870	0.000105306154703002	0.0147010901257325	0.0135520864508805	56342/65083/10556/112479/115939/9136/55646/11340/79863/23404/79707/22894/84294/23160/118460/55299/54512/9790/27292/10607	20
548	Macrophages	Macrophages	GO:0030174	regulation of DNA-templated DNA replication initiation	5/649	15/18870	0.000106798339452843	0.0147010901257325	0.0135520864508805	4171/4176/4172/81620/4683	5
549	Macrophages	Macrophages	GO:0046655	folic acid metabolic process	5/649	15/18870	0.000106798339452843	0.0147010901257325	0.0135520864508805	10588/1719/441024/6470/4552	5
550	Macrophages	Macrophages	GO:0031667	response to nutrient levels	34/649	495/18870	0.000109591875013051	0.0147010901257325	0.0135520864508805	2153/664/6513/6696/10631/6935/84219/84557/54332/178/8493/10514/8443/55630/9706/8195/435/133/81929/55846/221937/2203/4023/6423/1513/6715/1277/5443/26263/5468/10524/6566/54828/64223	34
551	Macrophages	Macrophages	GO:0043039	tRNA aminoacylation	8/649	44/18870	0.000111099591970417	0.0147010901257325	0.0135520864508805	57505/5188/80222/55699/23438/57038/51067/283459	8
552	Macrophages	Macrophages	GO:0000724	double-strand break repair via homologous recombination	17/649	175/18870	0.000117049357040561	0.0147956804766296	0.0136392838356876	4171/23613/84250/29128/4176/2237/26122/51659/25/4172/27343/86/56160/55929/10524/4683/56893	17
553	Macrophages	Macrophages	GO:0022411	cellular component disassembly	34/649	497/18870	0.000118391753091502	0.0147956804766296	0.0136392838356876	2017/664/3099/4609/444/4318/10630/58526/256471/11034/5830/84557/79876/4314/9706/91782/10767/6059/57724/4319/8289/124045/1513/400410/2931/53918/79594/5195/10524/4312/56893/4528/79065/5290	34
554	Macrophages	Macrophages	GO:0035357	peroxisome proliferator activated receptor signaling pathway	6/649	24/18870	0.000128100478973992	0.0150953968545495	0.0139155750650846	81/10370/84498/2874/5468/2171	6
555	Macrophages	Macrophages	GO:0071294	cellular response to zinc ion	6/649	24/18870	0.000128100478973992	0.0150953968545495	0.0139155750650846	4501/4493/4494/4495/4496/4499	6
556	Macrophages	Macrophages	GO:0043038	amino acid activation	8/649	45/18870	0.0001310951930441	0.0150953968545495	0.0139155750650846	57505/5188/80222/55699/23438/57038/51067/283459	8
557	Macrophages	Macrophages	GO:0045926	negative regulation of growth	21/649	247/18870	0.000134211130069344	0.0150953968545495	0.0139155750650846	4501/4493/6696/3624/4494/4495/4496/4499/10370/9706/2395/2203/6423/10201/400410/2931/79594/1029/54910/3300/9792	21
558	Macrophages	Macrophages	GO:1990266	neutrophil migration	14/649	129/18870	0.000143745705253439	0.0157734616569567	0.0145406438690257	6374/5880/6364/54210/2921/2920/6372/7130/4192/3576/6368/2919/10451/414062	14
559	Macrophages	Macrophages	GO:0000725	recombinational repair	17/649	179/18870	0.000154223718700728	0.0165202978674899	0.0152291090646834	4171/23613/84250/29128/4176/2237/26122/51659/25/4172/27343/86/56160/55929/10524/4683/56893	17
560	Macrophages	Macrophages	GO:0090329	regulation of DNA-templated DNA replication	8/649	47/18870	0.000180027328662117	0.0188358825965317	0.0173637129725518	4171/5985/4176/54921/4172/5111/81620/4683	8
561	Macrophages	Macrophages	GO:0006760	folic acid-containing compound metabolic process	6/649	26/18870	0.000206643536146005	0.0205996526879451	0.0189896308163227	10588/1719/441024/8836/6470/4552	6
562	Macrophages	Macrophages	GO:0006090	pyruvate metabolic process	13/649	118/18870	0.00021169933655936	0.0205996526879451	0.0189896308163227	2597/3099/2821/3101/2026/5214/221937/2203/230/669/5091/6566/64223	13
563	Macrophages	Macrophages	GO:2000036	regulation of stem cell population maintenance	10/649	74/18870	0.000213347767179809	0.0205996526879451	0.0189896308163227	4609/81606/3622/65980/8289/86/27097/23160/84678/79685	10
564	Macrophages	Macrophages	GO:0008033	tRNA processing	14/649	134/18870	0.000215199750240814	0.0205996526879451	0.0189896308163227	60487/10556/138716/81627/79074/26995/51095/51654/158234/116461/11102/54901/115708/10978	14
565	Macrophages	Macrophages	GO:0022616	DNA strand elongation	7/649	37/18870	0.000230750198971133	0.0206474132680407	0.0190336585384074	4176/10714/4172/86/5111/4798/4683	7
566	Macrophages	Macrophages	GO:0046688	response to copper ion	7/649	37/18870	0.000230750198971133	0.0206474132680407	0.0190336585384074	4501/4493/4494/4495/4496/4499/84557	7
567	Macrophages	Macrophages	GO:0071276	cellular response to cadmium ion	7/649	37/18870	0.000230750198971133	0.0206474132680407	0.0190336585384074	4501/4493/4318/4494/4495/4496/4499	7
568	Macrophages	Macrophages	GO:0006096	glycolytic process	11/649	89/18870	0.000234056029488792	0.0206474132680407	0.0190336585384074	2597/3099/2821/3101/2026/5214/221937/2203/230/669/64223	11
569	Macrophages	Macrophages	GO:0030595	leukocyte chemotaxis	20/649	240/18870	0.000250865408802976	0.0213779773955411	0.0197071234399298	6374/4282/5880/6364/5054/54210/2921/2920/6372/8740/1435/7130/10488/4192/3576/6368/2919/1235/10451/414062	20
570	Macrophages	Macrophages	GO:0071577	zinc ion transmembrane transport	6/649	27/18870	0.00025801783425827	0.0213779773955411	0.0197071234399298	64924/55334/7779/7922/55630/25800	6
571	Macrophages	Macrophages	GO:0034644	cellular response to UV	11/649	90/18870	0.000258518118073848	0.0213779773955411	0.0197071234399298	4609/4318/5603/4314/10714/5111/56160/400410/7076/4312/51499	11
572	Macrophages	Macrophages	GO:0006450	regulation of translational fidelity	5/649	18/18870	0.000279659790065601	0.0213779773955411	0.0197071234399298	57505/80222/51654/55699/283459	5
573	Macrophages	Macrophages	GO:0006735	NADH regeneration	5/649	18/18870	0.000279659790065601	0.0213779773955411	0.0197071234399298	3099/3101/2026/5214/221937	5
574	Macrophages	Macrophages	GO:0061621	canonical glycolysis	5/649	18/18870	0.000279659790065601	0.0213779773955411	0.0197071234399298	3099/3101/2026/5214/221937	5
575	Macrophages	Macrophages	GO:0061718	glucose catabolic process to pyruvate	5/649	18/18870	0.000279659790065601	0.0213779773955411	0.0197071234399298	3099/3101/2026/5214/221937	5
576	Macrophages	Macrophages	GO:0006626	protein targeting to mitochondrion	12/649	106/18870	0.000284819400109875	0.0213779773955411	0.0197071234399298	5880/4285/79778/10425/54332/25813/29090/58480/158234/2931/9530/10055	12
577	Macrophages	Macrophages	GO:0070098	chemokine-mediated signaling pathway	11/649	91/18870	0.000285103054841624	0.0213779773955411	0.0197071234399298	6374/57007/6364/2921/2920/6372/3576/6368/2919/1235/414062	11
578	Macrophages	Macrophages	GO:0006310	DNA recombination	25/649	340/18870	0.000318245943261806	0.0224092309576684	0.0206577765756632	4171/23613/84250/29128/56916/4436/4176/2237/26122/51659/25/4172/27343/50943/86/4437/4798/56160/1235/118460/55929/10524/3836/4683/56893	25
579	Macrophages	Macrophages	GO:0006829	zinc ion transport	6/649	28/18870	0.000318916576719582	0.0224092309576684	0.0206577765756632	64924/55334/7779/7922/55630/25800	6
580	Macrophages	Macrophages	GO:0016180	snRNA processing	6/649	28/18870	0.000318916576719582	0.0224092309576684	0.0206577765756632	114034/55756/11340/23404/118460/54512	6
581	Macrophages	Macrophages	GO:0010043	response to zinc ion	8/649	51/18870	0.000323081634227074	0.0224092309576684	0.0206577765756632	4501/4493/4494/4495/4496/4499/7779/5066	8
582	Macrophages	Macrophages	GO:0097530	granulocyte migration	15/649	156/18870	0.000323760838463758	0.0224092309576684	0.0206577765756632	6374/5880/6364/54210/2921/2920/6372/1435/7130/4192/3576/6368/2919/10451/414062	15
583	Macrophages	Macrophages	GO:0016072	rRNA metabolic process	21/649	264/18870	0.000334272604570628	0.0227862492115645	0.0210053279427157	56342/65083/10556/112479/115939/9136/55646/11340/79863/23404/79707/22894/84294/23160/53918/118460/55299/54512/9790/27292/10607	21
584	Macrophages	Macrophages	GO:0072655	establishment of protein localization to mitochondrion	13/649	124/18870	0.000346087465420985	0.0232395150287912	0.0214231675374498	5880/3099/4285/79778/10425/54332/25813/29090/58480/158234/2931/9530/10055	13
585	Macrophages	Macrophages	GO:0071492	cellular response to UV-A	4/649	11/18870	0.000377143765062672	0.0242153367471755	0.0223227212559215	4318/4314/7076/4312	4
586	Macrophages	Macrophages	GO:0000266	mitochondrial fission	7/649	40/18870	0.000382149124038555	0.0242153367471755	0.0223227212559215	664/56181/1352/54332/5468/79594/1634	7
587	Macrophages	Macrophages	GO:0006730	one-carbon metabolic process	7/649	40/18870	0.000382149124038555	0.0242153367471755	0.0223227212559215	771/191/10588/760/1719/441024/6470	7
588	Macrophages	Macrophages	GO:0017004	cytochrome complex assembly	7/649	40/18870	0.000382149124038555	0.0242153367471755	0.0223227212559215	90624/55245/1352/29090/90639/6341/116228	7
589	Macrophages	Macrophages	GO:0000291	nuclear-transcribed mRNA catabolic process, exonucleolytic	5/649	20/18870	0.000477979664357995	0.0294579521910496	0.0271555858337491	11340/23404/22894/118460/54512	5
590	Macrophages	Macrophages	GO:0061620	glycolytic process through glucose-6-phosphate	5/649	20/18870	0.000477979664357995	0.0294579521910496	0.0271555858337491	3099/3101/2026/5214/221937	5
591	Macrophages	Macrophages	GO:0034661	ncRNA catabolic process	8/649	55/18870	0.000547620306372552	0.0325803016907599	0.0300338996178318	100750247/11340/23404/51095/22894/53918/118460/54512	8
592	Macrophages	Macrophages	GO:0000727	double-strand break repair via break-induced replication	4/649	12/18870	0.000550367399088186	0.0325803016907599	0.0300338996178318	4171/4176/51659/4172	4
593	Macrophages	Macrophages	GO:0034427	nuclear-transcribed mRNA catabolic process, exonucleolytic, 3'-5'	4/649	12/18870	0.000550367399088186	0.0325803016907599	0.0300338996178318	11340/23404/118460/54512	4
594	Macrophages	Macrophages	GO:0070585	protein localization to mitochondrion	13/649	131/18870	0.000588758868798551	0.0337718500493745	0.0311323192743499	5880/3099/4285/79778/10425/54332/25813/29090/58480/158234/2931/9530/10055	13
595	Macrophages	Macrophages	GO:1990868	response to chemokine	11/649	99/18870	0.000593015370949229	0.0337718500493745	0.0311323192743499	6374/57007/6364/2921/2920/6372/3576/6368/2919/1235/414062	11
596	Macrophages	Macrophages	GO:1990869	cellular response to chemokine	11/649	99/18870	0.000593015370949229	0.0337718500493745	0.0311323192743499	6374/57007/6364/2921/2920/6372/3576/6368/2919/1235/414062	11
597	Macrophages	Macrophages	GO:0062197	cellular response to chemical stress	23/649	317/18870	0.000654294472568748	0.036795885401085	0.0339200029200114	4257/664/7703/6513/4318/5603/6416/8575/5830/84557/4314/23657/10494/55290/2395/1719/2203/25/2706/5111/5195/64223/5290	23
598	Macrophages	Macrophages	GO:0097193	intrinsic apoptotic signaling pathway	23/649	319/18870	0.000713033628217733	0.0396041764611306	0.0365088043557878	4282/57007/8996/664/4609/4318/6416/5326/8575/30001/3622/10514/10488/4436/10494/79156/6423/25/489/2810/51499/4683/839	23
599	Macrophages	Macrophages	GO:0032790	ribosome disassembly	4/649	13/18870	0.000773432555980516	0.0424350374311749	0.0391184116888733	10767/6059/53918/4528	4
600	Macrophages	Macrophages	GO:1903214	regulation of protein targeting to mitochondrion	7/649	45/18870	0.000801778929991712	0.0434602820003941	0.0400635254808795	5880/79778/10425/58480/2931/9530/10055	7
601	Macrophages	Macrophages	GO:0042770	signal transduction in response to DNA damage	16/649	189/18870	0.000853548841835017	0.0457156695168541	0.0421426370530071	4282/51360/261726/8493/4436/9100/63967/8738/9521/25/5884/10524/80254/51499/4683/56950	16
602	Macrophages	Macrophages	GO:0030330	DNA damage response, signal transduction by p53 class mediator	9/649	73/18870	0.00086772378616491	0.0457973245695103	0.0422179101329818	4282/8493/9100/8738/9521/10524/51499/4683/56950	9
603	Macrophages	Macrophages	GO:0051656	establishment of organelle localization	30/649	469/18870	0.000882161455218521	0.0457973245695103	0.0422179101329818	9183/5880/6284/81/27040/5870/9371/891/10494/4643/4927/8195/10312/91782/8517/81929/22906/6059/388552/55435/55212/81620/8697/5195/10524/55055/10125/161176/60684/60412	30
604	Macrophages	Macrophages	GO:0034614	cellular response to reactive oxygen species	14/649	154/18870	0.000885611744287041	0.0457973245695103	0.0422179101329818	664/7703/4318/5603/6416/5830/84557/4314/10494/2395/1719/25/5111/5195	14
605	Macrophages	Macrophages	GO:0006112	energy reserve metabolic process	10/649	89/18870	0.000953027055648323	0.0483045469053565	0.0445291736893824	55022/2997/23178/5836/178/90673/79660/5443/2931/2673	10
606	Macrophages	Macrophages	GO:1903955	positive regulation of protein targeting to mitochondrion	6/649	34/18870	0.000955568943004386	0.0483045469053565	0.0445291736893824	5880/79778/10425/58480/2931/10055	6
607	Malignant.cells	Malignant	GO:0030198	extracellular matrix organization	78/1876	321/18870	4.67228879966275e-14	1.31502911116649e-10	1.08740119552648e-10	23768/857/1284/4312/1282/1288/858/1308/1303/10630/4319/7045/25818/3688/4313/8434/1290/4314/7042/23187/871/8985/7092/3915/339366/10459/2621/4148/1289/169611/7046/165/4318/1515/55612/6624/2131/90102/11174/5806/79875/84830/2191/1299/151887/10211/4017/7837/2303/1277/1287/649/3912/55959/1281/4811/54507/4322/3569/1294/1278/4323/60626/4147/7124/64094/89780/30008/6423/2295/9510/50509/29954/4321/4320/1513…	78
608	Malignant.cells	Malignant	GO:0043062	extracellular structure organization	78/1876	322/18870	5.57944324679395e-14	1.31502911116649e-10	1.08740119552648e-10	23768/857/1284/4312/1282/1288/858/1308/1303/10630/4319/7045/25818/3688/4313/8434/1290/4314/7042/23187/871/8985/7092/3915/339366/10459/2621/4148/1289/169611/7046/165/4318/1515/55612/6624/2131/90102/11174/5806/79875/84830/2191/1299/151887/10211/4017/7837/2303/1277/1287/649/3912/55959/1281/4811/54507/4322/3569/1294/1278/4323/60626/4147/7124/64094/89780/30008/6423/2295/9510/50509/29954/4321/4320/1513…	78
609	Malignant.cells	Malignant	GO:0045229	external encapsulating structure organization	78/1876	323/18870	6.65612845199844e-14	1.31502911116649e-10	1.08740119552648e-10	23768/857/1284/4312/1282/1288/858/1308/1303/10630/4319/7045/25818/3688/4313/8434/1290/4314/7042/23187/871/8985/7092/3915/339366/10459/2621/4148/1289/169611/7046/165/4318/1515/55612/6624/2131/90102/11174/5806/79875/84830/2191/1299/151887/10211/4017/7837/2303/1277/1287/649/3912/55959/1281/4811/54507/4322/3569/1294/1278/4323/60626/4147/7124/64094/89780/30008/6423/2295/9510/50509/29954/4321/4320/1513…	78
610	Malignant.cells	Malignant	GO:0031589	cell-substrate adhesion	80/1876	356/18870	1.8605837890983e-12	2.7569200294964e-09	2.27970476895834e-09	7057/558/1012/3675/1308/87/91663/10630/4059/3655/1021/84962/5829/2316/2335/3688/10979/29984/5054/10109/9270/55966/8910/708/3691/80005/1009/6281/3915/2621/55901/11149/402/960/9448/967/55612/3897/90102/6695/7094/151887/3682/10232/3678/2199/1277/6251/10174/3912/23603/55742/5318/1281/4811/4323/1793/5881/56672/9647/6366/64005/3611/7414/2932/5880/1601/2241/9928/3689/613/4739/30008/8829/6422/50509/4321/…	80
611	Malignant.cells	Malignant	GO:0140014	mitotic nuclear division	65/1876	274/18870	1.88860684798973e-11	2.23875455760702e-08	1.85123231247161e-08	858/2069/8379/2316/126353/221035/5901/8815/10459/991/332/56647/25906/11065/283489/4605/8877/4781/23363/6790/147841/5902/4288/891/55795/7039/22974/7283/1111/84722/54443/9787/10419/11130/9212/7124/440145/9639/54908/51115/1062/1063/10300/5347/9088/57405/699/55143/9928/90417/64151/24137/3553/3832/3481/113130/3619/79866/157313/81930/9493/995/83540/701/11004	65
612	Malignant.cells	Malignant	GO:0042060	wound healing	86/1876	423/18870	7.7098851033898e-11	7.61608150129856e-08	6.29775877918999e-08	3084/7057/857/558/7980/10630/2069/51330/10398/84962/2316/2152/7476/2335/3688/308/1192/10979/5270/131566/5054/5339/7042/653145/55966/60/710/4638/10544/6281/7076/2621/5624/1289/26509/2768/7046/10413/4627/3705/2149/5754/7410/960/309/55612/2131/90102/84830/2191/2923/7094/5154/4162/2303/7168/3678/79001/1281/3569/2776/2048/949/3611/7414/5265/7124/6558/5058/9158/64094/6288/89780/2207/23657/1839/4488/849…	86
613	Malignant.cells	Malignant	GO:0007088	regulation of mitotic nuclear division	37/1876	118/18870	1.06005949587019e-10	8.97567518860371e-08	7.42201054552118e-08	858/2069/8379/10459/991/332/25906/11065/8877/23363/6790/147841/4288/891/55795/7039/1111/9787/10419/11130/9212/7124/54908/1063/5347/9088/57405/699/55143/3553/3481/3619/79866/157313/995/83540/701	37
614	Malignant.cells	Malignant	GO:0071711	basement membrane organization	18/1876	36/18870	1.30497556195692e-09	9.66823769464833e-07	7.99469239009397e-07	23768/857/1282/858/3688/23187/8985/3915/55612/2131/90102/7837/3912/1281/4811/60626/29954/4320	18
615	Malignant.cells	Malignant	GO:0051783	regulation of nuclear division	40/1876	146/18870	1.73029463388131e-09	1.1394951438905e-06	9.42251674310101e-07	858/2069/8379/10459/991/332/25906/11065/8877/23363/6790/147841/4288/891/55795/7039/1111/9787/10419/11130/9212/7124/54908/1063/5347/9088/57405/699/55143/4488/3553/3481/3619/79866/157313/995/83540/4487/701/84072	40
616	Malignant.cells	Malignant	GO:0001667	ameboidal-type cell migration	91/1876	497/18870	6.0359372579003e-09	3.57750001275751e-06	2.95824461818777e-06	7424/7057/5216/6678/11167/1012/3675/9982/5829/147372/7476/2335/3688/1909/154810/5339/9270/7042/29775/708/10512/3691/57142/2113/6591/80005/7048/8828/7076/6273/7869/9124/306/2768/7046/152007/10371/6672/4627/5217/4318/5293/9448/309/55612/84830/2191/10982/4017/2303/153090/9734/9590/5743/5048/4233/23603/9037/25959/10000/5781/2050/1793/54443/51421/207/9647/1948/949/7026/3611/85360/60626/10505/201161/71…	91
617	Malignant.cells	Malignant	GO:0000819	sister chromatid segregation	51/1876	225/18870	1.41350105279178e-08	7.61620067263354e-06	6.29785732229525e-06	8379/2316/126353/60/5901/10459/991/332/56647/996/6602/25906/11065/283489/4605/10783/147841/8193/891/55795/22974/7283/84722/6598/9787/11130/9212/440145/9639/54908/51115/1062/1063/10300/5347/57405/699/55143/9928/90417/64151/24137/3832/113130/3619/81930/9493/83540/701/11004/7153	51
618	Malignant.cells	Malignant	GO:0007094	mitotic spindle assembly checkpoint signaling	19/1876	46/18870	2.43181004891475e-08	9.60224913869904e-06	7.94012627135104e-06	8379/10459/991/332/25906/147841/891/55795/11130/9212/54908/1063/5347/57405/699/55143/3619/83540/701	19
619	Malignant.cells	Malignant	GO:0071173	spindle assembly checkpoint signaling	19/1876	46/18870	2.43181004891475e-08	9.60224913869904e-06	7.94012627135104e-06	8379/10459/991/332/25906/147841/891/55795/11130/9212/54908/1063/5347/57405/699/55143/3619/83540/701	19
620	Malignant.cells	Malignant	GO:0071174	mitotic spindle checkpoint signaling	19/1876	46/18870	2.43181004891475e-08	9.60224913869904e-06	7.94012627135104e-06	8379/10459/991/332/25906/147841/891/55795/11130/9212/54908/1063/5347/57405/699/55143/3619/83540/701	19
621	Malignant.cells	Malignant	GO:0000070	mitotic sister chromatid segregation	44/1876	184/18870	2.5745430808107e-08	9.60224913869904e-06	7.94012627135104e-06	8379/2316/126353/5901/10459/991/332/56647/25906/11065/283489/4605/147841/891/55795/22974/7283/84722/9787/11130/9212/440145/9639/54908/51115/1062/1063/10300/5347/57405/699/55143/9928/90417/64151/24137/3832/113130/3619/81930/9493/83540/701/11004	44
622	Malignant.cells	Malignant	GO:0045785	positive regulation of cell adhesion	87/1876	482/18870	2.59213744253728e-08	9.60224913869904e-06	7.94012627135104e-06	857/1012/3675/91663/10272/10630/3655/1021/2316/3956/3606/2335/10979/3105/29984/10109/9270/7042/708/2113/60/80005/7048/6281/3915/7052/402/6602/960/9448/55612/961/140885/6541/151887/10211/2303/975/7168/3678/2199/970/6347/2650/57678/7784/6251/3912/4811/9780/5781/3569/1793/6598/5881/207/80381/9647/865/6366/1948/27/10673/3611/7124/2932/1601/6288/89780/463/3689/4739/30008/942/3553/3481/6423/9265/8829/3…	87
623	Malignant.cells	Malignant	GO:0031577	spindle checkpoint signaling	19/1876	47/18870	3.70246236432895e-08	1.2908526137281e-05	1.06740958317744e-05	8379/10459/991/332/25906/147841/891/55795/11130/9212/54908/1063/5347/57405/699/55143/3619/83540/701	19
624	Malignant.cells	Malignant	GO:1902850	microtubule cytoskeleton organization involved in mitosis	40/1876	163/18870	5.12842520154059e-08	1.49754547416678e-05	1.23832447900696e-05	2316/3688/126353/5901/991/332/56647/57562/4605/10783/6790/84080/9793/5048/891/3925/22974/7283/84722/1778/1058/9787/9212/3064/440145/9639/54908/51115/1062/5347/57405/55143/2009/24137/3832/3619/79866/9493/83540/284403	40
625	Malignant.cells	Malignant	GO:0033046	negative regulation of sister chromatid segregation	19/1876	48/18870	5.55863007114377e-08	1.49754547416678e-05	1.23832447900696e-05	8379/10459/991/332/25906/147841/891/55795/11130/9212/54908/1063/5347/57405/699/55143/3619/83540/701	19
626	Malignant.cells	Malignant	GO:0033048	negative regulation of mitotic sister chromatid segregation	19/1876	48/18870	5.55863007114377e-08	1.49754547416678e-05	1.23832447900696e-05	8379/10459/991/332/25906/147841/891/55795/11130/9212/54908/1063/5347/57405/699/55143/3619/83540/701	19
627	Malignant.cells	Malignant	GO:0045841	negative regulation of mitotic metaphase/anaphase transition	19/1876	48/18870	5.55863007114377e-08	1.49754547416678e-05	1.23832447900696e-05	8379/10459/991/332/25906/147841/891/55795/11130/9212/54908/1063/5347/57405/699/55143/3619/83540/701	19
628	Malignant.cells	Malignant	GO:2000816	negative regulation of mitotic sister chromatid separation	19/1876	48/18870	5.55863007114377e-08	1.49754547416678e-05	1.23832447900696e-05	8379/10459/991/332/25906/147841/891/55795/11130/9212/54908/1063/5347/57405/699/55143/3619/83540/701	19
629	Malignant.cells	Malignant	GO:0007091	metaphase/anaphase transition of mitotic cell cycle	28/1876	94/18870	6.66252279090487e-08	1.71690315572579e-05	1.41971195031822e-05	8379/60/10459/991/332/996/6602/25906/11065/10783/147841/8193/891/55795/6598/9787/11130/9212/54908/1062/1063/5347/57405/699/55143/3619/83540/701	28
630	Malignant.cells	Malignant	GO:0051897	positive regulation of phosphatidylinositol 3-kinase/protein kinase B signal transduction	41/1876	171/18870	7.03383796138502e-08	1.73706489988037e-05	1.43638375211441e-05	7057/558/54209/2152/3606/2335/3688/10979/9270/7042/56005/708/56034/57142/92140/3326/2621/7046/2149/5293/409/5154/3480/6348/56917/9037/867/1956/8904/1440/6366/2137/7124/3092/4157/1839/4734/3481/114897/2260/3488	41
631	Malignant.cells	Malignant	GO:0010811	positive regulation of cell-substrate adhesion	33/1876	123/18870	7.76160659843337e-08	1.84012169235658e-05	1.5216016977813e-05	1012/3675/91663/3655/1021/2316/2335/10979/10109/9270/708/80005/6281/402/9448/55612/151887/3678/2199/6251/4811/1793/5881/9647/6366/3611/2932/1601/4739/30008/8829/6422/10085	33
632	Malignant.cells	Malignant	GO:0032963	collagen metabolic process	30/1876	106/18870	8.21753344457975e-08	1.87328156638554e-05	1.54902168898637e-05	3624/4312/7431/1514/4319/3688/4313/55214/4314/871/8985/57333/1289/4318/2149/55323/2191/9697/1277/4322/3569/1278/4323/4669/5118/64175/114757/4321/4320/1513	30
633	Malignant.cells	Malignant	GO:0007044	cell-substrate junction assembly	28/1876	95/18870	8.55860788858843e-08	1.87877292428384e-05	1.55356250796365e-05	7057/3909/1308/87/3655/84962/2335/10979/29984/5339/9270/3691/1009/6281/3915/55901/9448/90102/7094/3678/23603/4323/9647/7414/613/8829/6422/5796	28
634	Malignant.cells	Malignant	GO:0030071	regulation of mitotic metaphase/anaphase transition	27/1876	90/18870	9.66359360563541e-08	1.89353000975137e-05	1.56576518259923e-05	8379/60/10459/991/332/6602/25906/11065/10783/147841/8193/891/55795/6598/9787/11130/9212/54908/1062/1063/5347/57405/699/55143/3619/83540/701	27
635	Malignant.cells	Malignant	GO:0007052	mitotic spindle organization	34/1876	130/18870	9.76218545620151e-08	1.89353000975137e-05	1.56576518259923e-05	2316/126353/5901/991/332/56647/57562/4605/10783/6790/9793/891/3925/22974/7283/84722/1778/9787/9212/440145/9639/51115/1062/5347/57405/55143/2009/24137/3832/3619/79866/9493/83540/284403	34
636	Malignant.cells	Malignant	GO:0032543	mitochondrial translation	34/1876	130/18870	9.76218545620151e-08	1.89353000975137e-05	1.56576518259923e-05	64928/708/128308/64975/90480/84300/29088/65003/65008/51069/51081/28973/64960/10573/51021/6183/55173/28957/28998/219927/84881/51264/64969/51642/51649/51318/84769/51067/51204/55157/740/55278/23395/57505	34
637	Malignant.cells	Malignant	GO:0010965	regulation of mitotic sister chromatid separation	21/1876	59/18870	9.90373381175845e-08	1.89353000975137e-05	1.56576518259923e-05	8379/10459/991/332/25906/11065/147841/891/55795/9787/11130/9212/54908/1063/5347/57405/699/55143/3619/83540/701	21
638	Malignant.cells	Malignant	GO:0051983	regulation of chromosome segregation	34/1876	131/18870	1.19393871208603e-07	1.9853915162093e-05	1.6417257154095e-05	8379/60/10459/991/332/996/6602/25906/11065/1459/10783/147841/8193/4288/891/55795/6598/9787/11130/9212/54908/1062/1063/5347/57405/699/55143/64151/3619/157313/83540/701/11004/84072	34
639	Malignant.cells	Malignant	GO:0051985	negative regulation of chromosome segregation	19/1876	50/18870	1.20491765514241e-07	1.9853915162093e-05	1.6417257154095e-05	8379/10459/991/332/25906/147841/891/55795/11130/9212/54908/1063/5347/57405/699/55143/3619/83540/701	19
640	Malignant.cells	Malignant	GO:1902100	negative regulation of metaphase/anaphase transition of cell cycle	19/1876	50/18870	1.20491765514241e-07	1.9853915162093e-05	1.6417257154095e-05	8379/10459/991/332/25906/147841/891/55795/11130/9212/54908/1063/5347/57405/699/55143/3619/83540/701	19
641	Malignant.cells	Malignant	GO:1905819	negative regulation of chromosome separation	19/1876	50/18870	1.20491765514241e-07	1.9853915162093e-05	1.6417257154095e-05	8379/10459/991/332/25906/147841/891/55795/11130/9212/54908/1063/5347/57405/699/55143/3619/83540/701	19
642	Malignant.cells	Malignant	GO:0150115	cell-substrate junction organization	29/1876	102/18870	1.20590677549409e-07	1.9853915162093e-05	1.6417257154095e-05	7057/3909/1308/87/3655/84962/2335/10979/29984/5339/9270/3691/1009/6281/3915/55901/9448/90102/10982/7094/3678/23603/4323/9647/7414/613/8829/6422/5796	29
643	Malignant.cells	Malignant	GO:0010810	regulation of cell-substrate adhesion	48/1876	220/18870	1.29529325265616e-07	2.07491975905218e-05	1.71575686610728e-05	7057/1012/3675/91663/10630/3655/1021/2316/2335/10979/5054/10109/9270/55966/708/80005/6281/402/9448/55612/90102/6695/7094/151887/3678/2199/1277/6251/23603/5318/4811/4323/1793/5881/9647/6366/3611/7414/2932/5880/1601/4739/30008/8829/6422/4321/10631/10085	48
644	Malignant.cells	Malignant	GO:0044784	metaphase/anaphase transition of cell cycle	28/1876	97/18870	1.39424761882382e-07	2.17465937809705e-05	1.79823183192346e-05	8379/60/10459/991/332/996/6602/25906/11065/10783/147841/8193/891/55795/6598/9787/11130/9212/54908/1062/1063/5347/57405/699/55143/3619/83540/701	28
645	Malignant.cells	Malignant	GO:0045839	negative regulation of mitotic nuclear division	20/1876	56/18870	1.86706933241662e-07	2.83746664954701e-05	2.34630899102073e-05	8379/10459/991/332/25906/147841/891/55795/1111/11130/9212/54908/1063/5347/57405/699/55143/3619/83540/701	20
646	Malignant.cells	Malignant	GO:1902099	regulation of metaphase/anaphase transition of cell cycle	27/1876	93/18870	2.03862140570586e-07	3.02072726790466e-05	2.49784770130697e-05	8379/60/10459/991/332/6602/25906/11065/10783/147841/8193/891/55795/6598/9787/11130/9212/54908/1062/1063/5347/57405/699/55143/3619/83540/701	27
647	Malignant.cells	Malignant	GO:0051306	mitotic sister chromatid separation	21/1876	62/18870	2.62004551256123e-07	3.78756335437815e-05	3.13194657419386e-05	8379/10459/991/332/25906/11065/147841/891/55795/9787/11130/9212/54908/1063/5347/57405/699/55143/3619/83540/701	21
648	Malignant.cells	Malignant	GO:0034446	substrate adhesion-dependent cell spreading	28/1876	100/18870	2.81152904038438e-07	3.96760300532339e-05	3.28082185765155e-05	558/91663/10630/5829/2316/2335/10979/10109/9270/708/80005/6281/3915/11149/3912/23603/55742/5318/1793/5881/56672/3611/1601/2241/9928/4739/8829/10631	28
649	Malignant.cells	Malignant	GO:0007015	actin filament organization	81/1876	464/18870	3.33819372916366e-07	4.60127307738443e-05	3.80480538628789e-05	5216/87/91663/23406/5829/2316/84221/10979/10411/29984/10109/5339/9270/29114/80115/4430/800/9168/2195/4644/55704/2314/7184/6281/1073/10459/51474/9124/23221/7046/9645/10095/5217/79767/10486/961/6624/5962/90102/6711/84940/7170/4641/7168/81624/4647/1902/57698/4233/10174/23603/3925/9037/5987/25959/64780/29109/1440/5881/64423/80206/9647/6366/1072/64005/5880/5058/9639/7169/3092/2241/4739/93663/8829/6422…	81
650	Malignant.cells	Malignant	GO:0051784	negative regulation of nuclear division	21/1876	63/18870	3.56400365415802e-07	4.80087492231695e-05	3.9698567018564e-05	8379/10459/991/332/25906/147841/891/55795/1111/11130/9212/54908/1063/5347/57405/699/55143/3619/83540/701/84072	21
651	Malignant.cells	Malignant	GO:1905818	regulation of chromosome separation	23/1876	74/18870	4.18978536748596e-07	5.51841286068651e-05	4.56319080023734e-05	8379/10459/991/332/25906/11065/1459/147841/891/55795/9787/11130/9212/54908/1063/5347/57405/699/55143/64151/3619/83540/701	23
652	Malignant.cells	Malignant	GO:0007051	spindle organization	44/1876	202/18870	4.47537005476947e-07	5.66834246488557e-05	4.68716800307375e-05	2316/126353/5901/991/332/56647/203068/4627/10844/57562/10982/4605/10783/6790/26112/55857/29901/9793/891/3925/22974/7283/84722/1778/140609/259266/9787/9212/440145/9639/51115/1062/5347/57405/55143/2009/90417/24137/3832/3619/79866/9493/83540/284403	44
653	Malignant.cells	Malignant	GO:0140053	mitochondrial gene expression	38/1876	163/18870	4.49488941875522e-07	5.66834246488557e-05	4.68716800307375e-05	64928/708/128308/64975/90480/84300/29088/65003/65008/51069/51081/28973/64960/10573/51021/6183/60528/55173/28957/28998/219927/84881/80324/87178/51264/7019/64969/51642/51649/51318/84769/51067/51204/55157/740/55278/23395/57505	38
654	Malignant.cells	Malignant	GO:0150146	cell junction disassembly	13/1876	27/18870	4.67632661097811e-07	5.66899967741234e-05	4.68771145392306e-05	22943/54209/3688/6591/7046/9448/10982/10882/713/712/714/718/2241	13
655	Malignant.cells	Malignant	GO:0035987	endodermal cell differentiation	18/1876	49/18870	4.68670464304378e-07	5.66899967741234e-05	4.68771145392306e-05	8091/3624/1284/3909/3914/1303/22943/2335/4313/1290/3281/1289/4318/3678/3912/1294/4323/3689	18
656	Malignant.cells	Malignant	GO:0010975	regulation of neuron projection development	79/1876	453/18870	4.85205182292706e-07	5.72830758339616e-05	4.73675332480131e-05	9638/3675/7431/22943/3655/2316/7476/2335/81618/10512/57142/55704/55714/1272/7869/23271/10371/8934/4747/5754/3897/26052/6695/26012/84816/3480/23363/5361/23413/51761/153090/1902/57698/84879/5048/79006/2281/9037/5376/2889/4131/207/1072/2048/1948/27/10505/23566/6383/2932/5058/84079/65981/26115/10300/1601/89780/10938/64175/5911/4734/9760/6423/23345/64221/4133/8829/348/6422/7804/5274/5793/9706/25791/64…	79
657	Malignant.cells	Malignant	GO:0033047	regulation of mitotic sister chromatid segregation	19/1876	54/18870	4.92903132703229e-07	5.72830758339616e-05	4.73675332480131e-05	8379/10459/991/332/25906/147841/891/55795/11130/9212/54908/1063/5347/57405/699/55143/3619/83540/701	19
658	Malignant.cells	Malignant	GO:0061572	actin filament bundle organization	38/1876	165/18870	6.23219603044379e-07	7.10350497546929e-05	5.87390783760046e-05	5216/87/5829/2316/10979/10411/29984/9270/80115/4430/800/55704/7184/6281/51474/9124/7046/5217/961/6624/5962/90102/7168/1902/57698/4233/10174/3925/64780/29109/9647/5058/9639/4739/8829/6422/199/1809	38
659	Malignant.cells	Malignant	GO:0030199	collagen fibril organization	21/1876	65/18870	6.44497889061666e-07	7.20743205371414e-05	5.95984542496746e-05	1303/1290/7042/871/8985/7092/1289/7046/165/2131/4017/7837/2303/1277/649/1281/1278/30008/6423/50509/4320	21
660	Malignant.cells	Malignant	GO:0033045	regulation of sister chromatid segregation	28/1876	104/18870	6.79172688840504e-07	7.45454912362531e-05	6.16418721099685e-05	8379/60/10459/991/332/996/6602/25906/11065/10783/147841/8193/891/55795/6598/9787/11130/9212/54908/1062/1063/5347/57405/699/55143/3619/83540/701	28
661	Malignant.cells	Malignant	GO:0007160	cell-matrix adhesion	49/1876	239/18870	6.96385293824367e-07	7.50450115726732e-05	6.20549268525599e-05	7057/1012/3675/1308/87/4059/3655/1021/84962/2335/3688/10979/29984/5054/9270/55966/8910/3691/1009/6281/55901/960/9448/967/55612/3897/90102/7094/3682/10232/3678/23603/1281/4811/4323/9647/6366/3611/7414/2932/3689/613/30008/8829/6422/50509/4321/5796/10631	49
662	Malignant.cells	Malignant	GO:0007229	integrin-mediated signaling pathway	29/1876	111/18870	8.55087701979228e-07	9.05018716005515e-05	7.48362470002873e-05	3675/3655/2316/2335/3688/10979/9270/3691/3915/7076/4831/4627/967/55612/961/7094/3682/3678/3912/83605/1281/4811/5781/1793/3611/3689/4739/8829/9510	29
663	Malignant.cells	Malignant	GO:0032233	positive regulation of actin filament bundle assembly	20/1876	61/18870	9.10004515226869e-07	9.20629341677002e-05	7.61270939384995e-05	5216/5829/2316/10979/10411/9270/55704/6281/7046/5217/961/7168/1902/10174/29109/9647/5058/9639/8829/6422	20
664	Malignant.cells	Malignant	GO:0009100	glycoprotein metabolic process	67/1876	370/18870	9.10059542268831e-07	9.20629341677002e-05	7.61270939384995e-05	1514/2590/81618/6646/8985/11226/200185/9761/4121/79586/22822/26232/2131/56052/29940/199857/5806/64840/50515/4124/3703/126792/3340/6184/79053/11041/8869/2650/23509/51363/347734/55959/85365/10195/26574/6366/374378/11253/81876/6487/1798/56983/2137/2218/55454/2595/2135/84752/8706/90161/116150/4669/56886/9469/11046/6483/23333/22856/1839/55568/5373/2526/92126/658/29954/440138/4321	67
665	Malignant.cells	Malignant	GO:0051017	actin filament bundle assembly	37/1876	161/18870	9.20773190639614e-07	9.20629341677002e-05	7.61270939384995e-05	5216/87/5829/2316/10979/10411/29984/9270/80115/4430/800/55704/7184/6281/51474/9124/7046/5217/961/6624/5962/90102/7168/1902/4233/10174/3925/64780/29109/9647/5058/9639/4739/8829/6422/199/1809	37
666	Malignant.cells	Malignant	GO:0051496	positive regulation of stress fiber assembly	18/1876	51/18870	9.31968289195548e-07	9.20629341677002e-05	7.61270939384995e-05	5829/10979/10411/9270/55704/6281/7046/5217/961/7168/1902/10174/29109/9647/5058/9639/8829/6422	18
667	Malignant.cells	Malignant	GO:0061512	protein localization to cilium	22/1876	72/18870	1.03015931888023e-06	0.000100094332508247	8.27682793564509e-05	79659/55704/9135/57545/22873/8934/84314/403/29887/200894/92482/2932/10938/84100/221322/55812/57539/9727/27130/79867/23552/261734	22
668	Malignant.cells	Malignant	GO:1902905	positive regulation of supramolecular fiber organization	39/1876	175/18870	1.08208360963971e-06	0.000103443702489267	8.55378826227928e-05	5216/5829/2316/10979/10411/10109/9270/80115/55704/6281/1073/89795/402/7046/5217/961/7168/9793/1902/4233/10174/9037/5987/84722/29109/4131/1440/9647/6366/28964/5058/9639/10300/2241/30008/1191/8829/348/6422	39
669	Malignant.cells	Malignant	GO:0007596	blood coagulation	46/1876	224/18870	1.43873908587411e-06	0.000135355659713902	0.00011192596798379	7057/857/558/7980/10630/10398/2316/2152/308/1192/5270/5054/653145/60/710/10544/2621/5624/2768/4627/3705/2149/7410/84830/2191/2923/7094/5154/79001/1281/3569/2776/2048/3611/7414/5265/9158/6288/89780/2207/23657/84959/5321/348/114897/8527	46
670	Malignant.cells	Malignant	GO:0022411	cellular component disassembly	83/1876	497/18870	1.55904350491989e-06	0.000144382044588441	0.000119389910508339	4312/10630/22943/4319/54209/25818/3688/4313/4314/6591/2314/3915/10904/1073/128077/51474/89795/124045/7046/9645/23271/4318/1515/6602/9448/6624/5962/6711/23399/2191/10982/10211/3480/1459/3159/10783/6790/10882/713/9793/27341/5048/50861/444/56648/3925/10059/9037/22974/64780/4322/3569/4323/6598/4131/712/65094/26586/1072/714/5192/55239/146057/3064/7124/2932/57103/718/57701/10300/5347/2241/4739/8444/668…	83
671	Malignant.cells	Malignant	GO:0001706	endoderm formation	19/1876	58/18870	1.72287995635234e-06	0.000157100146173851	0.000129906543753465	8091/3624/1284/3909/3914/1303/22943/2335/4313/1290/3281/1289/4318/3975/3678/3912/1294/4323/3689	19
672	Malignant.cells	Malignant	GO:0010639	negative regulation of organelle organization	65/1876	363/18870	1.96158512757059e-06	0.000176156288653195	0.000145664120477969	9638/5216/91663/8379/9168/2314/6622/10459/51474/991/89795/332/23271/578/4000/10413/5217/25906/5962/90102/6711/10493/2395/65057/147841/9100/1902/4233/4683/891/3925/55795/22974/1111/25959/4131/207/80206/26586/11130/9212/146057/23293/57103/91147/54908/84079/1063/10300/5347/57405/699/55143/10198/10449/1191/899/4133/3619/8870/29767/83540/701/7153/84072	65
673	Malignant.cells	Malignant	GO:0051098	regulation of binding	51/1876	262/18870	2.1117709016922e-06	0.000186812927378055	0.000154476124403439	8091/857/22943/9532/9270/60/6653/5901/4188/10459/3434/4043/6672/4318/55323/64710/51042/409/10211/4830/6790/65057/6612/4233/3925/8904/56341/1440/207/5566/151636/9212/146057/171392/28996/2932/65981/5347/1601/89780/4488/4133/8829/7291/3077/348/22927/114991/117854/9693/3433	51
674	Malignant.cells	Malignant	GO:0022612	gland morphogenesis	30/1876	122/18870	2.20899117823017e-06	0.000192539569314268	0.000159211500399995	857/374/3371/4313/7042/10512/6591/7048/1396/7052/3988/5154/4781/5361/55959/7039/8626/1956/3569/6195/7124/89780/4488/2252/8829/6422/5324/3400/7128/3488	30
675	Malignant.cells	Malignant	GO:0035313	wound healing, spreading of epidermal cells	11/1876	22/18870	2.27344315707118e-06	0.000192818732808693	0.000159442341462758	84962/7476/3688/10979/1289/55612/90102/3678/1839/4488/4321	11
676	Malignant.cells	Malignant	GO:0010631	epithelial cell migration	66/1876	372/18870	2.27725852819446e-06	0.000192818732808693	0.000159442341462758	7424/7057/5216/6678/11167/1012/3675/9982/5829/147372/7476/3688/9270/7042/29775/57142/2113/6591/80005/7048/8828/6273/306/7046/152007/6672/4627/5217/4318/5293/9448/55612/84830/2191/10982/4017/2303/153090/9734/5743/4233/23603/9037/25959/10000/5781/2050/1793/54443/207/9647/1948/949/7026/7124/116150/4163/64094/1839/2252/8829/348/79812/5793/2260/1960	66
677	Malignant.cells	Malignant	GO:0051304	chromosome separation	23/1876	81/18870	2.44058115975311e-06	0.000203736965265587	0.000168470657966056	8379/10459/991/332/25906/11065/1459/147841/891/55795/9787/11130/9212/54908/1063/5347/57405/699/55143/64151/3619/83540/701	23
678	Malignant.cells	Malignant	GO:0000280	nuclear division	75/1876	441/18870	2.48292314359578e-06	0.000204392853779058	0.000169013013985116	858/2069/8379/2316/126353/8900/221035/5901/11077/8815/10459/991/332/56647/25906/11065/283489/4605/8877/4781/23363/6790/147841/5902/4288/891/55795/7039/22974/7283/1111/84722/56603/54443/259266/9787/10419/11130/9212/7124/440145/9639/54908/51115/1062/1063/10300/5347/9088/57405/699/55143/9928/4488/90417/64151/24137/3553/3832/5890/3481/113130/3619/79866/157313/81930/9493/995/83540/4487/701/11004/83990…	75
679	Malignant.cells	Malignant	GO:0048285	organelle fission	81/1876	488/18870	2.65143360410865e-06	0.000215274616048657	0.000178011173190049	858/2069/8379/2316/126353/8900/221035/5901/11077/8815/10459/991/332/56647/90550/25906/11065/283489/4605/8877/4781/23363/6790/147841/5902/4288/23603/891/55795/10059/7039/22974/7283/1111/84722/56603/54443/64423/259266/9787/10419/1352/11130/9212/7124/440145/9639/54908/51115/1062/1063/10300/5347/9088/57405/699/55143/9928/4488/90417/64151/24137/3553/3832/5890/3481/113130/3619/79866/157313/81930/9493/9…	81
680	Malignant.cells	Malignant	GO:0050817	coagulation	46/1876	229/18870	2.71433805957836e-06	0.000217403806474607	0.000179771806620154	7057/857/558/7980/10630/10398/2316/2152/308/1192/5270/5054/653145/60/710/10544/2621/5624/2768/4627/3705/2149/7410/84830/2191/2923/7094/5154/79001/1281/3569/2776/2048/3611/7414/5265/9158/6288/89780/2207/23657/84959/5321/348/114897/8527	46
681	Malignant.cells	Malignant	GO:0090132	epithelium migration	66/1876	375/18870	3.0215506103246e-06	0.000238783072898585	0.000197450380935738	7424/7057/5216/6678/11167/1012/3675/9982/5829/147372/7476/3688/9270/7042/29775/57142/2113/6591/80005/7048/8828/6273/306/7046/152007/6672/4627/5217/4318/5293/9448/55612/84830/2191/10982/4017/2303/153090/9734/5743/4233/23603/9037/25959/10000/5781/2050/1793/54443/207/9647/1948/949/7026/7124/116150/4163/64094/1839/2252/8829/348/79812/5793/2260/1960	66
682	Malignant.cells	Malignant	GO:0007517	muscle organ development	63/1876	354/18870	3.45933178874299e-06	0.000267269826869503	0.000221006156288245	3084/857/858/64208/2273/6876/10409/3688/9242/1909/5339/7042/8910/6123/4638/92737/6443/6665/6717/1073/6525/84300/11149/7046/2535/10290/28514/7004/9477/10211/2303/7168/9734/104/57493/3292/5318/1281/2275/221496/56603/7137/7026/2218/6300/3344/4669/1063/89780/463/1839/126272/30008/3481/7291/668/4487/8763/53834/6474/1293/1410/1960	63
683	Malignant.cells	Malignant	GO:0007599	hemostasis	46/1876	231/18870	3.4722079751901e-06	0.000267269826869503	0.000221006156288245	7057/857/558/7980/10630/10398/2316/2152/308/1192/5270/5054/653145/60/710/10544/2621/5624/2768/4627/3705/2149/7410/84830/2191/2923/7094/5154/79001/1281/3569/2776/2048/3611/7414/5265/9158/6288/89780/2207/23657/84959/5321/348/114897/8527	46
684	Malignant.cells	Malignant	GO:0007059	chromosome segregation	72/1876	424/18870	4.14444005862657e-06	0.000314924310608714	0.000260411780201961	8379/2316/126353/60/5901/348235/10459/991/332/56647/996/203068/6602/25906/10844/55839/11065/283489/6732/10982/4605/1459/10783/6790/26112/147841/29901/8193/4288/891/55795/150465/22974/7283/84722/1778/6598/140609/259266/9787/11130/9212/440145/9639/54908/79023/51115/1062/1063/10300/5347/57405/699/55143/9928/8940/90417/64151/24137/3832/113130/79172/3619/157313/81930/9493/83540/701/11004/83990/7153/84…	72
685	Malignant.cells	Malignant	GO:0098813	nuclear chromosome segregation	57/1876	312/18870	4.37929046836586e-06	0.000328557653240563	0.000271685228790293	8379/2316/126353/60/5901/10459/991/332/56647/996/6602/25906/11065/283489/4605/10783/6790/147841/8193/891/55795/150465/22974/7283/84722/1778/6598/259266/9787/11130/9212/440145/9639/54908/51115/1062/1063/10300/5347/57405/699/55143/9928/90417/64151/24137/3832/113130/3619/81930/9493/83540/701/11004/83990/7153/84072	57
686	Malignant.cells	Malignant	GO:0090130	tissue migration	66/1876	380/18870	4.78673209363235e-06	0.000354270068782854	0.000292946896051605	7424/7057/5216/6678/11167/1012/3675/9982/5829/147372/7476/3688/9270/7042/29775/57142/2113/6591/80005/7048/8828/6273/306/7046/152007/6672/4627/5217/4318/5293/9448/55612/84830/2191/10982/4017/2303/153090/9734/5743/4233/23603/9037/25959/10000/5781/2050/1793/54443/207/9647/1948/949/7026/7124/116150/4163/64094/1839/2252/8829/348/79812/5793/2260/1960	66
687	Malignant.cells	Malignant	GO:0050673	epithelial cell proliferation	79/1876	480/18870	4.86514205836378e-06	0.000354270068782854	0.000292946896051605	7424/10468/7057/857/6678/1012/858/9982/374/2069/1021/2152/7476/9270/7042/56005/57142/6591/8828/3915/8862/11202/55081/4831/7046/578/10413/5293/55612/3988/2191/4830/4017/4781/153090/6347/5591/4804/3912/7423/55959/9037/7039/51162/8626/26257/10000/1956/3569/4323/6195/207/57521/1948/6772/949/7026/7124/4163/5594/29128/1601/89780/2252/3481/6423/8829/252983/7291/348/6422/79812/4321/5796/2260/7128/8013/34…	79
688	Malignant.cells	Malignant	GO:0051896	regulation of phosphatidylinositol 3-kinase/protein kinase B signal transduction	48/1876	248/18870	4.90132371185996e-06	0.000354270068782854	0.000292946896051605	7057/558/54209/2152/3606/2335/3688/10979/10411/9270/7042/56005/708/56034/57142/92140/3326/57333/2621/7046/2149/5293/409/143686/5154/3480/9447/6348/56917/153090/9037/867/1956/8904/221496/1440/6366/2137/7124/3092/4157/1839/4734/3481/7291/114897/2260/3488	48
689	Malignant.cells	Malignant	GO:0009101	glycoprotein biosynthetic process	55/1876	299/18870	5.18801060759841e-06	0.000370473962304045	0.000306345940253369	2590/81618/6646/8985/11226/200185/9761/79586/22822/2131/56052/29940/199857/50515/3703/126792/3340/6184/79053/11041/8869/2650/23509/51363/347734/85365/10195/26574/6366/374378/6487/1798/56983/2137/2218/55454/2135/84752/8706/90161/116150/56886/9469/11046/6483/23333/22856/1839/55568/5373/2526/92126/658/29954/440138	55
690	Malignant.cells	Malignant	GO:0016049	cell growth	81/1876	497/18870	5.42215725939468e-06	0.000382584834243241	0.000316360453630847	3624/978/3490/2273/2786/3371/2335/3688/5270/131566/1909/1594/7042/84259/10512/57142/7048/3326/8828/23767/51009/10459/7869/7046/214/10413/10371/3897/2131/440275/11007/6695/9538/2395/8877/5361/10591/6790/10071/4692/6416/57698/84879/5048/150465/9037/57446/84722/1956/8904/4323/6598/4131/6195/207/57521/3872/7414/2137/10505/55210/23566/2932/9962/65981/684/1601/89780/1839/9928/6423/4133/8829/348/6422/66…	81
691	Malignant.cells	Malignant	GO:0044319	wound healing, spreading of cells	14/1876	37/18870	5.89325034754103e-06	0.000406154590812508	0.000335850350283366	10630/84962/2316/7476/3688/10979/1289/960/55612/90102/3678/1839/4488/4321	14
692	Malignant.cells	Malignant	GO:0090505	epiboly involved in wound healing	14/1876	37/18870	5.89325034754103e-06	0.000406154590812508	0.000335850350283366	10630/84962/2316/7476/3688/10979/1289/960/55612/90102/3678/1839/4488/4321	14
693	Malignant.cells	Malignant	GO:0043393	regulation of protein binding	32/1876	142/18870	7.57536177562503e-06	0.000510453480087193	0.000422095389215449	857/22943/9532/9270/60/6653/5901/3434/4043/4318/409/10211/6790/56341/1440/207/5566/151636/9212/146057/28996/2932/65981/5347/1601/89780/4133/8829/3077/348/9693/3433	32
694	Malignant.cells	Malignant	GO:0044772	mitotic cell cycle phase transition	77/1876	470/18870	7.57886051082722e-06	0.000510453480087193	0.000422095389215449	3624/2273/8379/1021/894/3688/8900/60/10459/991/808/7325/332/996/6602/25906/5962/11065/8883/1033/10783/2305/4781/586/6790/805/5721/147841/8193/6347/5591/8065/4683/891/55795/10263/1111/25959/1956/79858/1874/6598/54443/207/9787/57521/6502/11130/9212/9833/54908/1062/1063/5347/9088/57405/699/55143/9928/57099/51512/5890/5311/899/5218/113130/9510/3619/63967/138151/8870/995/83540/199/701/890/3400	77
695	Malignant.cells	Malignant	GO:0090504	epiboly	14/1876	38/18870	8.4802093000391e-06	0.000559976858534742	0.000463046407313145	10630/84962/2316/7476/3688/10979/1289/960/55612/90102/3678/1839/4488/4321	14
696	Malignant.cells	Malignant	GO:0010634	positive regulation of epithelial cell migration	37/1876	176/18870	8.50310735078907e-06	0.000559976858534742	0.000463046407313145	7424/7057/5216/6678/3675/9982/147372/7476/9270/7042/57142/2113/80005/7048/8828/306/152007/4318/5293/9448/10982/2303/9734/5743/4233/9037/10000/1793/207/9647/949/116150/64094/1839/2252/8829/2260	37
697	Malignant.cells	Malignant	GO:0051495	positive regulation of cytoskeleton organization	38/1876	184/18870	9.9759608822864e-06	0.000649752968673753	0.000537282520161081	5216/5829/2316/10979/10411/10109/9270/80115/55704/6281/1073/89795/402/7046/5217/961/7168/9793/1902/4233/10174/9037/5987/84722/1778/29109/4131/1440/9647/6366/28964/5058/9639/10300/85459/2241/8829/6422	38
698	Malignant.cells	Malignant	GO:0050808	synapse organization	78/1876	483/18870	1.12972895976566e-05	0.000726662797842181	0.000600879469821991	23768/5216/347902/3675/1282/87/22943/54209/2316/7476/3371/3688/323/60/92737/375790/6623/8898/6622/8828/23767/11202/991/203068/8934/4747/5217/2149/5754/10486/1140/3897/58504/26052/78999/3480/84189/1488/10882/713/153090/1287/5048/23085/8496/7058/5621/4131/5881/207/84885/712/5552/1072/714/2048/1006/7124/718/54549/65981/26115/6640/79414/89780/23657/22941/5911/4739/4734/57555/8829/348/7804/25791/55638…	78
699	Malignant.cells	Malignant	GO:0007264	small GTPase mediated signal transduction	79/1876	491/18870	1.14019976715578e-05	0.000726662797842181	0.000600879469821991	9411/1012/3675/8727/10630/3688/10411/54922/29984/7042/29098/80005/55704/7052/23221/22800/221002/2768/2149/7410/9448/6453/3988/5962/58504/7204/10982/10211/30851/2305/403/2782/153090/1902/23682/4804/57698/4233/50861/57493/3925/1281/25959/867/2889/1278/1793/5881/1072/2048/9824/23108/28964/27/6242/85360/9828/27314/5880/9639/85440/6236/9928/139818/613/5911/93663/23094/1122/9265/8829/348/199/22821/890/…	79
700	Malignant.cells	Malignant	GO:0051315	attachment of mitotic spindle microtubules to kinetochore	10/1876	21/18870	1.15955776914234e-05	0.000731138180607089	0.000604580176162008	8379/332/283489/9212/51115/1062/55143/3619/83540/11004	10
701	Malignant.cells	Malignant	GO:0031346	positive regulation of cell projection organization	61/1876	355/18870	1.51801177242994e-05	0.000947079555283398	0.000783142693898484	9638/5216/3675/57451/3655/2316/26499/2335/10109/375790/55704/55714/1272/7046/22873/4747/79734/5754/3897/6624/54849/26052/3480/23363/5361/51761/153090/57698/5048/79006/23603/2281/9037/2889/4131/54443/6366/2048/27/23566/3064/2932/5880/84079/65981/10300/89780/10938/64175/139818/4739/9760/64221/8829/348/7804/5274/6474/1809/9693/8507	61
702	Malignant.cells	Malignant	GO:0098883	synapse pruning	8/1876	14/18870	1.62937578710078e-05	0.000997422917293062	0.00082477175866312	22943/54209/3688/10882/713/712/714/718	8
703	Malignant.cells	Malignant	GO:0051100	negative regulation of binding	28/1876	121/18870	1.63236077235409e-05	0.000997422917293062	0.00082477175866312	8091/857/22943/9532/9270/60/6653/4188/10459/3434/4043/6672/51042/409/6790/6612/8904/207/9212/146057/171392/2932/1601/4488/4133/3077/22927/3433	28
704	Malignant.cells	Malignant	GO:1900024	regulation of substrate adhesion-dependent cell spreading	18/1876	61/18870	1.6635412838765e-05	0.00100610297852408	0.000831949325212564	91663/10630/2316/10979/10109/9270/708/80005/6281/23603/5318/1793/5881/3611/1601/4739/8829/10631	18
705	Malignant.cells	Malignant	GO:0051235	maintenance of location	60/1876	350/18870	1.91021728812594e-05	0.00114362200673964	0.000945664188571439	857/54209/2316/2583/9446/4052/7529/11014/6646/6653/9168/11015/4188/55704/6622/7184/6717/219931/808/402/22873/6672/2149/309/3988/23568/5331/6348/805/55283/128486/5048/8733/2281/1535/2201/3569/207/5552/259266/6366/5566/5031/949/3064/79068/7124/718/4669/6373/642489/10938/3709/3553/84959/5311/23345/1374/348/22821	60
706	Malignant.cells	Malignant	GO:0043491	phosphatidylinositol 3-kinase/protein kinase B signal transduction	52/1876	290/18870	1.93321982294503e-05	0.00114581938905952	0.000947481210066534	7057/558/54209/2152/3606/2335/3688/10979/10411/9270/7042/56005/708/56034/57142/3667/92140/3326/57333/2621/7046/2149/5293/84830/409/143686/5154/3480/9447/6348/56917/153090/9037/867/1956/8904/221496/1440/207/6366/3611/2137/7124/3092/4157/1839/4734/3481/7291/114897/2260/3488	52
707	Malignant.cells	Malignant	GO:0022617	extracellular matrix disassembly	18/1876	62/18870	2.12807721878445e-05	0.00124882313621143	0.00103265529240859	4312/10630/4319/25818/4313/4314/3915/4318/1515/6624/2191/10211/4322/3569/4323/4321/4320/1513	18
708	Malignant.cells	Malignant	GO:0015808	L-alanine transport	7/1876	11/18870	2.18363733889476e-05	0.0012688645595715	0.00104922760060826	92745/23428/6520/6509/55089/120103/206358	7
709	Malignant.cells	Malignant	GO:0051347	positive regulation of transferase activity	68/1876	414/18870	2.32907518492525e-05	0.00134023578845164	0.00110824466642943	8091/3084/7057/558/22943/2069/54209/894/3606/10979/9270/7042/29775/56034/7332/6653/3667/7048/55704/6622/3326/2621/991/808/3181/11065/5770/5154/5871/3480/55135/65057/805/153090/51719/4233/4683/22974/5621/84722/1956/2050/207/140609/6366/57521/9212/1736/7124/57103/5058/5594/1062/5347/9928/4739/942/3553/3481/5311/1191/3123/348/63967/79866/7804/9693/2260	68
710	Malignant.cells	Malignant	GO:0045936	negative regulation of phosphate metabolic process	63/1876	376/18870	2.47564306010523e-05	0.00140057169799746	0.00115813659628572	3624/857/978/91663/22943/11142/7531/54922/7529/9270/7042/1848/6653/6622/79888/55450/808/10935/578/54431/11137/140885/409/5770/5154/805/153090/5591/54625/104/64853/57493/23603/2281/5987/5621/868/64780/6895/867/3843/5528/5611/207/2776/9647/2048/5575/23705/7026/200734/171392/7124/2932/57718/4221/5347/3553/84959/6423/348/6422/7345	63
711	Malignant.cells	Malignant	GO:1990778	protein localization to cell periphery	60/1876	353/18870	2.48118826201676e-05	0.00140057169799746	0.00115813659628572	857/3675/91663/54209/2316/3688/126353/9270/29098/60/30846/6653/5174/4644/55704/9135/6622/6281/10098/27065/2621/63971/8934/5962/6711/90196/10211/55625/403/83871/975/9482/200894/23682/92482/5318/5621/81831/245812/5865/1956/4323/483/207/10484/2048/22841/7124/9914/5347/1601/89780/10938/145567/5911/29801/116372/2239/9693/30845	60
712	Malignant.cells	Malignant	GO:0018209	peptidyl-serine modification	54/1876	308/18870	2.58966679602087e-05	0.00144801463207695	0.0011973672892029	857/22943/2590/8986/7048/3589/6622/3326/10459/64754/7046/578/5217/960/11137/6732/6733/1459/10783/6790/282974/5591/51719/5743/8798/10000/1956/3569/7867/1440/6195/207/140609/9647/5566/57521/56983/4909/146057/28996/7124/2932/5058/6300/5594/65981/85440/5347/89780/6423/8444/63967/9706/117854	54
713	Malignant.cells	Malignant	GO:0030204	chondroitin sulfate metabolic process	11/1876	27/18870	2.62470123441975e-05	0.001448280996323	0.00119758754653191	79586/2131/29940/50515/126792/51363/347734/55454/9469/22856/92126	11
714	Malignant.cells	Malignant	GO:0006979	response to oxidative stress	66/1876	400/18870	2.63901379454841e-05	0.001448280996323	0.00119758754653191	558/374/5829/4313/253827/1909/493869/4314/6622/8815/1728/10935/9124/2054/578/80777/4318/5742/8061/140885/4728/84883/143686/7837/2395/8877/7168/1277/6416/5743/5831/4233/87178/51435/2281/5621/1956/3569/4323/116988/207/318/84769/3163/6772/5192/5594/2074/4669/9962/22925/1612/23657/2241/375748/114757/2119/5311/6649/79772/348/199/83959/5796/7128/1410	66
715	Malignant.cells	Malignant	GO:1901888	regulation of cell junction assembly	41/1876	213/18870	2.67110963472741e-05	0.00144951199905791	0.00119860546608537	7057/23768/857/347902/22943/7476/10979/9270/6591/375790/4867/6622/6281/23767/9448/90102/7094/10211/78999/84189/4641/23603/7058/2889/4323/9647/5566/2048/7414/7124/79414/89780/5911/3553/57555/8829/6422/2239/64284/9693/261734	41
716	Malignant.cells	Malignant	GO:0010563	negative regulation of phosphorus metabolic process	63/1876	377/18870	2.69016905511e-05	0.00144951199905791	0.00119860546608537	3624/857/978/91663/22943/11142/7531/54922/7529/9270/7042/1848/6653/6622/79888/55450/808/10935/578/54431/11137/140885/409/5770/5154/805/153090/5591/54625/104/64853/57493/23603/2281/5987/5621/868/64780/6895/867/3843/5528/5611/207/2776/9647/2048/5575/23705/7026/200734/171392/7124/2932/57718/4221/5347/3553/84959/6423/348/6422/7345	63
717	Malignant.cells	Malignant	GO:0007409	axonogenesis	72/1876	448/18870	2.85489353397878e-05	0.00152276145355648	0.00125917564184579	9638/23768/7476/2335/3688/1909/10512/57142/60/6277/133418/1009/1272/3326/8828/23767/91624/7869/214/10371/4747/5754/3897/2131/334/9048/3975/7204/3996/10211/3480/4781/5361/51761/84189/2297/5803/11041/4692/4804/104/57698/885/5048/79006/3925/150465/9037/26257/5781/4131/5881/2048/1948/7414/10505/23566/2932/5058/85440/89780/7976/64221/4133/8829/348/91653/658/153478/9706/6474/7345	72
718	Malignant.cells	Malignant	GO:0007163	establishment or maintenance of cell polarity	43/1876	228/18870	2.87749760078161e-05	0.00152276145355648	0.00125917564184579	9638/7476/3688/126353/154810/60/2195/3326/9124/23221/4000/4627/5754/10486/55612/6624/23322/90102/3996/3480/84080/9793/57698/5048/55742/56603/4131/5881/51421/1058/6366/27/22841/3611/3064/2932/23255/54908/85440/5347/23094/9265/11004	43
719	Malignant.cells	Malignant	GO:0018105	peptidyl-serine phosphorylation	52/1876	295/18870	3.12214816814599e-05	0.00163760815863728	0.00135414269873197	857/22943/8986/7048/3589/6622/3326/10459/64754/7046/578/5217/960/11137/6732/6733/1459/10783/6790/282974/5591/51719/5743/8798/10000/1956/3569/7867/1440/6195/207/140609/9647/5566/57521/4909/146057/28996/7124/2932/5058/6300/5594/65981/85440/5347/89780/6423/8444/63967/9706/117854	52
720	Malignant.cells	Malignant	GO:0006898	receptor-mediated endocytosis	47/1876	258/18870	3.15521524742263e-05	0.00164043515539245	0.00135648035013848	857/858/1514/22943/3688/9260/5054/84058/163/6653/8898/6622/8862/219931/4043/967/6453/28514/26052/409/10211/975/1174/1902/85439/867/6366/1948/133308/2966/2868/718/22925/1601/3092/89780/2207/10244/3689/4734/143458/3161/1191/23345/3077/348/8527	47
721	Malignant.cells	Malignant	GO:0030206	chondroitin sulfate biosynthetic process	9/1876	19/18870	3.40276879065381e-05	0.00174580825626198	0.00144361365759829	79586/29940/50515/126792/51363/347734/55454/9469/22856	9
722	Malignant.cells	Malignant	GO:0031100	animal organ regeneration	18/1876	64/18870	3.41680036656639e-05	0.00174580825626198	0.00144361365759829	558/8140/4837/2621/306/578/1459/6790/87178/55959/3569/10419/7124/790/1374/3077/890/8013	18
723	Malignant.cells	Malignant	GO:2001251	negative regulation of chromosome organization	23/1876	94/18870	3.55222859360614e-05	0.00179597791832176	0.00148509908939574	8379/10459/991/332/25906/65057/147841/4683/891/55795/11130/9212/23293/54908/1063/5347/57405/699/55143/3619/83540/701/7153	23
724	Malignant.cells	Malignant	GO:0050878	regulation of body fluid levels	61/1876	365/18870	3.57559295363536e-05	0.00179597791832176	0.00148509908939574	7057/857/558/7980/10630/10398/2316/2152/308/1192/5270/5054/653145/60/710/231/10544/2030/8862/2621/5624/2771/2768/4627/3705/2149/7410/2131/84830/2191/2923/7094/4830/5154/55107/79001/57493/1535/1281/7466/3569/2776/5566/2048/4939/3611/7414/5265/790/57107/9158/6288/89780/2207/23657/139596/84959/5321/348/114897/8527	61
725	Malignant.cells	Malignant	GO:0060485	mesenchyme development	56/1876	327/18870	3.67572687609265e-05	0.00183075909198329	0.0015138597377344	8091/3084/10630/22943/10409/2316/80326/2335/10979/1909/7042/23187/10512/57142/6591/7041/7048/8828/10459/7869/57181/7046/10413/152007/10371/5754/10683/309/2131/90102/4017/2303/2297/153090/1277/23603/9037/3569/6772/56983/10505/200734/2932/5594/1601/89780/4488/3553/5311/6423/8829/7291/2295/6422/4487/2260	56
726	Malignant.cells	Malignant	GO:0061041	regulation of wound healing	29/1876	133/18870	3.81609936644506e-05	0.00188483507874332	0.00155857532019019	7057/857/51330/2152/3688/10979/5270/5054/55966/710/4638/5624/2149/55612/90102/84830/2191/5154/2303/79001/2048/7124/6558/64094/1839/84959/348/114897/7128	29
727	Malignant.cells	Malignant	GO:0031109	microtubule polymerization or depolymerization	29/1876	134/18870	4.41437849348836e-05	0.00212940611828691	0.00176081178669316	79649/29098/6622/348235/89795/402/23271/51673/10844/10982/9793/4233/50861/3925/22974/7283/84722/4131/26586/28964/146057/440145/5058/57701/10300/4133/81930/11004/1410	29
728	Malignant.cells	Malignant	GO:0034329	cell junction assembly	71/1876	446/18870	4.42635213842415e-05	0.00212940611828691	0.00176081178669316	7057/23768/857/347902/1012/3909/1308/87/22943/3655/84962/7476/2335/10979/29984/5339/9270/3691/60/6591/92737/375790/1009/4867/6622/6281/23767/3915/55901/402/8934/9448/6624/90102/26052/7094/10211/78999/84189/4641/3678/10052/23603/5318/7058/2889/4323/4131/84885/9647/5566/2048/1006/7414/7124/54549/79414/89780/2241/22941/613/5911/3553/57555/8829/6422/5796/2239/64284/9693/261734	71
729	Malignant.cells	Malignant	GO:0048736	appendage development	36/1876	182/18870	4.45497483832591e-05	0.00212940611828691	0.00176081178669316	22943/3655/2583/7476/79659/8434/10979/7042/10512/3691/27077/2768/578/84314/23322/2131/50515/65057/444/1281/8626/2201/56603/29985/23288/4669/23657/4488/221322/6423/7291/3229/5125/4487/6474/84133	36
730	Malignant.cells	Malignant	GO:0060173	limb development	36/1876	182/18870	4.45497483832591e-05	0.00212940611828691	0.00176081178669316	22943/3655/2583/7476/79659/8434/10979/7042/10512/3691/27077/2768/578/84314/23322/2131/50515/65057/444/1281/8626/2201/56603/29985/23288/4669/23657/4488/221322/6423/7291/3229/5125/4487/6474/84133	36
731	Malignant.cells	Malignant	GO:0007492	endoderm development	21/1876	83/18870	4.50794804292997e-05	0.00213748864403568	0.00176749524950585	8091/3624/1284/3909/3914/1303/22943/2335/4313/1290/3281/3915/1289/4318/2131/3975/3678/3912/1294/4323/3689	21
732	Malignant.cells	Malignant	GO:0048762	mesenchymal cell differentiation	47/1876	262/18870	4.70045234017585e-05	0.0022110778587478	0.00182834637392304	8091/3084/10630/2316/80326/2335/10979/1909/7042/23187/10512/57142/6591/7041/7048/8828/10459/7869/57181/7046/152007/10371/309/2131/90102/4017/2303/153090/1277/23603/9037/3569/6772/10505/200734/2932/5594/1601/4488/3553/6423/8829/7291/2295/6422/4487/2260	47
733	Malignant.cells	Malignant	GO:0098773	skin epidermis development	28/1876	128/18870	4.84766235359876e-05	0.00226196388792223	0.00187042417166152	10468/3624/22943/80326/3606/5339/7042/55612/28514/2131/5154/4804/4233/3925/8626/147495/1956/56603/3872/64834/7124/4669/7976/4488/2252/51083/3229/3488	28
734	Malignant.cells	Malignant	GO:0045807	positive regulation of endocytosis	32/1876	155/18870	4.88495659952836e-05	0.00226196388792223	0.00187042417166152	558/54209/5054/6622/8862/2621/967/961/28514/140885/5806/409/10211/6347/1535/55646/867/6366/7124/718/1601/51479/3092/89780/2207/613/3553/1191/23345/3077/348/8527	32
735	Malignant.cells	Malignant	GO:0007369	gastrulation	38/1876	197/18870	4.93415495932074e-05	0.00226703383286	0.00187461652310056	8091/3624/1284/3675/3909/3914/1303/91663/22943/2335/3688/4313/1290/3281/23187/3691/7048/8862/1289/4318/2131/90102/3975/79971/2303/3678/3912/1294/4323/5566/60626/56983/89780/3689/6423/6422/7290/8013	38
736	Malignant.cells	Malignant	GO:1901987	regulation of cell cycle phase transition	72/1876	456/18870	5.13793352022477e-05	0.00234250245956709	0.00193702173847502	3624/2273/8379/1021/894/323/60/10459/991/7325/332/6602/25906/5962/440275/11065/8883/10783/6790/5721/147841/8193/6347/5591/4330/4683/891/55795/10263/1111/25959/1956/5781/79858/6598/54443/207/9787/57521/151636/11130/9212/54908/2074/1062/1063/5347/9088/57405/699/55143/9928/57099/51512/9656/5890/5311/252983/113130/9510/8444/3619/63967/138151/8870/995/83540/199/701/83990/84072/79447	72
737	Malignant.cells	Malignant	GO:0006766	vitamin metabolic process	25/1876	109/18870	5.31565517047019e-05	0.00240502963323487	0.00198872563067169	4837/5947/9446/119391/1594/6591/231/1728/3988/5360/84883/79001/29914/60496/79581/81034/51293/56603/55163/441024/7124/9962/6573/113235/6515	25
738	Malignant.cells	Malignant	GO:1901990	regulation of mitotic cell cycle phase transition	59/1876	355/18870	5.60425760623163e-05	0.00251639657819204	0.00208081526432332	3624/2273/8379/1021/894/60/10459/991/7325/332/6602/25906/5962/11065/8883/10783/6790/5721/147841/8193/6347/5591/4683/891/55795/10263/1111/25959/1956/79858/6598/54443/207/9787/57521/11130/9212/54908/1062/1063/5347/57405/699/55143/9928/57099/51512/5890/5311/113130/9510/3619/63967/138151/8870/995/83540/199/701	59
739	Malignant.cells	Malignant	GO:0050000	chromosome localization	26/1876	116/18870	5.76689128214502e-05	0.00256995222776493	0.0021251005785253	8379/332/4000/25900/283489/147841/891/150465/84722/1778/9787/9212/54908/51115/1062/1063/10300/57405/55143/9928/90417/113130/3619/81930/83540/11004	26
740	Malignant.cells	Malignant	GO:0050803	regulation of synapse structure or activity	45/1876	250/18870	6.20092721315591e-05	0.00274275340241605	0.0022679903459901	23768/347902/22943/54209/7476/3688/375790/6622/8828/23767/11202/991/203068/4747/58504/26052/78999/84189/10882/153090/5048/7058/5621/207/5552/1072/2048/1006/7124/65981/26115/79414/89780/23657/22941/5911/4739/4734/57555/348/7804/25791/55638/2239/64284	45
741	Malignant.cells	Malignant	GO:0001503	ossification	70/1876	444/18870	6.81111496184669e-05	0.0029903317317678	0.00247271354872189	7424/10272/374/22943/5744/1021/3371/4313/1192/10979/9260/51232/1290/1594/117581/6591/8519/1009/22800/10413/2131/2303/6348/29887/10189/9562/1277/4330/5743/10514/649/8626/4322/1956/2201/5781/3569/1278/4323/2274/207/79639/5552/865/5566/28964/51025/3611/7124/2932/5594/4221/22856/89780/4488/23051/3481/6423/7291/1462/6422/658/54857/7290/2550/79879/3400/6474/1513/3488	70
742	Malignant.cells	Malignant	GO:1902903	regulation of supramolecular fiber organization	63/1876	389/18870	7.00566949330834e-05	0.0030531325799146	0.00252464374309935	5216/91663/23406/54209/5829/2316/10979/10411/10109/9270/80115/29098/9168/55704/2314/6622/6281/1073/51474/89795/402/7046/23271/5217/165/961/10471/5962/90102/6711/7168/9793/1902/4233/10174/3925/9037/22974/5987/84722/25959/29109/4131/1440/80206/26586/9647/6366/28964/146057/5058/9639/10300/2241/30008/93663/1191/4133/8829/348/6422/29767/1410	63
743	Malignant.cells	Malignant	GO:0050807	regulation of synapse organization	44/1876	244/18870	7.12087200314051e-05	0.00306520287574493	0.0025346247039806	23768/347902/22943/54209/7476/3688/375790/6622/8828/23767/11202/991/203068/4747/58504/26052/78999/84189/10882/153090/5048/7058/5621/207/5552/1072/2048/1006/7124/65981/26115/79414/89780/23657/22941/5911/4739/4734/57555/348/7804/25791/2239/64284	44
744	Malignant.cells	Malignant	GO:0038127	ERBB signaling pathway	27/1876	124/18870	7.13679765231652e-05	0.00306520287574493	0.0025346247039806	3084/1012/374/2069/2202/2537/84058/57142/6464/55704/4318/153090/8065/84632/7039/868/867/1956/5781/207/23705/5594/3092/2241/1839/8527/145957	27
745	Malignant.cells	Malignant	GO:0051651	maintenance of location in cell	43/1876	237/18870	7.39675128934344e-05	0.00313358126277151	0.00259116698062642	857/2316/9446/11014/6653/9168/11015/55704/6622/7184/6717/219931/808/402/22873/6672/2149/309/23568/5331/6348/805/55283/5048/8733/2281/1535/207/5552/259266/6366/5566/5031/3064/4669/6373/642489/3709/84959/5311/23345/348/22821	43
746	Malignant.cells	Malignant	GO:0002483	antigen processing and presentation of endogenous peptide antigen	10/1876	25/18870	7.4017441671674e-05	0.00313358126277151	0.00259116698062642	3105/3106/3107/3134/6891/353091/64167/3123/3077/135250	10
747	Malignant.cells	Malignant	GO:1903510	mucopolysaccharide metabolic process	22/1876	92/18870	7.55272203037947e-05	0.00317482152298291	0.00262526866543089	1909/960/79586/2131/29940/50515/126792/3340/11041/51363/347734/6487/55454/4669/9469/11046/6483/22856/8372/3553/3161/92126	22
748	Malignant.cells	Malignant	GO:1903034	regulation of response to wounding	34/1876	173/18870	8.18324762286033e-05	0.00341564145497839	0.00282440333076632	7057/857/51330/2316/2152/3688/10979/5270/5054/55966/710/4638/5624/2149/55612/90102/84830/2191/5154/3480/2303/79001/2281/2048/28964/2137/7124/6558/64094/1839/84959/348/114897/7128	34
749	Malignant.cells	Malignant	GO:0050678	regulation of epithelial cell proliferation	65/1876	407/18870	8.29271275843338e-05	0.00343712646987655	0.00284216934878659	7424/7057/857/6678/1012/858/9982/374/2069/1021/2152/7476/7042/56005/57142/6591/8828/3915/8862/55081/4831/7046/10413/5293/4830/4781/153090/6347/5591/4804/3912/7423/55959/9037/7039/51162/8626/26257/10000/1956/207/57521/1948/6772/7026/7124/4163/29128/1601/89780/2252/3481/6423/8829/252983/7291/348/6422/79812/4321/5796/2260/7128/8013/1960	65
750	Malignant.cells	Malignant	GO:0030100	regulation of endocytosis	50/1876	291/18870	8.60214274827504e-05	0.00354061806034904	0.00292774683011466	857/558/1012/22943/54209/5054/84058/60/8898/6622/7052/8862/2621/4043/967/961/28514/140885/5806/409/10211/5770/8877/6347/1902/85439/1535/55646/867/6366/1948/27/949/7124/718/1601/51479/3092/89780/2207/613/3553/1191/23345/3077/79772/348/9066/8527/64284	50
751	Malignant.cells	Malignant	GO:0016032	viral process	68/1876	432/18870	9.02779855784977e-05	0.00369019048637073	0.00305142868133202	8091/857/558/858/1514/3956/3688/5479/10410/4061/5901/8519/8815/3326/3434/2621/219931/6520/6541/440275/6732/6733/5806/3429/64710/60559/4124/6348/975/8662/1488/3678/1487/6347/104/79581/5987/6895/1956/6598/207/1072/5091/51114/11253/4939/1948/81876/6487/6772/949/7124/2932/85363/684/6483/3838/4734/942/29801/8829/3123/10581/348/5125/3981/117854/7153	68
752	Malignant.cells	Malignant	GO:0043087	regulation of GTPase activity	52/1876	307/18870	9.18194247890559e-05	0.0037274913063338	0.00308227283214019	9411/858/3655/3688/10979/10411/54922/9270/375790/6281/7052/11149/402/221002/2149/7410/9448/5962/58504/10982/30851/6348/5361/153090/5910/6347/4233/50861/6251/23603/3925/7813/6357/414062/55357/2889/116988/6366/9824/23108/22841/85360/2932/9639/85440/139818/613/23094/6422/11033/25791/9693	52
753	Malignant.cells	Malignant	GO:0007080	mitotic metaphase chromosome alignment	16/1876	57/18870	9.43932099279083e-05	0.00379790755785299	0.00314050022455019	8379/332/283489/891/84722/9212/54908/51115/1062/55143/9928/113130/3619/81930/83540/11004	16
754	Malignant.cells	Malignant	GO:0090235	regulation of metaphase plate congression	7/1876	13/18870	9.48355523135216e-05	0.00379790755785299	0.00314050022455019	8379/332/150465/1778/9212/55143/3619	7
755	Malignant.cells	Malignant	GO:0030168	platelet activation	28/1876	133/18870	9.88209287478378e-05	0.00390402710616666	0.00322825077145835	558/10630/10398/2316/1192/5270/60/4627/2149/7410/2923/7094/5154/1281/3569/2776/3611/7414/9158/6288/89780/2207/23657/84959/5321/348/114897/8527	28
756	Malignant.cells	Malignant	GO:0061448	connective tissue development	49/1876	285/18870	9.91227986562067e-05	0.00390402710616666	0.00322825077145835	8091/2202/5744/7045/7476/91252/23516/871/6591/6653/7048/1396/7076/4148/1289/7046/960/309/38/3988/2131/633/4017/50515/2303/4781/2297/1277/9462/649/3292/55959/1281/4322/5781/79068/22856/4488/399979/8372/6423/658/3221/1746/4487/6688/3400/6474/1513	49
757	Malignant.cells	Malignant	GO:0002476	antigen processing and presentation of endogenous peptide antigen via MHC class Ib	8/1876	17/18870	0.000100291108206025	0.00390402710616666	0.00322825077145835	3105/3106/3107/3134/6891/353091/3077/135250	8
758	Malignant.cells	Malignant	GO:0002484	antigen processing and presentation of endogenous peptide antigen via MHC class I via ER pathway	8/1876	17/18870	0.000100291108206025	0.00390402710616666	0.00322825077145835	3105/3106/3107/3134/6891/353091/3077/135250	8
759	Malignant.cells	Malignant	GO:0050679	positive regulation of epithelial cell proliferation	40/1876	218/18870	0.000100778833683735	0.00390402710616666	0.00322825077145835	7424/1012/858/9982/374/2152/7476/56005/57142/8828/3915/8862/4831/7046/10413/5293/4830/3912/7423/9037/7039/51162/8626/10000/1956/207/57521/7124/89780/2252/3481/8829/252983/7291/6422/4321/2260/7128/8013/1960	40
760	Malignant.cells	Malignant	GO:0051492	regulation of stress fiber assembly	22/1876	94/18870	0.000106338450394563	0.00409264932135437	0.003384223000937	5216/5829/10979/10411/9270/55704/6281/7046/5217/961/90102/7168/1902/4233/10174/3925/29109/9647/5058/9639/8829/6422	22
761	Malignant.cells	Malignant	GO:0032231	regulation of actin filament bundle assembly	24/1876	107/18870	0.000108087157751287	0.00413311344510889	0.00341768289636667	5216/5829/2316/10979/10411/9270/55704/6281/7046/5217/961/5962/90102/7168/1902/4233/10174/3925/29109/9647/5058/9639/8829/6422	24
762	Malignant.cells	Malignant	GO:0043254	regulation of protein-containing complex assembly	66/1876	419/18870	0.000111413519589455	0.00420914407351083	0.00348055283249117	3084/5216/4312/91663/23406/22943/54209/84962/10979/54922/4314/10109/80115/29098/6653/9168/2314/1437/6622/29103/89795/402/23271/578/5217/51673/55612/6624/5962/6711/129293/329/56926/54751/153090/56919/56681/9793/4233/64853/3925/9780/84722/25959/5781/4131/1440/84885/80206/140609/6366/23379/28964/7124/2932/5058/84079/2241/9928/93663/1191/4133/348/115362/29767/1410	66
763	Malignant.cells	Malignant	GO:0048732	gland development	69/1876	443/18870	0.000111495802183432	0.00420914407351083	0.00348055283249117	27122/3084/857/374/8140/8379/80326/3371/4313/5270/1909/7042/10512/57142/6591/7048/1396/2030/7052/8862/7046/171023/38/3988/23322/2131/4830/5154/1459/79971/4124/4781/5361/6790/4233/87178/55959/7039/8626/26257/1956/3569/6598/6195/207/4939/10419/23705/28996/7124/790/9914/5594/4669/89780/4488/139596/2252/3481/5311/1374/8829/3077/6422/4487/5324/3400/7128/3488	69
764	Malignant.cells	Malignant	GO:0150076	neuroinflammatory response	20/1876	82/18870	0.000117780919527838	0.00441827538000948	0.00365348408608671	54209/3606/3688/4314/6622/4318/8877/6348/5743/3569/712/7124/4669/1075/3689/3553/1191/669/29954/199	20
765	Malignant.cells	Malignant	GO:0007265	Ras protein signal transduction	56/1876	341/18870	0.000118669799229945	0.00442362201280428	0.00365790523147714	9411/1012/3675/8727/10630/3688/10411/54922/29984/7042/29098/80005/23221/22800/221002/2768/2149/9448/5962/10982/10211/30851/2305/2782/153090/1902/4804/57698/4233/50861/57493/3925/1281/25959/867/2889/1278/5881/1072/2048/28964/27/6242/85360/27314/9928/613/5911/9265/8829/348/199/22821/890/57531/9693	56
766	Malignant.cells	Malignant	GO:0031334	positive regulation of protein-containing complex assembly	37/1876	198/18870	0.000122517403904076	0.00453850408087161	0.00375290153011432	3084/5216/4312/84962/10979/54922/4314/10109/80115/1437/6622/89795/402/578/5217/51673/55612/6624/129293/153090/56919/9793/4233/9780/84722/4131/1440/140609/6366/23379/28964/7124/2932/5058/2241/1191/115362	37
767	Malignant.cells	Malignant	GO:0001704	formation of primary germ layer	27/1876	128/18870	0.000126052774198518	0.00459444815702675	0.00379916184083837	8091/3624/1284/3675/3909/3914/1303/22943/2335/3688/4313/1290/3281/3691/1289/4318/3975/79971/2303/3678/3912/1294/4323/5566/89780/3689/6423	27
768	Malignant.cells	Malignant	GO:0045787	positive regulation of cell cycle	55/1876	334/18870	0.00012633258388089	0.00459444815702675	0.00379916184083837	2069/8379/894/7042/3955/6665/991/7325/332/8061/5962/11065/6733/3480/8877/6790/5902/23326/5048/891/55795/150465/7039/1111/84722/1778/1956/5781/207/9787/57521/9212/201161/7124/64094/699/85459/55143/9928/4488/64151/3553/5890/3481/5311/252983/113130/9510/8444/3619/9493/995/199/4487/79447	55
769	Malignant.cells	Malignant	GO:0051656	establishment of organelle localization	72/1876	469/18870	0.000126353138112934	0.00459444815702675	0.00379916184083837	9638/8379/58485/3688/126353/3281/4430/5901/4644/6622/10749/63971/332/4000/4627/4747/5293/11127/283489/3996/5871/4641/83930/147841/84080/56681/4647/8263/5048/891/10059/150465/84722/867/1778/29109/4131/1058/136/51693/1072/64005/9212/3064/30850/5880/54908/51115/4669/1062/1063/26115/85440/5347/57405/2241/55143/9928/84100/90417/161424/4133/113130/3619/81930/83540/11004/55638/64284/8013/79789/7345	72
770	Malignant.cells	Malignant	GO:0044344	cellular response to fibroblast growth factor stimulus	25/1876	115/18870	0.00013369678864355	0.0047765790196363	0.00394976635298351	7057/23768/9982/9270/23767/8862/960/2131/3975/3340/9702/1277/6347/4804/55959/5781/79801/9158/64094/2252/6422/53834/2260/10631/1960	25
771	Malignant.cells	Malignant	GO:0030010	establishment of cell polarity	31/1876	156/18870	0.000133779672221972	0.0047765790196363	0.00394976635298351	9638/7476/3688/126353/154810/2195/3326/4627/5754/55612/6624/90102/3996/3480/84080/57698/5048/56603/4131/51421/1058/6366/27/22841/3064/2932/54908/85440/5347/23094/9265	31
772	Malignant.cells	Malignant	GO:1905039	carboxylic acid transmembrane transport	31/1876	156/18870	0.000133779672221972	0.0047765790196363	0.00394976635298351	7057/92745/8140/55117/3688/9057/133418/81855/84230/55144/6567/23428/6520/8402/6541/6509/55089/23169/120103/6538/81034/207/7124/9962/11046/206358/6573/23657/1374/6583/113235	31
773	Malignant.cells	Malignant	GO:0001933	negative regulation of protein phosphorylation	51/1876	304/18870	0.000136587773249423	0.00484763911406783	0.00400852614087181	857/91663/22943/11142/54922/9270/1848/6653/6622/55450/808/578/54431/11137/140885/409/5770/805/153090/5591/54625/104/64853/57493/23603/5987/5621/868/64780/6895/867/3843/5528/5611/207/2776/9647/2048/5575/23705/7026/200734/171392/4221/5347/3553/84959/6423/348/6422/7345	51
774	Malignant.cells	Malignant	GO:0003002	regionalization	67/1876	430/18870	0.000137687012648923	0.00485756502363195	0.00401673390284077	22943/10409/1767/7476/79659/25914/3955/10512/7048/4188/8828/7092/55081/57545/7046/9645/10683/84314/28514/23322/2131/3975/5090/79971/2303/6790/65057/2297/200894/5591/79192/23509/64853/649/153572/8626/56603/25911/712/5566/203286/7026/56983/4909/28996/718/3234/22856/89780/5681/4488/84100/10655/221322/5311/6423/8829/6422/3229/658/3221/5125/1746/4487/201164/23552/3224	67
775	Malignant.cells	Malignant	GO:0038063	collagen-activated tyrosine kinase receptor signaling pathway	6/1876	10/18870	0.000141273142942174	0.00495459123206075	0.00409696514194185	1284/1282/1288/1277/1287/84959	6
776	Malignant.cells	Malignant	GO:1900026	positive regulation of substrate adhesion-dependent cell spreading	13/1876	42/18870	0.00014291701892982	0.00498275983057085	0.00412025783366714	91663/2316/10979/10109/708/80005/6281/1793/5881/3611/1601/4739/8829	13
777	Malignant.cells	Malignant	GO:0060560	developmental growth involved in morphogenesis	43/1876	244/18870	0.000146365309698557	0.0050731414653997	0.0041949946565496	374/3371/2335/3688/1909/10512/57142/7048/3326/8828/23767/7869/214/10413/10371/5754/3897/2131/440275/3975/5361/6790/4692/57698/5048/150465/9037/8904/4131/7414/10505/23566/2932/9962/89780/6423/4133/8829/348/6422/113622/9706/10631	43
778	Malignant.cells	Malignant	GO:0051310	metaphase chromosome alignment	22/1876	96/18870	0.000147827496664931	0.00509403239961075	0.00421226942761273	8379/332/283489/147841/891/150465/84722/1778/9212/54908/51115/1062/1063/57405/55143/9928/90417/113130/3619/81930/83540/11004	22
779	Malignant.cells	Malignant	GO:0030166	proteoglycan biosynthetic process	17/1876	65/18870	0.000150755089615589	0.00514686688997388	0.00425595841327704	79586/2131/29940/50515/126792/3340/51363/347734/2137/55454/2135/90161/9469/11046/22856/92126/658	17
780	Malignant.cells	Malignant	GO:1903825	organic acid transmembrane transport	31/1876	157/18870	0.000151097492636318	0.00514686688997388	0.00425595841327704	7057/92745/8140/55117/3688/9057/133418/81855/84230/55144/6567/23428/6520/8402/6541/6509/55089/23169/120103/6538/81034/207/7124/9962/11046/206358/6573/23657/1374/6583/113235	31
781	Malignant.cells	Malignant	GO:0140694	non-membrane-bounded organelle assembly	64/1876	408/18870	0.00015853814190182	0.00536946038315478	0.00444002158613458	7138/10398/2316/3688/126353/25914/5339/708/80005/2314/1437/1073/991/332/56647/203068/23246/10844/51081/6624/10982/4605/10783/23363/51154/6790/26112/7168/128486/29901/9100/5591/27341/22974/1778/1874/54443/57647/80206/1058/140609/259266/84769/9787/26284/9212/55239/7124/440145/9639/1062/1063/5347/85459/55143/116840/24137/3832/9851/3619/9493/113622/29767/284403	64
782	Malignant.cells	Malignant	GO:0071774	response to fibroblast growth factor	26/1876	123/18870	0.000160823636345443	0.00539007957966623	0.00445707165654515	7057/23768/9982/3371/9270/23767/8862/960/2131/3975/3340/9702/1277/6347/4804/55959/5781/79801/9158/64094/2252/6422/53834/2260/10631/1960	26
783	Malignant.cells	Malignant	GO:0007435	salivary gland morphogenesis	11/1876	32/18870	0.000162575436635336	0.00539007957966623	0.00445707165654515	7042/10512/6591/7052/5154/4781/5361/1956/7124/2252/8829	11
784	Malignant.cells	Malignant	GO:0050654	chondroitin sulfate proteoglycan metabolic process	11/1876	32/18870	0.000162575436635336	0.00539007957966623	0.00445707165654515	79586/2131/29940/50515/126792/51363/347734/55454/9469/22856/92126	11
785	Malignant.cells	Malignant	GO:0031032	actomyosin structure organization	38/1876	208/18870	0.000162784586596972	0.00539007957966623	0.00445707165654515	5216/7138/10398/5829/4628/3688/10979/10411/5339/9270/55704/2314/6281/8476/1073/9124/7046/4627/5217/961/90102/23363/7168/1902/4233/10174/3925/29109/54443/80206/9647/6242/5058/9639/8829/6422/113622/29767	38
786	Malignant.cells	Malignant	GO:0002428	antigen processing and presentation of peptide antigen via MHC class Ib	8/1876	18/18870	0.000164809133176892	0.00539681620077039	0.00446264218709864	3105/3106/3107/3134/6891/353091/3077/135250	8
787	Malignant.cells	Malignant	GO:0032328	alanine transport	8/1876	18/18870	0.000164809133176892	0.00539681620077039	0.00446264218709864	92745/8140/23428/6520/6509/55089/120103/206358	8
788	Malignant.cells	Malignant	GO:0007266	Rho protein signal transduction	28/1876	137/18870	0.000168595039167356	0.00549045492936768	0.00454007230979299	9411/1012/3675/8727/10630/3688/54922/29984/23221/2768/2149/10211/30851/1902/4804/57698/4233/57493/3925/1281/25959/1278/1072/27/6242/613/8829/348	28
789	Malignant.cells	Malignant	GO:0018210	peptidyl-threonine modification	24/1876	110/18870	0.000170163500612157	0.00549522745573808	0.00454401872499916	2590/7048/11226/8476/808/7046/1459/8877/805/5591/51719/8798/1111/5528/207/57521/200734/28996/2932/790/5594/5347/8444/117854	24
790	Malignant.cells	Malignant	GO:0032486	Rap protein signal transduction	7/1876	14/18870	0.000173377346756035	0.00549522745573808	0.00454401872499916	10411/5962/867/2889/9928/5911/9693	7
791	Malignant.cells	Malignant	GO:0051231	spindle elongation	7/1876	14/18870	0.000173377346756035	0.00549522745573808	0.00454401872499916	332/9212/55143/24137/3832/3619/9493	7
792	Malignant.cells	Malignant	GO:0051255	spindle midzone assembly	7/1876	14/18870	0.000173377346756035	0.00549522745573808	0.00454401872499916	332/26112/9212/55143/24137/3619/9493	7
793	Malignant.cells	Malignant	GO:0070141	response to UV-A	7/1876	14/18870	0.000173377346756035	0.00549522745573808	0.00454401872499916	4312/4313/4314/7076/4318/1956/207	7
794	Malignant.cells	Malignant	GO:0048041	focal adhesion assembly	20/1876	85/18870	0.000199250911593962	0.006281702941582	0.00519435747134092	7057/87/84962/10979/29984/9270/1009/6281/55901/9448/90102/7094/23603/4323/9647/7414/613/8829/6422/5796	20
795	Malignant.cells	Malignant	GO:0008608	attachment of spindle microtubules to kinetochore	14/1876	49/18870	0.000207674325328072	0.0064608005188525	0.00534245375148113	8379/332/283489/147841/891/9212/51115/1062/57405/55143/90417/3619/83540/11004	14
796	Malignant.cells	Malignant	GO:0019885	antigen processing and presentation of endogenous peptide antigen via MHC class I	9/1876	23/18870	0.000208201940121618	0.0064608005188525	0.00534245375148113	3105/3106/3107/3134/6891/353091/64167/3077/135250	9
797	Malignant.cells	Malignant	GO:1901659	glycosyl compound biosynthetic process	9/1876	23/18870	0.000208201940121618	0.0064608005188525	0.00534245375148113	4907/132/7084/7083/56952/1841/55253/4507/441250	9
798	Malignant.cells	Malignant	GO:0050818	regulation of coagulation	18/1876	73/18870	0.000219123087912562	0.00676428407321746	0.00559340513882065	7057/857/2152/308/5270/5054/710/10544/5624/2149/84830/2191/5154/79001/2048/84959/348/114897	18
799	Malignant.cells	Malignant	GO:0002063	chondrocyte development	11/1876	33/18870	0.000222104744603612	0.00682080218272337	0.00564014011930417	5744/871/7048/2131/50515/55959/22856/4488/6423/658/6474	11
800	Malignant.cells	Malignant	GO:0001649	osteoblast differentiation	44/1876	257/18870	0.000240812944296103	0.00735720783939691	0.00608369543484891	7424/374/5744/1021/3371/1192/10979/51232/117581/6591/8519/22800/10413/6348/10189/1277/10514/8626/2201/3569/2274/207/79639/865/5566/3611/7124/2932/4221/89780/4488/23051/3481/6423/7291/1462/6422/658/54857/7290/2550/3400/6474/3488	44
801	Malignant.cells	Malignant	GO:0070507	regulation of microtubule cytoskeleton organization	31/1876	161/18870	0.000242189230054683	0.00736131059761081	0.00608708801692095	23187/29098/6622/348235/89795/402/23271/90102/10982/9793/5048/4233/50861/3925/10263/22974/84722/1778/4131/26586/28964/146057/2932/5058/10300/5347/89780/85458/4133/79866/81930	31
802	Malignant.cells	Malignant	GO:0042326	negative regulation of phosphorylation	53/1876	327/18870	0.000248995031181914	0.00752955892762858	0.00622621302461326	3624/857/91663/22943/11142/54922/9270/1848/6653/6622/55450/808/10935/578/54431/11137/140885/409/5770/805/153090/5591/54625/104/64853/57493/23603/5987/5621/868/64780/6895/867/3843/5528/5611/207/2776/9647/2048/5575/23705/7026/200734/171392/4221/5347/3553/84959/6423/348/6422/7345	53
803	Malignant.cells	Malignant	GO:0001942	hair follicle development	21/1876	93/18870	0.000257532606323155	0.00774820181562102	0.00640700943115475	10468/3624/22943/80326/7042/55612/2131/5154/4804/8626/147495/1956/3872/7124/4669/7976/4488/2252/51083/3229/3488	21
804	Malignant.cells	Malignant	GO:0051797	regulation of hair follicle development	8/1876	19/18870	0.000259922911555332	0.00777396487032657	0.00642831297207969	10468/7042/55612/4804/3872/7124/4488/51083	8
805	Malignant.cells	Malignant	GO:0052547	regulation of peptidase activity	51/1876	312/18870	0.000262010703076266	0.00777396487032657	0.00642831297207969	7057/857/7078/1514/2152/2537/8434/5270/5054/653145/23787/100129128/871/710/6653/6622/5696/57333/7076/5698/2621/55081/578/4318/2149/1515/960/728113/6695/83464/329/834/9447/5721/4804/444/55795/1611/6195/207/9647/7077/5265/7124/6300/57630/1612/3092/668/5274/1513	51
806	Malignant.cells	Malignant	GO:0089718	amino acid import across plasma membrane	14/1876	50/18870	0.000262323768190537	0.00777396487032657	0.00642831297207969	92745/8140/3688/6567/23428/6520/6541/6509/55089/120103/7124/206358/23657/6583	14
807	Malignant.cells	Malignant	GO:0018107	peptidyl-threonine phosphorylation	22/1876	100/18870	0.000275648684445728	0.00812820772492451	0.00672123736464681	7048/8476/808/7046/1459/8877/805/5591/51719/8798/1111/5528/207/57521/200734/28996/2932/790/5594/5347/8444/117854	22
808	Malignant.cells	Malignant	GO:0032060	bleb assembly	6/1876	11/18870	0.000284597266406046	0.00826866665680704	0.00683738324244867	2014/4638/1902/5376/54443/23566	6
809	Malignant.cells	Malignant	GO:0051256	mitotic spindle midzone assembly	6/1876	11/18870	0.000284597266406046	0.00826866665680704	0.00683738324244867	332/9212/55143/24137/3619/9493	6
810	Malignant.cells	Malignant	GO:0060315	negative regulation of ryanodine-sensitive calcium-release channel activity	6/1876	11/18870	0.000284597266406046	0.00826866665680704	0.00683738324244867	9446/6717/808/805/2281/5311	6
811	Malignant.cells	Malignant	GO:0019058	viral life cycle	52/1876	321/18870	0.00028711807798508	0.00830121389374425	0.00686429664235448	8091/857/558/858/1514/3956/3688/5479/10410/4061/8519/8815/3326/3434/2621/219931/6520/6541/440275/6732/6733/5806/3429/64710/975/1488/3678/1487/6347/104/79581/6895/1956/6598/5091/4939/1948/81876/949/7124/85363/684/3838/4734/942/8829/3123/10581/348/5125/117854/7153	52
812	Malignant.cells	Malignant	GO:0033674	positive regulation of kinase activity	54/1876	337/18870	0.000292832340557894	0.00842532661401282	0.00696692579273151	8091/3084/7057/558/22943/2069/54209/894/3606/10979/9270/7042/29775/56034/3667/7048/55704/6622/3326/2621/808/5770/5154/5871/3480/805/153090/51719/4233/4683/22974/5621/84722/1956/2050/207/6366/57521/7124/57103/5058/1062/9928/4739/942/3553/5311/1191/3123/63967/79866/7804/9693/2260	54
813	Malignant.cells	Malignant	GO:0001558	regulation of cell growth	64/1876	417/18870	0.000294409538703804	0.00842978423138862	0.00697061180882232	3624/978/3490/2273/2786/3371/2335/5270/131566/1594/7042/84259/10512/57142/51009/10459/7869/7046/10413/10371/3897/11007/6695/9538/2395/8877/10591/10071/57698/84879/5048/150465/9037/57446/84722/1956/4323/6598/4131/6195/207/57521/3872/2137/10505/55210/23566/2932/9962/65981/684/1601/89780/1839/9928/6423/4133/8829/348/6422/4487/9706/3488/1410	64
814	Malignant.cells	Malignant	GO:0048880	sensory system development	62/1876	401/18870	0.000297083477409345	0.00846545082021725	0.00700010460940238	3624/8076/7054/1282/7431/24147/2202/7476/4237/1290/7042/27077/84287/2195/7048/4867/55714/79888/57545/1289/7046/578/10371/28514/23322/3975/7837/5090/4124/2303/4781/51761/2782/84189/56917/4647/84879/80184/1956/2201/712/2048/200734/28996/718/4669/54549/631/23657/147912/221322/23094/8829/7291/2295/658/668/1746/23552/2792/261734/1410	62
815	Malignant.cells	Malignant	GO:0007431	salivary gland development	11/1876	34/18870	0.000299059989230031	0.00848099787639423	0.00701296051299433	7042/10512/6591/7052/5154/4781/5361/1956/7124/2252/8829	11
816	Malignant.cells	Malignant	GO:0031345	negative regulation of cell projection organization	35/1876	192/18870	0.000301873343638021	0.00851266529779108	0.00703914639100553	3675/7431/22943/2316/81618/10512/57142/7869/10413/10371/8934/5217/26052/6695/1902/5048/9037/5376/5621/207/6366/2048/1948/10505/1601/89780/10198/4133/8829/348/5793/9706/25791/1809/9693	35
817	Malignant.cells	Malignant	GO:0050650	chondroitin sulfate proteoglycan biosynthetic process	9/1876	24/18870	0.000303877819423492	0.00851266529779108	0.00703914639100553	79586/29940/50515/126792/51363/347734/55454/9469/22856	9
818	Malignant.cells	Malignant	GO:0007019	microtubule depolymerization	13/1876	45/18870	0.000307942916074448	0.00851266529779108	0.00703914639100553	89795/23271/9793/50861/3925/22974/4131/26586/146057/57701/10300/81930/11004	13
819	Malignant.cells	Malignant	GO:0030574	collagen catabolic process	13/1876	45/18870	0.000307942916074448	0.00851266529779108	0.00703914639100553	4312/1514/4319/3688/4313/4314/4318/2191/4322/4323/4321/4320/1513	13
820	Malignant.cells	Malignant	GO:0006909	phagocytosis	41/1876	237/18870	0.000308504730994247	0.00851266529779108	0.00703914639100553	7057/558/54209/8406/3688/7052/2621/306/4627/10417/79767/7410/961/140885/5806/389668/8877/83871/338382/4647/6347/4233/23603/1535/55646/1793/5881/5031/64005/22841/949/7124/5058/718/3953/2207/3689/613/3553/9066/199	41
821	Malignant.cells	Malignant	GO:0048675	axon extension	25/1876	121/18870	0.000308794168892371	0.00851266529779108	0.00703914639100553	2335/3688/1909/10512/57142/3326/8828/7869/214/10371/3897/4692/57698/5048/150465/9037/4131/7414/10505/2932/89780/4133/8829/348/9706	25
822	Malignant.cells	Malignant	GO:0097421	liver regeneration	10/1876	29/18870	0.000312873966292555	0.00857270205042774	0.00708879094718932	8140/1459/6790/87178/55959/3569/10419/7124/1374/3077	10
823	Malignant.cells	Malignant	GO:0007389	pattern specification process	71/1876	475/18870	0.000313864745224029	0.00857270205042774	0.00708879094718932	10468/22943/10409/1767/7476/79659/25914/3955/10512/7048/4188/50805/8828/7092/55081/57545/7046/9645/10683/84314/28514/23322/2131/3975/5090/79971/2303/6790/65057/2297/200894/56917/5591/79192/23509/444/64853/649/153572/8626/56603/25911/712/5566/203286/7026/56983/4909/28996/718/3234/22856/89780/5681/4488/84100/10655/221322/5311/6423/8829/6422/3229/658/3221/5125/1746/4487/201164/23552/3224	71
824	Malignant.cells	Malignant	GO:0007093	mitotic cell cycle checkpoint signaling	28/1876	142/18870	0.000315496861790569	0.00857775183409497	0.00709296662721821	8379/10459/991/332/25906/8883/147841/5591/4683/891/55795/1111/79858/11130/9212/54908/1063/5347/57405/699/55143/51512/9656/3619/63967/8870/83540/701	28
825	Malignant.cells	Malignant	GO:1903829	positive regulation of protein localization	71/1876	476/18870	0.000333884497295106	0.00903622564140683	0.0074720798817881	7424/3675/54209/7531/2316/4628/7476/3688/10979/10411/9270/7042/29775/7332/57142/29098/6653/5901/5174/55704/6622/6717/3326/2621/2182/10413/90550/22873/8934/5962/6711/1459/79971/55135/975/4641/55107/56681/23682/4804/5743/80184/10059/5621/8111/3843/245812/1956/7447/207/5566/151636/2048/23379/1736/22841/7124/2932/5880/23255/5347/89780/85459/3689/4739/3553/29801/57555/3123/55638/84662	71
826	Malignant.cells	Malignant	GO:0150063	visual system development	61/1876	395/18870	0.000341665189888974	0.00920477082032703	0.00761145035465579	3624/8076/7054/1282/7431/24147/2202/7476/4237/1290/7042/27077/84287/2195/7048/4867/55714/79888/57545/1289/7046/578/28514/23322/3975/7837/5090/4124/2303/4781/51761/2782/84189/56917/4647/84879/80184/1956/2201/712/2048/200734/28996/718/4669/54549/631/23657/147912/221322/23094/8829/7291/2295/658/668/1746/23552/2792/261734/1410	61
827	Malignant.cells	Malignant	GO:0051261	protein depolymerization	24/1876	115/18870	0.00034521489960222	0.00925115244205391	0.0076498034454642	2314/1073/51474/89795/9645/23271/5962/6711/9793/50861/444/3925/9037/22974/64780/4131/26586/1072/146057/57701/10300/81930/29767/11004	24
828	Malignant.cells	Malignant	GO:0051302	regulation of cell division	34/1876	186/18870	0.000346508493695962	0.00925115244205391	0.0076498034454642	7424/2069/9270/7042/56034/808/63971/332/28514/5154/3480/6790/805/7423/10263/7039/8626/259266/9212/28964/25909/10322/201161/5347/11091/55143/9928/2252/3553/3481/6423/3619/9493/9727	34
829	Malignant.cells	Malignant	GO:0071900	regulation of protein serine/threonine kinase activity	47/1876	285/18870	0.000365131712360589	0.00970464421148525	0.00802479703918292	8091/7057/22943/11142/894/10979/8900/54922/56034/60/6653/6622/808/56647/5770/5154/5871/1033/805/153090/51719/64853/57493/891/84722/3843/1956/207/57521/5575/7026/171392/3064/7124/5058/4221/5347/9088/3553/5311/899/348/995/890/9693/2260/7345	47
830	Malignant.cells	Malignant	GO:0033044	regulation of chromosome organization	42/1876	247/18870	0.000381771408477935	0.0101016032948604	0.00835304359902851	8379/60/10459/991/332/996/3181/6602/25906/11065/10783/65057/8607/147841/8193/4683/891/55795/6598/140609/9787/11130/9212/1736/2966/201161/23293/5594/54908/1062/1063/5347/57405/699/55143/79913/64151/3619/83540/701/3981/7153	42
831	Malignant.cells	Malignant	GO:0043588	skin development	51/1876	317/18870	0.000385837766923345	0.0101188515245782	0.00836730620770887	10468/3624/79413/3675/22943/2069/3655/25818/80326/3606/1290/1594/5339/7042/3691/3861/81537/4831/1289/10413/55612/28514/2131/5154/51761/50604/1277/4804/2118/4233/3925/1281/8626/147495/1956/1278/56603/3872/64834/2137/7124/4669/7976/4488/2252/613/51083/3229/50509/5453/3488	51
832	Malignant.cells	Malignant	GO:0062197	cellular response to chemical stress	51/1876	317/18870	0.000385837766923345	0.0101188515245782	0.00836730620770887	857/558/5829/4313/1909/493869/4314/5339/4638/231/84230/6622/55144/1728/10935/2054/4318/140885/84883/834/2395/8877/7168/51719/6416/5743/5831/4233/87178/1956/3569/116988/207/318/84769/57521/5192/5594/4669/22925/1612/23657/2241/375748/2119/5311/6649/199/83959/5796/7128	51
833	Malignant.cells	Malignant	GO:2001236	regulation of extrinsic apoptotic signaling pathway	30/1876	158/18870	0.000388047331463697	0.0101293601427703	0.00837599581304795	3624/7057/857/7078/8406/3655/51330/2537/81618/5054/50486/6591/1437/7046/4000/10413/6672/2923/207/3064/7124/2932/57630/3553/6423/8829/6422/658/2260/7128	30
834	Malignant.cells	Malignant	GO:0035272	exocrine system development	13/1876	46/18870	0.000390604623047701	0.0101293601427703	0.00837599581304795	7042/10512/6591/7052/5154/79971/4781/5361/1956/7124/2252/3481/8829	13
835	Malignant.cells	Malignant	GO:0001935	endothelial cell proliferation	36/1876	202/18870	0.000391365526015589	0.0101293601427703	0.00837599581304795	7424/7057/857/6678/1012/858/9982/2152/9270/56005/8828/8862/7046/5293/3988/4017/6347/4804/7423/9037/51162/10000/4323/207/57521/6772/949/7026/7124/2252/3481/8829/348/79812/2260/1960	36
836	Malignant.cells	Malignant	GO:0002062	chondrocyte differentiation	24/1876	116/18870	0.000394944812268308	0.0101775560970185	0.00841584918041757	8091/2202/5744/7045/7476/23516/871/6591/7048/7046/309/2131/4017/50515/4781/55959/1281/5781/22856/4488/399979/6423/658/6474	24
837	Malignant.cells	Malignant	GO:0022404	molting cycle process	21/1876	96/18870	0.000407655056934169	0.0104145324243484	0.00861180555846411	10468/3624/22943/80326/7042/55612/2131/5154/4804/8626/147495/1956/3872/7124/4669/7976/4488/2252/51083/3229/3488	21
838	Malignant.cells	Malignant	GO:0022405	hair cycle process	21/1876	96/18870	0.000407655056934169	0.0104145324243484	0.00861180555846411	10468/3624/22943/80326/7042/55612/2131/5154/4804/8626/147495/1956/3872/7124/4669/7976/4488/2252/51083/3229/3488	21
839	Malignant.cells	Malignant	GO:0043086	negative regulation of catalytic activity	71/1876	480/18870	0.000426036585683136	0.0107899327970753	0.00892222516107072	7057/857/7078/11142/2537/8434/5270/54922/5054/23516/1594/9532/9270/7042/653145/871/710/6653/6622/8815/55450/7076/10459/3434/2621/2771/10935/402/4318/960/728113/5962/5806/6695/5770/153090/9734/104/64853/57493/23603/2281/55795/5987/868/6895/867/3843/6195/207/2776/9647/151636/2048/7077/5575/7026/5265/171392/7124/2932/57718/4221/22925/57630/5347/3553/84959/348/5274/7345	71
840	Malignant.cells	Malignant	GO:0035282	segmentation	22/1876	103/18870	0.000427213712990627	0.0107899327970753	0.00892222516107072	22943/10409/3955/10512/8828/10683/28514/3975/2303/65057/5591/79192/23509/153572/56983/3234/89780/10655/6423/8829/6422/201164	22
841	Malignant.cells	Malignant	GO:0071295	cellular response to vitamin	10/1876	30/18870	0.000427810731788883	0.0107899327970753	0.00892222516107072	3371/1594/6591/2621/1277/4330/25959/6422/83990/10631	10
842	Malignant.cells	Malignant	GO:0010632	regulation of epithelial cell migration	48/1876	295/18870	0.000434962826538635	0.0109238333597224	0.00903294790528048	7424/7057/5216/6678/3675/9982/147372/7476/9270/7042/29775/57142/2113/80005/7048/8828/306/152007/6672/5217/4318/5293/9448/10982/2303/153090/9734/5743/4233/23603/9037/10000/1793/207/9647/949/7026/7124/116150/4163/64094/1839/2252/8829/348/79812/5793/2260	48
843	Malignant.cells	Malignant	GO:0003007	heart morphogenesis	44/1876	264/18870	0.000438744357586586	0.0109477488898106	0.00905272372300854	3084/23768/7054/22943/2316/1909/7042/10512/57142/6591/7048/8828/55081/1289/7046/9645/10413/2535/171023/28514/2131/2303/7168/200894/57493/55742/5318/221496/2050/2274/7137/3611/4669/89780/4488/5311/6423/8829/7291/9510/113622/4487/53834/6474	44
844	Malignant.cells	Malignant	GO:0030038	contractile actin filament bundle assembly	23/1876	110/18870	0.000441456383442674	0.0109477488898106	0.00905272372300854	5216/5829/10979/10411/9270/55704/6281/9124/7046/5217/961/90102/7168/1902/4233/10174/3925/29109/9647/5058/9639/8829/6422	23
845	Malignant.cells	Malignant	GO:0043149	stress fiber assembly	23/1876	110/18870	0.000441456383442674	0.0109477488898106	0.00905272372300854	5216/5829/10979/10411/9270/55704/6281/9124/7046/5217/961/90102/7168/1902/4233/10174/3925/29109/9647/5058/9639/8829/6422	23
846	Malignant.cells	Malignant	GO:0032091	negative regulation of protein binding	18/1876	77/18870	0.000443626179488256	0.0109557181909454	0.00905931356007597	857/22943/9532/9270/60/6653/3434/4043/409/6790/207/9212/146057/2932/1601/4133/3077/3433	18
847	Malignant.cells	Malignant	GO:0050921	positive regulation of chemotaxis	28/1876	145/18870	0.000450169985285445	0.0109966105468776	0.00909312756187337	7424/7057/1012/54209/2152/5054/708/2621/90550/9048/6348/1902/4233/7423/10059/9037/3569/9647/6366/5880/5594/64094/4739/8829/5919/199/6688/2260	28
848	Malignant.cells	Malignant	GO:0042303	molting cycle	24/1876	117/18870	0.000450848045029739	0.0109966105468776	0.00909312756187337	10468/3624/22943/80326/7042/3861/55612/2131/5154/4804/5743/8626/147495/1956/3872/7124/4669/7976/4488/2252/51083/3229/162514/3488	24
849	Malignant.cells	Malignant	GO:0042633	hair cycle	24/1876	117/18870	0.000450848045029739	0.0109966105468776	0.00909312756187337	10468/3624/22943/80326/7042/3861/55612/2131/5154/4804/5743/8626/147495/1956/3872/7124/4669/7976/4488/2252/51083/3229/162514/3488	24
850	Malignant.cells	Malignant	GO:0002486	antigen processing and presentation of endogenous peptide antigen via MHC class I via ER pathway, TAP-independent	7/1876	16/18870	0.000483118768413044	0.0117354300835414	0.0097040594725243	3105/3106/3107/3134/353091/3077/135250	7
851	Malignant.cells	Malignant	GO:0051353	positive regulation of oxidoreductase activity	13/1876	47/18870	0.000491372665957215	0.01184969278182	0.00979854361257648	4697/1594/6622/2395/2230/207/27/949/7124/116150/6271/3553/348	13
852	Malignant.cells	Malignant	GO:0033138	positive regulation of peptidyl-serine phosphorylation	22/1876	104/18870	0.000491821229007544	0.01184969278182	0.00979854361257648	857/3589/6622/3326/10459/64754/5217/960/5743/1956/3569/1440/207/57521/4909/7124/5058/65981/85440/89780/6423/117854	22
853	Malignant.cells	Malignant	GO:0048260	positive regulation of receptor-mediated endocytosis	14/1876	53/18870	0.000506020426223162	0.0121424415636627	0.0100406183869382	5054/8862/967/409/867/6366/718/1601/3092/89780/1191/23345/3077/8527	14
854	Malignant.cells	Malignant	GO:0002474	antigen processing and presentation of peptide antigen via MHC class I	11/1876	36/18870	0.000521184894620997	0.0121709327477297	0.0100641778255494	3105/3106/3107/3134/6891/2923/353091/64167/2207/3077/135250	11
855	Malignant.cells	Malignant	GO:0000022	mitotic spindle elongation	6/1876	12/18870	0.000521303603511273	0.0121709327477297	0.0100641778255494	332/9212/55143/24137/3619/9493	6
856	Malignant.cells	Malignant	GO:0015801	aromatic amino acid transport	6/1876	12/18870	0.000521303603511273	0.0121709327477297	0.0100641778255494	92745/8140/23428/6520/6541/120103	6
857	Malignant.cells	Malignant	GO:0051798	positive regulation of hair follicle development	6/1876	12/18870	0.000521303603511273	0.0121709327477297	0.0100641778255494	10468/7042/3872/7124/4488/51083	6
858	Malignant.cells	Malignant	GO:0090232	positive regulation of spindle checkpoint	6/1876	12/18870	0.000521303603511273	0.0121709327477297	0.0100641778255494	8379/332/55795/9212/55143/3619	6
859	Malignant.cells	Malignant	GO:0090267	positive regulation of mitotic cell cycle spindle assembly checkpoint	6/1876	12/18870	0.000521303603511273	0.0121709327477297	0.0100641778255494	8379/332/55795/9212/55143/3619	6
860	Malignant.cells	Malignant	GO:0000302	response to reactive oxygen species	36/1876	205/18870	0.000521582068149714	0.0121709327477297	0.0100641778255494	558/374/5829/4313/4314/1728/10935/578/4318/8061/140885/143686/2395/8877/7168/1277/6416/4233/2281/1956/3569/116988/207/84769/6772/5192/5594/2074/2241/375748/5311/6649/348/5796/7128/1410	36
861	Malignant.cells	Malignant	GO:0016055	Wnt signaling pathway	68/1876	459/18870	0.000533632484486979	0.0124032930806052	0.0102563172250624	27122/857/3489/3675/22943/80326/7476/8434/10979/1909/154810/164284/6591/7041/4188/10459/64359/10413/2535/5754/55612/2131/129293/23399/65062/64840/30851/1459/2262/79971/64897/8607/2297/153090/1277/55959/4811/9037/147495/1956/5881/51421/23002/2776/259266/2869/3611/2932/91147/4163/65981/1601/89780/7976/85458/84100/5311/6423/5218/55789/348/6422/27130/2239/27303/261734/7128/84133	68
862	Malignant.cells	Malignant	GO:0044272	sulfur compound biosynthetic process	30/1876	161/18870	0.000539334805678963	0.0124868648174188	0.0103254229245117	9200/6622/2182/79586/38/2131/201562/29940/9374/50515/126792/3340/11041/51363/347734/79066/1737/64834/6487/2137/441024/55454/2135/90161/9469/11046/6483/22856/4507/92126	30
863	Malignant.cells	Malignant	GO:0072659	protein localization to plasma membrane	47/1876	290/18870	0.000542397121402661	0.0125089017064341	0.0103436452887601	3675/54209/2316/3688/9270/29098/60/30846/6653/5174/4644/55704/6281/10098/27065/2621/63971/5962/6711/90196/10211/55625/83871/975/9482/5318/5621/245812/5865/1956/4323/483/207/10484/2048/22841/7124/9914/1601/89780/10938/145567/5911/29801/116372/9693/30845	47
864	Malignant.cells	Malignant	GO:0006935	chemotaxis	69/1876	468/18870	0.000558256478620826	0.0126712062713552	0.0104778553807162	7424/3084/7057/23768/1012/54209/2152/123920/4313/5054/5479/5339/7042/708/10512/8828/23767/2621/7869/51192/9547/10371/90550/5293/8061/3897/9048/409/5154/6348/6347/1902/4233/112616/55742/7423/10059/6357/9037/414062/4354/3569/5881/9647/6366/1948/10505/5880/6558/5594/6373/64094/6288/89780/2207/2241/1839/3689/2252/4739/3553/64221/8829/5919/199/6688/2260/2920/1960	69
865	Malignant.cells	Malignant	GO:0006024	glycosaminoglycan biosynthetic process	17/1876	72/18870	0.000559528306036984	0.0126712062713552	0.0104778553807162	79586/2131/29940/50515/126792/3340/11041/51363/347734/6487/55454/9469/11046/6483/22856/3553/92126	17
866	Malignant.cells	Malignant	GO:0070527	platelet aggregation	17/1876	72/18870	0.000559528306036984	0.0126712062713552	0.0104778553807162	10630/10398/2316/1192/5270/60/4627/2923/7094/3569/3611/7414/9158/89780/23657/84959/114897	17
867	Malignant.cells	Malignant	GO:1904888	cranial skeletal system development	17/1876	72/18870	0.000559528306036984	0.0126712062713552	0.0104778553807162	1909/7042/7048/7046/84314/2131/3975/50515/2303/55165/3340/8626/4323/29985/4488/7291/1746	17
868	Malignant.cells	Malignant	GO:0042063	gliogenesis	53/1876	338/18870	0.000562622395345026	0.0126712062713552	0.0104778553807162	7424/7431/374/8140/54209/1021/1464/26022/5270/5339/7042/3691/57142/92737/1272/22800/28514/4781/6348/5803/153090/55107/6347/4692/1902/5048/79006/3912/1281/147495/5781/3569/4323/207/712/10419/3611/7124/9639/5594/4669/3953/3553/2119/1191/54587/1462/7804/1746/23529/5324/5453/3400	53
869	Malignant.cells	Malignant	GO:0110020	regulation of actomyosin structure organization	22/1876	105/18870	0.00056477731873873	0.0126712062713552	0.0104778553807162	5216/5829/10979/10411/9270/55704/6281/7046/5217/961/90102/7168/1902/4233/10174/3925/29109/9647/5058/9639/8829/6422	22
870	Malignant.cells	Malignant	GO:1904029	regulation of cyclin-dependent protein kinase activity	19/1876	85/18870	0.000568091501159279	0.0126712062713552	0.0104778553807162	894/8900/60/3326/56647/1033/891/84722/3843/1956/207/7026/4221/5347/9088/5311/899/995/890	19
871	Malignant.cells	Malignant	GO:0010977	negative regulation of neuron projection development	27/1876	140/18870	0.000575687284620872	0.0126712062713552	0.0104778553807162	7431/22943/2316/81618/10512/57142/7869/10371/8934/26052/6695/1902/5048/9037/5376/2048/1948/10505/1601/89780/4133/8829/348/5793/9706/25791/1809	27
872	Malignant.cells	Malignant	GO:0017145	stem cell division	10/1876	31/18870	0.000575743447707491	0.0126712062713552	0.0104778553807162	7476/7042/2131/7073/5048/10263/10322/89780/2119/6423	10
873	Malignant.cells	Malignant	GO:0051225	spindle assembly	26/1876	133/18870	0.000582318426615139	0.0126712062713552	0.0104778553807162	2316/126353/991/332/56647/203068/10844/10982/4605/10783/6790/26112/29901/22974/1778/140609/259266/9212/440145/9639/5347/55143/24137/3832/3619/9493	26
874	Malignant.cells	Malignant	GO:0006490	oligosaccharide-lipid intermediate biosynthetic process	8/1876	21/18870	0.00058364084900961	0.0126712062713552	0.0104778553807162	56052/199857/79053/85365/10195/1798/116150/440138	8
875	Malignant.cells	Malignant	GO:0044794	positive regulation by host of viral process	8/1876	21/18870	0.00058364084900961	0.0126712062713552	0.0104778553807162	858/5479/64710/1072/5091/51114/29801/348	8
876	Malignant.cells	Malignant	GO:0060445	branching involved in salivary gland morphogenesis	8/1876	21/18870	0.00058364084900961	0.0126712062713552	0.0104778553807162	10512/6591/7052/5154/5361/7124/2252/8829	8
877	Malignant.cells	Malignant	GO:0090231	regulation of spindle checkpoint	8/1876	21/18870	0.00058364084900961	0.0126712062713552	0.0104778553807162	8379/332/25906/891/55795/9212/55143/3619	8
878	Malignant.cells	Malignant	GO:0090266	regulation of mitotic cell cycle spindle assembly checkpoint	8/1876	21/18870	0.00058364084900961	0.0126712062713552	0.0104778553807162	8379/332/25906/891/55795/9212/55143/3619	8
879	Malignant.cells	Malignant	GO:1903504	regulation of mitotic spindle checkpoint	8/1876	21/18870	0.00058364084900961	0.0126712062713552	0.0104778553807162	8379/332/25906/891/55795/9212/55143/3619	8
880	Malignant.cells	Malignant	GO:0097191	extrinsic apoptotic signaling pathway	39/1876	229/18870	0.000586366806507939	0.0126839272342064	0.0104883743799499	3624/7057/857/7078/8406/3655/51330/2537/81618/5054/50486/7042/6591/10962/81537/1437/7046/578/4000/10413/6672/3429/2923/153090/970/207/3064/7124/2932/57630/1612/3553/6423/8829/6422/658/6688/2260/7128	39
881	Malignant.cells	Malignant	GO:0198738	cell-cell signaling by wnt	68/1876	461/18870	0.000601894780751413	0.0129340946262078	0.0106952384857207	27122/857/3489/3675/22943/80326/7476/8434/10979/1909/154810/164284/6591/7041/4188/10459/64359/10413/2535/5754/55612/2131/129293/23399/65062/64840/30851/1459/2262/79971/64897/8607/2297/153090/1277/55959/4811/9037/147495/1956/5881/51421/23002/2776/259266/2869/3611/2932/91147/4163/65981/1601/89780/7976/85458/84100/5311/6423/5218/55789/348/6422/27130/2239/27303/261734/7128/84133	68
882	Malignant.cells	Malignant	GO:0001738	morphogenesis of a polarized epithelium	20/1876	92/18870	0.000602930420927895	0.0129340946262078	0.0106952384857207	22943/7476/55966/60/2195/4867/10413/2535/5754/23322/55625/5048/8626/23002/1601/7976/6423/2295/6422/84133	20
883	Malignant.cells	Malignant	GO:0033622	integrin activation	9/1876	26/18870	0.000604478523951334	0.0129340946262078	0.0106952384857207	2335/10979/54922/9270/55612/7094/54751/9780/9928	9
884	Malignant.cells	Malignant	GO:0002011	morphogenesis of an epithelial sheet	15/1876	60/18870	0.000611976876316474	0.0129542390925991	0.0107118960004869	10630/84962/2316/7476/3688/10979/23767/1289/960/55612/90102/3678/1839/4488/4321	15
885	Malignant.cells	Malignant	GO:0008347	glial cell migration	15/1876	60/18870	0.000611976876316474	0.0129542390925991	0.0107118960004869	54209/1464/7042/57142/22800/6348/153090/6347/4692/5048/3912/1281/147495/4323/7804	15
886	Malignant.cells	Malignant	GO:1990542	mitochondrial transmembrane transport	15/1876	60/18870	0.000611976876316474	0.0129542390925991	0.0107118960004869	81855/51629/29103/90550/5664/10440/119559/87178/10452/81034/100287932/51025/728489/100652748/1374	15
887	Malignant.cells	Malignant	GO:0051216	cartilage development	36/1876	207/18870	0.000628450903194011	0.0131374215484138	0.010863370077951	8091/2202/5744/7045/7476/23516/871/6591/7048/7076/4148/7046/960/309/2131/633/4017/50515/4781/1277/649/55959/1281/4322/5781/22856/4488/399979/8372/6423/658/3221/1746/4487/6474/1513	36
888	Malignant.cells	Malignant	GO:0042330	taxis	69/1876	470/18870	0.000628616962990795	0.0131374215484138	0.010863370077951	7424/3084/7057/23768/1012/54209/2152/123920/4313/5054/5479/5339/7042/708/10512/8828/23767/2621/7869/51192/9547/10371/90550/5293/8061/3897/9048/409/5154/6348/6347/1902/4233/112616/55742/7423/10059/6357/9037/414062/4354/3569/5881/9647/6366/1948/10505/5880/6558/5594/6373/64094/6288/89780/2207/2241/1839/3689/2252/4739/3553/64221/8829/5919/199/6688/2260/2920/1960	69
889	Malignant.cells	Malignant	GO:0031400	negative regulation of protein modification process	65/1876	437/18870	0.000628661083799563	0.0131374215484138	0.010863370077951	857/91663/22943/11142/7531/54922/7529/9532/9270/1848/6653/6622/55450/10459/808/578/64359/54431/11137/140885/409/5770/805/153090/5591/54625/104/64853/57493/23603/2281/54765/5987/5621/868/64780/6895/867/3843/5528/5611/207/2776/9647/151636/2048/5575/23705/7026/200734/171392/7124/2932/57718/4221/5347/6640/64175/3553/84959/6423/348/6422/7128/7345	65
890	Malignant.cells	Malignant	GO:0000075	cell cycle checkpoint signaling	34/1876	192/18870	0.000629496831407038	0.0131374215484138	0.010863370077951	8379/10459/991/332/25906/440275/8883/147841/5591/4683/891/55795/1111/5781/79858/151636/11130/9212/54908/2074/1063/5347/57405/699/55143/51512/9656/3619/63967/8870/83540/701/83990/84072	34
891	Malignant.cells	Malignant	GO:0048863	stem cell differentiation	41/1876	246/18870	0.00067459976110312	0.0140040938896647	0.0115800238250076	8091/3084/1021/80326/7476/2335/3688/1909/7042/10512/3861/6591/8828/7869/10413/10371/11137/309/2131/54940/2303/26147/11051/5591/23603/9037/8626/10322/10505/2932/79918/5594/4488/124540/6423/8829/7291/6422/4487/83959/117854	41
892	Malignant.cells	Malignant	GO:0048730	epidermis morphogenesis	11/1876	37/18870	0.000675750101644021	0.0140040938896647	0.0115800238250076	10468/80326/7042/8985/2131/4804/8626/3872/4669/2252/3488	11
893	Malignant.cells	Malignant	GO:0045185	maintenance of protein location	20/1876	93/18870	0.000697559959175766	0.0144057068921072	0.0119121187233536	857/2316/4052/7529/11014/6653/9168/11015/4188/55704/402/22873/6672/23568/8733/2201/207/5552/5311/23345	20
894	Malignant.cells	Malignant	GO:0090068	positive regulation of cell cycle process	43/1876	262/18870	0.000701822003440999	0.0144433993555375	0.011943286725224	2069/8379/894/6665/991/7325/332/5962/11065/3480/8877/6790/5902/891/55795/7039/1778/1956/207/9787/57521/9212/201161/7124/699/85459/55143/9928/4488/64151/3553/5890/3481/252983/113130/9510/8444/3619/9493/995/199/4487/79447	43
895	Malignant.cells	Malignant	GO:2001233	regulation of apoptotic signaling pathway	60/1876	398/18870	0.000710374962833065	0.0145688318502131	0.0120470072006948	3624/7057/857/7078/1514/54209/8406/3655/51330/2537/81618/5054/50486/10525/6591/1437/2771/2907/7046/578/4000/10413/6672/4318/1515/960/2923/5770/1459/2395/56917/153090/4804/5743/5831/10059/8626/7466/26574/114971/207/9521/3064/7124/2932/57630/1075/10449/3553/1191/6423/8829/6422/138151/8870/658/4487/2260/7128/1513	60
896	Malignant.cells	Malignant	GO:0043547	positive regulation of GTPase activity	40/1876	239/18870	0.000716261894796505	0.0146389112084789	0.0121049560151453	9411/858/3655/3688/10979/10411/375790/6281/7052/221002/2149/9448/58504/10982/30851/6348/5910/6347/6251/23603/7813/6357/414062/55357/2889/116988/6366/9824/23108/22841/85360/2932/9639/85440/139818/613/23094/6422/25791/9693	40
897	Malignant.cells	Malignant	GO:0006611	protein export from nucleus	15/1876	61/18870	0.00073802026751038	0.0150317736272647	0.0124298150317538	10204/7531/10411/5784/5901/2621/6672/3429/5781/5566/23214/57510/1434/2932/3553	15
898	Malignant.cells	Malignant	GO:0010951	negative regulation of endopeptidase activity	25/1876	128/18870	0.000745517975492854	0.0151324830162539	0.0125130919030091	7057/7078/2537/8434/5270/5054/653145/871/710/6653/6622/7076/2621/4318/960/728113/6695/55795/6195/207/7077/5265/7124/57630/5274	25
899	Malignant.cells	Malignant	GO:0009163	nucleoside biosynthetic process	7/1876	17/18870	0.000751098130557958	0.0151420361218266	0.0125209913923303	4907/132/7084/7083/56952/1841/4507	7
900	Malignant.cells	Malignant	GO:0034404	nucleobase-containing small molecule biosynthetic process	7/1876	17/18870	0.000751098130557958	0.0151420361218266	0.0125209913923303	4907/132/7084/7083/56952/1841/4507	7
901	Malignant.cells	Malignant	GO:1990138	neuron projection extension	32/1876	179/18870	0.000757505600193762	0.0152194430249099	0.0125849993737811	2335/3688/1909/10512/57142/3326/8828/23767/7869/214/10371/3897/440275/5361/6790/4692/57698/5048/150465/9037/8904/4131/7414/10505/2932/9962/89780/4133/8829/348/9706/10631	32
902	Malignant.cells	Malignant	GO:0019883	antigen processing and presentation of endogenous antigen	10/1876	32/18870	0.000763547089103922	0.0152651351786755	0.0126227823416325	3105/3106/3107/3134/6891/353091/64167/3123/3077/135250	10
903	Malignant.cells	Malignant	GO:0001654	eye development	59/1876	391/18870	0.000764930850019678	0.0152651351786755	0.0126227823416325	3624/8076/7054/1282/7431/24147/2202/7476/4237/1290/7042/27077/84287/2195/7048/4867/55714/79888/57545/1289/7046/578/28514/23322/3975/7837/5090/4124/2303/4781/51761/2782/84189/56917/4647/84879/80184/1956/2201/2048/200734/28996/4669/54549/631/23657/147912/221322/23094/8829/7291/2295/658/668/1746/23552/2792/261734/1410	59
904	Malignant.cells	Malignant	GO:0006023	aminoglycan biosynthetic process	17/1876	74/18870	0.000782121180501919	0.0155558128752848	0.0128631445299079	79586/2131/29940/50515/126792/3340/11041/51363/347734/6487/55454/9469/11046/6483/22856/3553/92126	17
905	Malignant.cells	Malignant	GO:0051960	regulation of nervous system development	68/1876	466/18870	0.000808045187459785	0.0160176716591108	0.0132450568308846	7424/23768/347902/22943/8140/54209/7476/2335/3688/26022/5270/10512/57142/6653/375790/8898/6281/23767/7052/7869/10413/10371/4747/10683/3897/28514/4124/23363/5361/84189/5803/57698/5048/79006/9037/7058/3569/4131/207/259266/2048/10419/10505/23566/7124/84079/65981/85440/89780/1075/7976/9928/3553/2119/57555/4133/8829/1462/7804/1746/23529/5324/9706/3981/3400/6474/9693/284403	68
906	Malignant.cells	Malignant	GO:0001701	in utero embryonic development	59/1876	392/18870	0.000815307243187799	0.0161077534345803	0.0133195456992365	123920/3688/3714/1909/92521/57142/27077/8985/7048/10400/4188/113026/6665/1437/2768/7046/64359/10413/4627/8061/23322/7004/50515/4124/8533/9644/27341/7784/50861/4683/57493/891/65110/83605/1281/1111/149473/1956/6598/343263/207/29985/203286/705/7026/60626/57718/5594/89780/23250/3294/5890/3481/5311/7291/4487/60625/3981/84072	59
907	Malignant.cells	Malignant	GO:0030193	regulation of blood coagulation	16/1876	68/18870	0.000837665796033311	0.0164945022361775	0.013639349348946	7057/857/2152/5270/5054/710/5624/2149/84830/2191/5154/79001/2048/84959/348/114897	16
908	Malignant.cells	Malignant	GO:0051303	establishment of chromosome localization	22/1876	108/18870	0.000842886644204221	0.0165423481463524	0.0136789132639068	8379/332/283489/147841/891/150465/84722/1778/9212/54908/51115/1062/1063/57405/55143/9928/90417/113130/3619/81930/83540/11004	22
909	Malignant.cells	Malignant	GO:0010976	positive regulation of neuron projection development	29/1876	158/18870	0.000850257343315976	0.0166319315968112	0.0137529900659343	9638/3675/3655/2316/55714/1272/5754/3480/51761/153090/5048/2281/2889/2048/27/84079/65981/10300/10938/64175/9760/64221/8829/348/7804/5274/1809/9693/8507	29
910	Malignant.cells	Malignant	GO:0071692	protein localization to extracellular region	57/1876	377/18870	0.000886803281107991	0.0171776013271586	0.0142042058695267	7424/54209/4628/4052/7042/3667/6623/6717/57333/84300/2182/90550/2149/79792/56943/84830/3996/64840/4053/79971/128989/5910/55107/1174/5048/2281/10059/8111/5865/2201/5781/3569/5799/7447/5566/22841/133308/79613/93145/51172/7124/6558/6288/64175/399979/3553/51083/57555/1374/252983/3123/348/6422/9066/9727/5125/55638	57
911	Malignant.cells	Malignant	GO:0015824	proline transport	6/1876	13/18870	0.00088684764739506	0.0171776013271586	0.0142042058695267	8140/55117/6520/6509/120103/206358	6
912	Malignant.cells	Malignant	GO:0051280	negative regulation of release of sequestered calcium ion into cytosol	6/1876	13/18870	0.00088684764739506	0.0171776013271586	0.0142042058695267	9446/6717/808/805/2281/5311	6
913	Malignant.cells	Malignant	GO:0033627	cell adhesion mediated by integrin	19/1876	88/18870	0.000891824447452184	0.0172177312705182	0.014237389430267	3675/3655/3688/5054/9270/7042/3691/6591/55612/2131/3682/2303/3678/9780/5781/5881/6366/3689/6423	19
914	Malignant.cells	Malignant	GO:1901991	negative regulation of mitotic cell cycle phase transition	34/1876	196/18870	0.000916791718875681	0.0176198038734275	0.0145698643735054	3624/2273/8379/10459/991/332/25906/8883/147841/6347/5591/4683/891/55795/10263/1111/25959/11130/9212/54908/1063/5347/57405/699/55143/57099/51512/5311/3619/63967/138151/8870/83540/701	34
915	Malignant.cells	Malignant	GO:0097529	myeloid leukocyte migration	40/1876	242/18870	0.000918596152672362	0.0176198038734275	0.0145698643735054	7424/7057/54209/4313/5054/5479/7042/708/51192/90550/5293/961/140885/6348/975/6347/5048/7423/10059/6357/414062/4354/3569/4323/5881/6366/5880/5594/6373/6288/2207/3689/613/3553/5919/2526/83692/199/6688/2920	40
916	Malignant.cells	Malignant	GO:1904375	regulation of protein localization to cell periphery	26/1876	137/18870	0.000925148886469304	0.0176432997049613	0.0145892931413425	3675/54209/3688/126353/29098/60/6622/6711/55625/9482/23682/5621/81831/245812/1956/4323/207/2048/22841/7124/5347/1601/89780/29801/116372/2239	26
917	Malignant.cells	Malignant	GO:0031110	regulation of microtubule polymerization or depolymerization	20/1876	95/18870	0.00092577462599004	0.0176432997049613	0.0145892931413425	29098/6622/348235/89795/402/23271/10982/9793/4233/50861/3925/22974/84722/4131/26586/28964/146057/5058/10300/4133	20
918	Malignant.cells	Malignant	GO:0019882	antigen processing and presentation	23/1876	116/18870	0.000960735005041054	0.0182508858169177	0.0150917077714951	7057/1514/54209/3105/3106/5696/3107/3134/1515/2131/6891/2923/353091/83871/5865/6366/10981/64167/2207/3123/3077/3118/135250	23
919	Malignant.cells	Malignant	GO:0045860	positive regulation of protein kinase activity	45/1876	282/18870	0.000978669984061029	0.0185187699680342	0.0153132219141959	8091/3084/7057/22943/2069/894/3606/10979/9270/7042/29775/56034/7048/55704/6622/3326/2621/808/5770/5154/5871/805/153090/51719/22974/5621/84722/1956/207/6366/57521/7124/5058/1062/9928/4739/942/3553/5311/1191/63967/79866/7804/9693/2260	45
920	Malignant.cells	Malignant	GO:0000079	regulation of cyclin-dependent protein serine/threonine kinase activity	18/1876	82/18870	0.000982989656790688	0.0185187699680342	0.0153132219141959	894/8900/60/56647/1033/891/84722/3843/1956/207/7026/4221/5347/9088/5311/899/995/890	18
921	Malignant.cells	Malignant	GO:0051962	positive regulation of nervous system development	46/1876	290/18870	0.000984209978054796	0.0185187699680342	0.0153132219141959	7424/23768/347902/8140/7476/2335/3688/5270/375790/23767/7052/4747/3897/4124/23363/5361/84189/5803/57698/5048/79006/9037/7058/3569/4131/259266/2048/10419/23566/7124/84079/65981/89780/7976/3553/2119/57555/8829/1462/7804/23529/5324/3981/3400/6474/284403	46
922	Malignant.cells	Malignant	GO:0031069	hair follicle morphogenesis	10/1876	33/18870	0.000998956804104057	0.0187367625883694	0.0154934806126199	10468/80326/7042/2131/4804/8626/3872/4669/2252/3488	10
923	Malignant.cells	Malignant	GO:0033135	regulation of peptidyl-serine phosphorylation	26/1876	138/18870	0.00103427580620329	0.0193380211462678	0.0159906629708866	857/22943/3589/6622/3326/10459/64754/578/5217/960/11137/5743/1956/3569/1440/207/9647/57521/4909/7124/5058/65981/85440/89780/6423/117854	26
924	Malignant.cells	Malignant	GO:0050867	positive regulation of cell activation	59/1876	396/18870	0.00104763909640534	0.0195262796364605	0.0161463344351647	7057/857/558/54209/2316/3956/3606/3105/60/7048/6665/10459/2621/3134/57181/6602/961/140885/6541/6348/975/970/6347/5591/57678/7784/55795/5781/3569/4323/51293/6598/6195/207/136/80381/865/6366/2048/1948/27/10673/7124/89780/1075/3689/9760/942/3553/3481/5321/3123/3118/199/30011/23529/6688/8013/1960	59
925	Malignant.cells	Malignant	GO:0042634	regulation of hair cycle	9/1876	28/18870	0.00111280141719711	0.0205017871413511	0.0169529842789253	10468/7042/55612/4804/3872/7124/4488/51083/162514	9
926	Malignant.cells	Malignant	GO:0035107	appendage morphogenesis	27/1876	146/18870	0.00112084586301407	0.0205017871413511	0.0169529842789253	22943/7476/79659/8434/7042/10512/27077/2768/578/84314/23322/2131/50515/65057/444/1281/8626/2201/56603/23288/4488/221322/6423/7291/5125/4487/6474	27
927	Malignant.cells	Malignant	GO:0035108	limb morphogenesis	27/1876	146/18870	0.00112084586301407	0.0205017871413511	0.0169529842789253	22943/7476/79659/8434/7042/10512/27077/2768/578/84314/23322/2131/50515/65057/444/1281/8626/2201/56603/23288/4488/221322/6423/7291/5125/4487/6474	27
928	Malignant.cells	Malignant	GO:0035455	response to interferon-alpha	7/1876	18/18870	0.00112419112889136	0.0205017871413511	0.0169529842789253	558/10410/8519/2621/3455/684/10581	7
929	Malignant.cells	Malignant	GO:0038128	ERBB2 signaling pathway	7/1876	18/18870	0.00112419112889136	0.0205017871413511	0.0169529842789253	3084/374/2069/8065/7039/1956/1839	7
930	Malignant.cells	Malignant	GO:0150078	positive regulation of neuroinflammatory response	7/1876	18/18870	0.00112419112889136	0.0205017871413511	0.0169529842789253	54209/3606/6348/3569/7124/1075/3553	7
931	Malignant.cells	Malignant	GO:1901970	positive regulation of mitotic sister chromatid separation	7/1876	18/18870	0.00112419112889136	0.0205017871413511	0.0169529842789253	991/332/11065/9787/9212/55143/3619	7
932	Malignant.cells	Malignant	GO:0008277	regulation of G protein-coupled receptor signaling pathway	26/1876	139/18870	0.00115438390333819	0.020987832500262	0.0173548965254846	2786/25818/8601/7529/23516/6622/8862/2771/11343/23322/5998/409/55625/3632/4233/3925/2869/10419/28964/115207/2966/2868/718/57406/79823/29767	26
933	Malignant.cells	Malignant	GO:1900046	regulation of hemostasis	16/1876	70/18870	0.00116866727230865	0.0211825410488483	0.0175159015608211	7057/857/2152/5270/5054/710/5624/2149/84830/2191/5154/79001/2048/84959/348/114897	16
934	Malignant.cells	Malignant	GO:0018126	protein hydroxylation	8/1876	23/18870	0.00117351419772464	0.0212055446643718	0.017534923313883	55214/8985/5351/444/8974/65094/55239/64175	8
935	Malignant.cells	Malignant	GO:0006029	proteoglycan metabolic process	19/1876	90/18870	0.00118627870280567	0.0213710452022164	0.0176717761646559	79586/2131/29940/50515/126792/3340/51363/347734/55959/2137/55454/2135/90161/4669/9469/11046/22856/92126/658	19
936	Malignant.cells	Malignant	GO:1901988	negative regulation of cell cycle phase transition	44/1876	277/18870	0.00121596514356416	0.0218394709269841	0.0180591186871921	3624/2273/8379/323/10459/991/332/25906/440275/8883/147841/6347/5591/4683/891/55795/10263/1111/25959/5781/79858/151636/11130/9212/54908/2074/1063/5347/9088/57405/699/55143/57099/51512/9656/5311/3619/63967/138151/8870/83540/701/83990/84072	44
937	Malignant.cells	Malignant	GO:1905477	positive regulation of protein localization to membrane	21/1876	104/18870	0.00122987728285952	0.0220226062099952	0.0182105537573348	3675/54209/3688/9270/29098/5174/6711/975/4641/5621/245812/1956/207/2048/22841/7124/23255/89780/3689/29801/57555	21
938	Malignant.cells	Malignant	GO:0009123	nucleoside monophosphate metabolic process	17/1876	77/18870	0.00125552397643884	0.0224141283384127	0.0185343044841447	4907/978/2987/3614/132/7084/10591/7083/205/1723/4354/10606/318/1841/5198/790/139596	17
939	Malignant.cells	Malignant	GO:0001764	neuron migration	31/1876	177/18870	0.00128327330867372	0.0228336432447485	0.018881202516148	23768/558/3675/7531/2316/92737/8828/2621/10371/10844/3975/6695/26012/5361/89796/153090/4692/57698/885/5048/1281/4131/259266/7026/57630/7976/8829/7291/9693/2260/284403	31
940	Malignant.cells	Malignant	GO:0035456	response to interferon-beta	10/1876	34/18870	0.00129058047696824	0.0228336432447485	0.018881202516148	10410/8519/9447/54739/87178/3455/6772/684/10581/117854	10
941	Malignant.cells	Malignant	GO:0046825	regulation of protein export from nucleus	10/1876	34/18870	0.00129058047696824	0.0228336432447485	0.018881202516148	7531/10411/5784/2621/6672/3429/5781/5566/2932/3553	10
942	Malignant.cells	Malignant	GO:0048002	antigen processing and presentation of peptide antigen	16/1876	71/18870	0.0013718187326734	0.0240555314454297	0.0198915852361487	1514/54209/3105/3106/3107/3134/1515/6891/2923/353091/64167/2207/3123/3077/3118/135250	16
943	Malignant.cells	Malignant	GO:0090307	mitotic spindle assembly	16/1876	71/18870	0.0013718187326734	0.0240555314454297	0.0198915852361487	2316/126353/991/332/56647/4605/22974/9212/440145/9639/5347/55143/24137/3832/3619/9493	16
944	Malignant.cells	Malignant	GO:1903317	regulation of protein maturation	16/1876	71/18870	0.0013718187326734	0.0240555314454297	0.0198915852361487	7057/147372/26022/5270/5054/9532/1522/6281/4627/9462/5621/4323/5566/199713/143458/23552	16
945	Malignant.cells	Malignant	GO:0034599	cellular response to oxidative stress	41/1876	255/18870	0.00138326342724815	0.024056945497578	0.0198927545197665	558/5829/4313/1909/493869/4314/6622/1728/10935/2054/4318/140885/84883/2395/8877/7168/6416/5831/4233/87178/1956/3569/116988/207/318/84769/5192/5594/4669/22925/1612/23657/2241/375748/2119/5311/6649/199/83959/5796/7128	41
946	Malignant.cells	Malignant	GO:0050819	negative regulation of coagulation	13/1876	52/18870	0.00138589690437779	0.024056945497578	0.0198927545197665	7057/308/5270/5054/710/10544/5624/84830/2191/5154/84959/348/114897	13
947	Malignant.cells	Malignant	GO:0006486	protein glycosylation	33/1876	193/18870	0.00138845537195019	0.024056945497578	0.0198927545197665	2590/8985/11226/200185/9761/56052/199857/3703/126792/6184/79053/11041/8869/2650/23509/85365/10195/374378/6487/1798/56983/2218/84752/8706/116150/56886/6483/23333/55568/5373/2526/29954/440138	33
948	Malignant.cells	Malignant	GO:0043413	macromolecule glycosylation	33/1876	193/18870	0.00138845537195019	0.024056945497578	0.0198927545197665	2590/8985/11226/200185/9761/56052/199857/3703/126792/6184/79053/11041/8869/2650/23509/85365/10195/374378/6487/1798/56983/2218/84752/8706/116150/56886/6483/23333/55568/5373/2526/29954/440138	33
949	Malignant.cells	Malignant	GO:0030203	glycosaminoglycan metabolic process	22/1876	112/18870	0.00139219374146604	0.024056945497578	0.0198927545197665	1909/960/79586/2131/29940/50515/126792/3340/11041/51363/347734/6487/55454/4669/9469/11046/6483/22856/8372/3553/3161/92126	22
950	Malignant.cells	Malignant	GO:0030307	positive regulation of cell growth	29/1876	163/18870	0.00140910108221101	0.0242096542319328	0.0200190297929865	2335/7042/51009/7046/10413/3897/2395/8877/10591/57698/84879/5048/9037/1956/4323/6598/4131/6195/207/57521/3872/2137/23566/9962/89780/1839/6423/8829/6422	29
951	Malignant.cells	Malignant	GO:0001837	epithelial to mesenchymal transition	31/1876	178/18870	0.0014092003897447	0.0242096542319328	0.0200190297929865	8091/10630/2316/10979/1909/7042/23187/57142/6591/7041/7048/10459/57181/7046/152007/90102/4017/153090/1277/3569/200734/2932/1601/4488/3553/6423/7291/2295/6422/4487/2260	31
952	Malignant.cells	Malignant	GO:0009306	protein secretion	55/1876	368/18870	0.00141333746821537	0.0242105525263367	0.0200197725951042	7424/54209/4628/7042/3667/6623/6717/57333/84300/2182/90550/2149/79792/56943/84830/3996/64840/4053/79971/128989/5910/55107/1174/5048/2281/10059/8111/5865/5781/3569/5799/7447/5566/22841/133308/79613/93145/51172/7124/6558/6288/64175/399979/3553/51083/57555/1374/252983/3123/348/6422/9066/9727/5125/55638	55
953	Malignant.cells	Malignant	GO:0061043	regulation of vascular wound healing	6/1876	14/18870	0.00142195037287433	0.0242878958502195	0.0200837280027389	5054/2303/7124/6558/64094/7128	6
954	Malignant.cells	Malignant	GO:0032388	positive regulation of intracellular transport	34/1876	201/18870	0.00143289134407637	0.0244044453917835	0.0201801031398052	9638/7531/2316/10411/9270/7332/30846/6653/5901/5174/8898/2621/8934/5962/1459/975/4641/56681/5743/80184/5621/3843/1778/5566/23379/2932/5880/23255/1601/10938/3689/4734/3553/4133	34
955	Malignant.cells	Malignant	GO:0008544	epidermis development	57/1876	385/18870	0.00146335113845982	0.0248518114545885	0.0205500313698354	10468/3624/79413/3909/3918/1308/3914/22943/2069/5744/25818/80326/3606/3714/1594/5339/7042/3861/8985/81537/4831/10413/55612/28514/2131/5154/84189/55283/5351/50604/4647/4804/2118/5048/4233/3925/646/8626/147495/1956/1294/56603/3872/64834/2137/4909/7124/4669/7976/4488/2252/613/51083/3123/3229/5453/3488	57
956	Malignant.cells	Malignant	GO:0032386	regulation of intracellular transport	51/1876	336/18870	0.00147360561267494	0.0249544584752126	0.0206349104740287	9638/11142/7531/2316/10411/9270/7332/30846/5784/6653/5901/5174/8898/51009/2621/11149/6672/8934/55612/5962/3429/5770/1459/975/4641/56681/5743/80184/5621/3843/1778/5781/4131/79639/5566/23379/2932/5880/116150/23255/5594/92840/1601/10938/3689/4734/3553/4133/8870/9727/1410	51
957	Malignant.cells	Malignant	GO:0035592	establishment of protein localization to extracellular region	55/1876	369/18870	0.0015041666614769	0.0253620926678433	0.0209719843111325	7424/54209/4628/7042/3667/6623/6717/57333/84300/2182/90550/2149/79792/56943/84830/3996/64840/4053/79971/128989/5910/55107/1174/5048/2281/10059/8111/5865/5781/3569/5799/7447/5566/22841/133308/79613/93145/51172/7124/6558/6288/64175/399979/3553/51083/57555/1374/252983/3123/348/6422/9066/9727/5125/55638	55
958	Malignant.cells	Malignant	GO:0070085	glycosylation	36/1876	217/18870	0.00150623529932189	0.0253620926678433	0.0209719843111325	2583/2590/8985/11226/200185/9761/282969/8704/56052/199857/3703/126792/6184/79053/11041/8869/2650/23509/85365/10195/374378/6487/1798/56983/2218/84752/8706/116150/56886/6483/23333/55568/5373/2526/29954/440138	36
959	Malignant.cells	Malignant	GO:0052548	regulation of endopeptidase activity	45/1876	288/18870	0.00151457110112389	0.0254302065619301	0.0210283078778376	7057/7078/2152/2537/8434/5270/5054/653145/23787/100129128/871/710/6653/6622/5696/7076/5698/2621/55081/578/4318/2149/960/728113/6695/83464/329/834/9447/5721/4804/444/55795/1611/6195/207/9647/7077/5265/7124/57630/1612/3092/668/5274	45
960	Malignant.cells	Malignant	GO:0051348	negative regulation of transferase activity	37/1876	225/18870	0.00153555316656458	0.0257096712379329	0.0212593979884766	857/11142/54922/9532/9270/6653/6622/8815/55450/10459/10935/5770/153090/104/64853/57493/23603/5987/868/6895/867/3843/207/2776/9647/151636/2048/5575/7026/171392/2932/4221/5347/3553/84959/348/7345	37
961	Malignant.cells	Malignant	GO:0042692	muscle cell differentiation	61/1876	419/18870	0.00154288142472318	0.0257342353217088	0.0212797100970361	3084/7138/858/64208/87/22943/2069/10398/3688/1909/5339/30846/80005/6123/92737/6443/2314/3915/1073/64754/11149/4000/4627/10290/1140/28514/409/10211/5738/23363/975/7168/9734/6416/3912/4811/9780/4323/2274/1793/56603/207/80206/1948/93145/6300/4669/89780/23250/10938/30008/3481/23345/113622/29767/7290/4487/6474/7345/3488/4772	61
962	Malignant.cells	Malignant	GO:0006469	negative regulation of protein kinase activity	31/1876	179/18870	0.00154570402809657	0.0257342353217088	0.0212797100970361	857/11142/54922/9270/6653/6622/55450/5770/153090/104/64853/57493/23603/5987/868/6895/867/3843/207/2776/9647/2048/5575/7026/171392/4221/5347/3553/84959/348/7345	31
963	Malignant.cells	Malignant	GO:0015820	leucine transport	5/1876	10/18870	0.00158600482040269	0.0259313610508258	0.0214427139056139	8140/55117/9057/23428/6520	5
964	Malignant.cells	Malignant	GO:0019852	L-ascorbic acid metabolic process	5/1876	10/18870	0.00158600482040269	0.0259313610508258	0.0214427139056139	9446/119391/231/9962/6515	5
965	Malignant.cells	Malignant	GO:0038130	ERBB4 signaling pathway	5/1876	10/18870	0.00158600482040269	0.0259313610508258	0.0214427139056139	3084/2069/23705/1839/145957	5
966	Malignant.cells	Malignant	GO:0060346	bone trabecula formation	5/1876	10/18870	0.00158600482040269	0.0259313610508258	0.0214427139056139	4313/1277/2201/4488/6422	5
967	Malignant.cells	Malignant	GO:1901334	lactone metabolic process	5/1876	10/18870	0.00158600482040269	0.0259313610508258	0.0214427139056139	9446/119391/231/9962/6515	5
968	Malignant.cells	Malignant	GO:0010718	positive regulation of epithelial to mesenchymal transition	14/1876	59/18870	0.00158817007954273	0.0259313610508258	0.0214427139056139	10630/10979/7042/7041/7048/10459/7046/152007/4017/1277/3569/1601/3553/7291	14
969	Malignant.cells	Malignant	GO:0043616	keratinocyte proliferation	14/1876	59/18870	0.00158817007954273	0.0259313610508258	0.0214427139056139	10468/1012/374/2069/6591/11202/55081/10413/55612/8626/1948/2252/252983/5796	14
970	Malignant.cells	Malignant	GO:0051146	striated muscle cell differentiation	47/1876	305/18870	0.00161634666488167	0.0263189194581144	0.0217631870205004	3084/7138/858/64208/22943/10398/3688/5339/30846/80005/6123/92737/6443/2314/1073/64754/11149/4000/4627/28514/409/10211/5738/23363/975/7168/9734/6416/9780/4323/2274/1793/56603/207/80206/1948/4669/89780/23250/10938/3481/23345/113622/29767/4487/6474/3488	47
971	Malignant.cells	Malignant	GO:2001224	positive regulation of neuron migration	7/1876	19/18870	0.00162834758900404	0.0264416881096629	0.0218647047567493	2316/10371/26012/153090/57698/9693/284403	7
972	Malignant.cells	Malignant	GO:0051346	negative regulation of hydrolase activity	36/1876	218/18870	0.00163552730254479	0.026485711262795	0.021901107623378	7057/7078/2537/8434/5270/5054/23516/7042/653145/871/710/6653/6622/7076/2621/402/4318/960/728113/5962/5806/6695/153090/9734/2281/55795/6195/207/7077/5265/7124/2932/57718/22925/57630/5274	36
973	Malignant.cells	Malignant	GO:0043392	negative regulation of DNA binding	10/1876	35/18870	0.00164789843570506	0.0266133352273131	0.0220066402313001	8091/4188/10459/6672/51042/6612/8904/171392/4488/22927	10
974	Malignant.cells	Malignant	GO:0048146	positive regulation of fibroblast proliferation	13/1876	53/18870	0.00167185675977805	0.0268539160303645	0.0222055771602528	2069/1021/2335/56034/6277/2621/5154/8877/4804/891/1956/890/3981	13
975	Malignant.cells	Malignant	GO:1904645	response to amyloid-beta	13/1876	53/18870	0.00167185675977805	0.0268539160303645	0.0222055771602528	54209/4313/4314/4318/3480/4804/5621/4322/2048/7124/2932/23621/4321	13
976	Malignant.cells	Malignant	GO:0031623	receptor internalization	24/1876	128/18870	0.00169253698858949	0.0271126127874862	0.0224194942215439	857/22943/3688/84058/163/8898/6622/8862/4043/967/26052/409/10211/975/1902/1948/2966/2868/3092/89780/2207/3689/4734/23345	24
977	Malignant.cells	Malignant	GO:0120032	regulation of plasma membrane bounded cell projection assembly	34/1876	203/18870	0.00170122978834967	0.0271784068882709	0.0224738995447753	857/5216/57451/26499/10109/375790/55704/7046/10413/22873/5217/79734/6624/54849/5962/26052/1902/23603/9513/54443/207/6366/2048/3064/2932/5880/2241/116840/10198/139818/8829/9727/64284/1809	34
978	Malignant.cells	Malignant	GO:0150077	regulation of neuroinflammatory response	11/1876	41/18870	0.00172228984791835	0.0273947578750052	0.0226528007718513	54209/3606/4314/4318/8877/6348/5743/3569/7124/1075/3553	11
979	Malignant.cells	Malignant	GO:0050900	leukocyte migration	58/1876	396/18870	0.00172401631303812	0.0273947578750052	0.0226528007718513	7424/7057/3675/54209/3655/3688/4313/5054/5479/5339/7042/708/2621/51192/90550/4627/5293/961/140885/2131/9048/84830/6348/975/6347/2650/5048/7784/7423/10059/6357/414062/4354/3569/4323/5881/207/6366/64005/27/7124/5880/6558/5594/6373/6288/2207/2241/3689/613/4739/3553/5919/2526/83692/199/6688/2920	58
980	Malignant.cells	Malignant	GO:0034341	response to type II interferon	26/1876	143/18870	0.00176330379917332	0.0279441219724606	0.0231070714577849	7431/1594/10410/8519/6622/6672/961/140885/834/6348/4641/9482/338382/6347/54625/6357/414062/6366/6772/7124/684/1612/252983/10581/115362/199	26
981	Malignant.cells	Malignant	GO:0002696	positive regulation of leukocyte activation	56/1876	380/18870	0.00178092913925156	0.0281227254980395	0.0232547592052199	7057/857/558/54209/3956/3606/3105/60/7048/10459/2621/3134/57181/6602/961/140885/6541/6348/975/970/6347/5591/57678/7784/55795/5781/3569/4323/51293/6598/207/136/80381/865/6366/2048/1948/27/10673/7124/89780/1075/3689/9760/942/3553/3481/5321/3123/3118/199/30011/23529/6688/8013/1960	56
982	Malignant.cells	Malignant	GO:0007173	epidermal growth factor receptor signaling pathway	21/1876	107/18870	0.00178683167097994	0.0281227254980395	0.0232547592052199	1012/374/2069/2202/2537/84058/6464/55704/4318/153090/84632/7039/868/867/1956/5781/207/3092/2241/1839/8527	21
983	Malignant.cells	Malignant	GO:0006605	protein targeting	51/1876	339/18870	0.00178880842125205	0.0281227254980395	0.0232547592052199	7531/6747/10952/7529/9270/9454/23787/7332/6653/83597/5174/29103/29928/4121/54557/10440/60559/9697/55625/4053/10953/1459/58477/4641/254359/64429/401647/5621/10452/11154/100287932/84885/51114/51025/5192/401505/8504/51172/5880/10531/23255/728489/10300/100652748/3689/84100/4734/1191/252983/115362/130340	51
984	Malignant.cells	Malignant	GO:0001936	regulation of endothelial cell proliferation	31/1876	181/18870	0.00185335635471291	0.0289074818799563	0.0239036764197875	7424/7057/857/6678/1012/858/9982/2152/56005/8828/8862/7046/5293/6347/4804/7423/9037/51162/10000/207/57521/6772/7026/7124/2252/3481/8829/348/79812/2260/1960	31
985	Malignant.cells	Malignant	GO:0007219	Notch signaling pathway	31/1876	181/18870	0.00185335635471291	0.0289074818799563	0.0239036764197875	65989/1021/3714/9270/7042/3955/6591/92737/7048/1272/10098/221336/10413/5664/10683/28514/3996/83464/2303/23509/51162/8626/4323/207/151636/196403/56983/84441/1746/23220/10631	31
986	Malignant.cells	Malignant	GO:1905475	regulation of protein localization to membrane	31/1876	181/18870	0.00185335635471291	0.0289074818799563	0.0239036764197875	3675/54209/3688/9270/29098/60/5174/6711/55625/2262/975/4641/9482/5621/81831/245812/1956/4323/207/2048/22841/7124/23255/1601/89780/23657/3689/29801/57555/116372/2239	31
987	Malignant.cells	Malignant	GO:0006809	nitric oxide biosynthetic process	16/1876	73/18870	0.00186805219797656	0.0289084735702535	0.0239044964512268	857/9057/3326/1728/80777/961/140885/5806/54/1727/5743/207/7124/3553/5311/1191	16
988	Malignant.cells	Malignant	GO:0030330	DNA damage response, signal transduction by p53 class mediator	16/1876	73/18870	0.00186805219797656	0.0289084735702535	0.0239044964512268	6591/6672/960/56950/2305/8533/9100/4683/9521/200734/28996/22925/51512/7291/8444/4487	16
989	Malignant.cells	Malignant	GO:1904377	positive regulation of protein localization to cell periphery	16/1876	73/18870	0.00186805219797656	0.0289084735702535	0.0239044964512268	3675/54209/3688/29098/6622/6711/23682/5621/245812/1956/207/2048/22841/7124/89780/29801	16
990	Malignant.cells	Malignant	GO:0010761	fibroblast migration	13/1876	54/18870	0.00200491399731515	0.0305516416598387	0.0252632366721798	7057/3688/5339/9270/9124/2768/9590/23603/207/3611/2241/114757/7145	13
991	Malignant.cells	Malignant	GO:0043542	endothelial cell migration	44/1876	284/18870	0.00200808044280876	0.0305516416598387	0.0252632366721798	7424/7057/6678/11167/1012/9982/5829/147372/7476/3688/9270/29775/2113/6591/8828/6273/306/7046/6672/4627/5293/84830/2191/4017/2303/153090/9734/5743/4233/9037/10000/2050/207/1948/949/7026/7124/116150/64094/8829/348/79812/2260/1960	44
992	Malignant.cells	Malignant	GO:0021537	telencephalon development	43/1876	276/18870	0.00201187258005288	0.0305516416598387	0.0252632366721798	3624/9638/7054/1021/7531/2316/1767/57142/84287/5901/306/10371/4747/23322/2131/3975/3480/1459/4781/200894/153090/1902/84879/5048/3912/23603/1281/9513/1956/25911/259266/2048/2932/89780/23657/9928/85458/64211/7804/1746/29954/3400/284403	43
993	Malignant.cells	Malignant	GO:0060491	regulation of cell projection assembly	34/1876	205/18870	0.00201206135128896	0.0305516416598387	0.0252632366721798	857/5216/57451/26499/10109/375790/55704/7046/10413/22873/5217/79734/6624/54849/5962/26052/1902/23603/9513/54443/207/6366/2048/3064/2932/5880/2241/116840/10198/139818/8829/9727/64284/1809	34
994	Malignant.cells	Malignant	GO:0030900	forebrain development	59/1876	407/18870	0.00201564351768001	0.0305516416598387	0.0252632366721798	3624/9638/558/7054/22943/1021/7531/2316/1767/7476/79659/57142/84287/5901/8828/306/10371/4747/23322/2131/3975/3480/1459/4781/5361/3340/200894/153090/1902/84879/5048/3912/23603/1281/9037/9513/1956/5881/25911/259266/2048/7026/2932/85440/89780/23657/9928/85458/64211/9760/8829/7804/1746/29954/4487/5453/3400/9693/284403	59
995	Malignant.cells	Malignant	GO:0044782	cilium organization	59/1876	407/18870	0.00201564351768001	0.0305516416598387	0.0252632366721798	2316/1767/79659/25914/84058/27077/30846/55704/55081/57545/10413/22873/79734/22897/84314/11127/23322/57562/147700/65062/403/26123/6790/29887/200894/84080/95681/1902/27341/83544/80184/92482/55742/29070/1874/207/56912/80210/25886/4750/146057/3064/2932/91147/10938/116840/10198/84100/4739/221322/5311/93594/57539/9851/9727/79867/219844/64284/30845	59
996	Malignant.cells	Malignant	GO:0046785	microtubule polymerization	19/1876	94/18870	0.00202859410381495	0.0305516416598387	0.0252632366721798	79649/29098/6622/89795/402/23271/51673/10844/9793/4233/3925/22974/7283/84722/4131/28964/440145/5058/4133	19
997	Malignant.cells	Malignant	GO:0051781	positive regulation of cell division	19/1876	94/18870	0.00202859410381495	0.0305516416598387	0.0252632366721798	7424/2069/9270/7042/56034/332/5154/3480/7423/7039/9212/201161/55143/9928/2252/3553/3481/3619/9493	19
998	Malignant.cells	Malignant	GO:0071229	cellular response to acid chemical	19/1876	94/18870	0.00202859410381495	0.0305516416598387	0.0252632366721798	1282/1288/8140/4313/1290/5339/56034/26012/143686/1277/1281/3843/1956/1278/57521/197131/7124/57559/5311	19
999	Malignant.cells	Malignant	GO:0010466	negative regulation of peptidase activity	25/1876	137/18870	0.00202956519515475	0.0305516416598387	0.0252632366721798	7057/7078/2537/8434/5270/5054/653145/871/710/6653/6622/7076/2621/4318/960/728113/6695/55795/6195/207/7077/5265/7124/57630/5274	25
1000	Malignant.cells	Malignant	GO:0003333	amino acid transmembrane transport	20/1876	101/18870	0.00203093416804057	0.0305516416598387	0.0252632366721798	92745/8140/55117/3688/9057/81855/84230/55144/6567/23428/6520/6541/6509/55089/120103/6538/7124/206358/23657/6583	20
1001	Malignant.cells	Malignant	GO:0032964	collagen biosynthetic process	12/1876	48/18870	0.00209234629982699	0.0313165063612995	0.0258957054013676	3624/7431/871/57333/1289/2149/55323/9697/1277/3569/5118/114757	12
1002	Malignant.cells	Malignant	GO:0046580	negative regulation of Ras protein signal transduction	12/1876	48/18870	0.00209234629982699	0.0313165063612995	0.0258957054013676	3675/3688/54922/7042/153090/4233/50861/57493/3925/2048/27/22821	12
1003	Malignant.cells	Malignant	GO:0002475	antigen processing and presentation via MHC class Ib	8/1876	25/18870	0.0021613479656829	0.0319408359211471	0.0264119652347173	3105/3106/3107/3134/6891/353091/3077/135250	8
1004	Malignant.cells	Malignant	GO:0072576	liver morphogenesis	8/1876	25/18870	0.0021613479656829	0.0319408359211471	0.0264119652347173	3988/55959/7039/3569/6195/7124/89780/7128	8
1005	Malignant.cells	Malignant	GO:0086064	cell communication by electrical coupling involved in cardiac conduction	8/1876	25/18870	0.0021613479656829	0.0319408359211471	0.0264119652347173	857/6717/808/805/10052/2281/5318/5566	8
1006	Malignant.cells	Malignant	GO:0060415	muscle tissue morphogenesis	16/1876	74/18870	0.00216761937521095	0.0319408359211471	0.0264119652347173	3084/1909/7042/4638/7046/2535/2303/7168/104/57493/5318/1281/7137/4669/30008/6474	16
1007	Malignant.cells	Malignant	GO:0003198	epithelial to mesenchymal transition involved in endocardial cushion formation	6/1876	15/18870	0.00217178283722327	0.0319408359211471	0.0264119652347173	7042/6591/7048/7046/4488/4487	6
1008	Malignant.cells	Malignant	GO:0038065	collagen-activated signaling pathway	6/1876	15/18870	0.00217178283722327	0.0319408359211471	0.0264119652347173	1284/1282/1288/1277/1287/84959	6
1009	Malignant.cells	Malignant	GO:0051284	positive regulation of sequestering of calcium ion	6/1876	15/18870	0.00217178283722327	0.0319408359211471	0.0264119652347173	9446/6717/808/805/2281/5311	6
1010	Malignant.cells	Malignant	GO:0002064	epithelial cell development	35/1876	214/18870	0.00222291470997883	0.032431131776065	0.0268173922281368	7431/91663/1021/2316/7476/10411/1909/5339/231/2195/8985/5624/10413/171023/28514/5962/2303/4233/57493/83605/22862/8626/54507/2889/1874/207/7414/7124/2932/57103/631/2241/3553/23094/9693	35
1011	Malignant.cells	Malignant	GO:0032092	positive regulation of protein binding	14/1876	61/18870	0.00222700702427171	0.032431131776065	0.0268173922281368	857/5901/4318/10211/1440/151636/28996/2932/65981/89780/8829/3077/348/9693	14
1012	Malignant.cells	Malignant	GO:0048010	vascular endothelial growth factor receptor signaling pathway	14/1876	61/18870	0.00222700702427171	0.032431131776065	0.0268173922281368	7424/558/7410/28514/5770/2303/3678/153090/7423/7867/4734/3553/8829/79812	14
1013	Malignant.cells	Malignant	GO:1903078	positive regulation of protein localization to plasma membrane	14/1876	61/18870	0.00222700702427171	0.032431131776065	0.0268173922281368	3675/54209/3688/29098/6711/5621/245812/1956/207/2048/22841/7124/89780/29801	14
1014	Malignant.cells	Malignant	GO:0003205	cardiac chamber development	29/1876	168/18870	0.0022610897146204	0.0328467616141057	0.0271610776864618	3084/1909/163/7042/10512/7048/7798/8828/7046/2535/5754/11174/3480/2303/3340/7168/57493/55742/5318/2274/7137/4669/4488/6423/8829/9510/113622/53834/6474	29
1015	Malignant.cells	Malignant	GO:0031099	regeneration	32/1876	191/18870	0.00227371764910974	0.0328946570339749	0.0272006825411253	558/8140/2316/4837/7476/3371/4313/6665/2621/306/578/10413/4747/3480/1459/5738/4781/975/6790/87178/2281/55959/3569/4131/10419/7124/790/1374/3077/890/8013/10631	32
1016	Malignant.cells	Malignant	GO:0000281	mitotic cytokinesis	18/1876	88/18870	0.00228954563867851	0.0328946570339749	0.0272006825411253	4628/332/6711/403/55165/3925/54443/1058/26586/1072/9212/6242/5347/55143/116840/24137/3619/9493	18
1017	Malignant.cells	Malignant	GO:0048864	stem cell development	18/1876	88/18870	0.00228954563867851	0.0328946570339749	0.0272006825411253	3084/7476/2335/1909/10512/6591/8828/7869/10371/309/2303/23603/9037/10505/5594/124540/8829/7291	18
1018	Malignant.cells	Malignant	GO:0006488	dolichol-linked oligosaccharide biosynthetic process	7/1876	20/18870	0.00229213655391119	0.0328946570339749	0.0272006825411253	56052/199857/79053/85365/10195/1798/116150	7
1019	Malignant.cells	Malignant	GO:0030150	protein import into mitochondrial matrix	7/1876	20/18870	0.00229213655391119	0.0328946570339749	0.0272006825411253	29103/10440/10452/100287932/51025/728489/100652748	7
1020	Malignant.cells	Malignant	GO:0014033	neural crest cell differentiation	19/1876	95/18870	0.00230429897327117	0.0329893237067107	0.0272789626736603	3084/80326/2335/1909/10512/6591/8828/7869/10371/309/2131/2303/23603/9037/10505/5594/8829/7291/6422	19
1021	Malignant.cells	Malignant	GO:0018212	peptidyl-tyrosine modification	43/1876	278/18870	0.00231352928877292	0.0330416580591737	0.0273222380939169	857/374/2202/54209/1464/3606/11009/56034/4691/3589/1437/960/23568/5770/5154/3480/3678/50604/8460/54625/7039/5621/868/867/1956/5781/3569/1440/2048/27/7124/2241/1839/3689/2252/4739/3481/6423/8829/6422/7804/23529/2260	43
1022	Malignant.cells	Malignant	GO:0019079	viral genome replication	24/1876	131/18870	0.00233578556664304	0.0332793294555128	0.0275187692264423	8091/5479/10410/8519/8815/3434/2621/440275/6732/6733/3429/64710/1488/1487/6347/104/6895/6598/4939/7124/684/10581/117854/7153	24
1023	Malignant.cells	Malignant	GO:0048771	tissue remodeling	31/1876	184/18870	0.00241331437339238	0.0343014731201358	0.0283639826391895	857/558/1464/2316/3606/4313/1909/10512/80005/7076/578/2149/3988/54849/2131/54/2303/29887/23154/3569/4323/171392/5880/3953/613/84959/6422/9066/7128/1513/3488	31
1024	Malignant.cells	Malignant	GO:0010720	positive regulation of cell development	63/1876	444/18870	0.00244330205066501	0.0346446202255777	0.0286477319262057	7424/558/8140/54209/3606/2335/3688/5270/60/7048/7052/2621/5624/4747/6602/3897/4124/23363/5361/6790/5803/50604/5591/57698/5048/79006/55795/9037/646/8111/3569/4323/6598/4131/259266/865/57521/2048/10419/133308/23566/7124/84079/65981/89780/7976/4739/9760/942/3553/2119/8829/3123/1462/7804/23529/5324/3981/6688/3400/6474/284403/1960	63
1025	Malignant.cells	Malignant	GO:0051056	regulation of small GTPase mediated signal transduction	45/1876	295/18870	0.00245037314761053	0.0346619609687056	0.0286620710344797	9411/3675/3688/54922/29984/7042/7052/221002/2149/7410/9448/6453/5962/58504/7204/10982/10211/2305/153090/1902/4233/50861/57493/3925/1281/25959/867/2048/9824/23108/28964/27/85360/9828/9639/9928/613/93663/23094/9265/8829/348/22821/153478/25791	45
1026	Malignant.cells	Malignant	GO:0051491	positive regulation of filopodium assembly	9/1876	31/18870	0.00247077976279448	0.0348674087001973	0.0288319563297521	57451/375790/7046/6624/26052/6366/139818/8829/1809	9
1027	Malignant.cells	Malignant	GO:0022604	regulation of cell morphogenesis	39/1876	247/18870	0.00248626105720994	0.0350025398719319	0.0289436966680072	6678/10630/4628/2335/10979/103910/11149/2768/4627/960/5962/23363/6348/5361/7168/128486/54751/6347/5591/1902/84879/5048/23603/55742/6357/118987/5881/1072/2048/9202/9962/84079/65981/3689/93663/126374/7804/30011/91010	39
1028	Malignant.cells	Malignant	GO:0035924	cellular response to vascular endothelial growth factor stimulus	16/1876	75/18870	0.00250616666692599	0.0351991702248113	0.0291062908486092	7424/147372/9270/8828/5293/967/28514/8877/4641/153090/7423/207/116150/64094/8829/1960	16
1029	Malignant.cells	Malignant	GO:0001774	microglial cell activation	12/1876	49/18870	0.00252453269916147	0.0353732986003073	0.0292502780821097	54209/6622/8877/6348/3569/712/7124/4669/1075/3689/1191/199	12
1030	Malignant.cells	Malignant	GO:0009124	nucleoside monophosphate biosynthetic process	11/1876	43/18870	0.00260554381766822	0.0364068990111859	0.0301049651099041	978/3614/132/7084/7083/1723/10606/318/5198/790/139596	11
1031	Malignant.cells	Malignant	GO:0034109	homotypic cell-cell adhesion	19/1876	96/18870	0.00261081020383042	0.0364068990111859	0.0301049651099041	10630/10398/2316/1192/5270/60/4627/5962/2923/7094/5318/3569/3611/7414/9158/89780/23657/84959/114897	19
1032	Malignant.cells	Malignant	GO:1903053	regulation of extracellular matrix organization	14/1876	62/18870	0.00261830243685754	0.0364068990111859	0.0301049651099041	10630/23187/3915/10459/7046/165/6624/90102/84830/2191/3912/4811/3569/30008	14
1033	Malignant.cells	Malignant	GO:0050920	regulation of chemotaxis	37/1876	232/18870	0.00265274363928014	0.0364068990111859	0.0301049651099041	7424/7057/1012/54209/2152/5054/708/10512/2621/7869/10371/90550/9048/6348/6347/1902/4233/7423/10059/9037/4354/3569/9647/6366/1948/10505/5880/5594/64094/89780/4739/64221/8829/5919/199/6688/2260	37
1034	Malignant.cells	Malignant	GO:0034350	regulation of glial cell apoptotic process	5/1876	11/18870	0.00267051111539989	0.0364068990111859	0.0301049651099041	54209/2621/28514/9590/6347	5
1035	Malignant.cells	Malignant	GO:0035878	nail development	5/1876	11/18870	0.00267051111539989	0.0364068990111859	0.0301049651099041	3655/3691/4488/3229/4487	5
1036	Malignant.cells	Malignant	GO:0050847	progesterone receptor signaling pathway	5/1876	11/18870	0.00267051111539989	0.0364068990111859	0.0301049651099041	10413/55625/5594/55809/4734	5
1037	Malignant.cells	Malignant	GO:0051987	positive regulation of attachment of spindle microtubules to kinetochore	5/1876	11/18870	0.00267051111539989	0.0364068990111859	0.0301049651099041	332/891/9212/55143/3619	5
1038	Malignant.cells	Malignant	GO:0071492	cellular response to UV-A	5/1876	11/18870	0.00267051111539989	0.0364068990111859	0.0301049651099041	4312/4313/4314/7076/4318	5
1039	Malignant.cells	Malignant	GO:0110011	regulation of basement membrane organization	5/1876	11/18870	0.00267051111539989	0.0364068990111859	0.0301049651099041	23187/3915/90102/3912/4811	5
1040	Malignant.cells	Malignant	GO:0016072	rRNA metabolic process	41/1876	264/18870	0.00267331377020817	0.0364068990111859	0.0301049651099041	10969/4691/10360/10200/23246/11137/27043/9136/51013/51154/79033/1662/55661/5591/54680/27341/51018/88745/84881/92856/113000/55127/55646/79066/55106/115939/2975/6598/57647/55720/65083/705/1736/79707/2074/8602/2972/27340/161424/9329/79922	41
1041	Malignant.cells	Malignant	GO:0045927	positive regulation of growth	40/1876	256/18870	0.00267632931204025	0.0364068990111859	0.0301049651099041	10409/2335/5479/7042/375790/6665/51009/7046/10413/3897/28514/2395/8877/51761/10591/57698/84879/5048/57678/7784/9037/7466/1956/4323/6598/4131/6195/207/9647/57521/3872/2137/23566/9962/89780/1839/3481/6423/8829/6422	40
1042	Malignant.cells	Malignant	GO:0001952	regulation of cell-matrix adhesion	23/1876	125/18870	0.00268783752540192	0.0364068990111859	0.0301049651099041	7057/1012/1021/10979/5054/9270/55966/6281/9448/55612/90102/7094/23603/4323/9647/6366/7414/2932/30008/8829/6422/4321/10631	23
1043	Malignant.cells	Malignant	GO:0008286	insulin receptor signaling pathway	23/1876	125/18870	0.00268783752540192	0.0364068990111859	0.0301049651099041	858/23516/4691/6464/6653/3667/5791/2771/64710/143686/5770/3480/2303/5781/207/8396/2932/5594/2241/3553/3481/252983/5919	23
1044	Malignant.cells	Malignant	GO:0033673	negative regulation of kinase activity	32/1876	193/18870	0.00269043728140703	0.0364068990111859	0.0301049651099041	857/11142/54922/9270/6653/6622/55450/10935/5770/153090/104/64853/57493/23603/5987/868/6895/867/3843/207/2776/9647/2048/5575/7026/171392/4221/5347/3553/84959/348/7345	32
1045	Malignant.cells	Malignant	GO:0032970	regulation of actin filament-based process	55/1876	379/18870	0.00273507498850438	0.036926627464386	0.0305347299999434	857/5216/91663/10630/23406/5829/2316/10979/10411/10109/9270/80115/29098/9168/55704/2314/6717/6281/1073/51474/7046/4627/5217/961/6624/5962/90102/6711/5154/7168/1902/4233/10174/3925/5318/9037/5987/25959/29109/1440/5881/80206/9647/6366/27/5058/9639/684/2241/85458/4739/93663/8829/6422/29767	55
1046	Malignant.cells	Malignant	GO:0050804	modulation of chemical synaptic transmission	68/1876	489/18870	0.00279977330146773	0.0377142189949982	0.0311859916067793	5216/22943/7476/3688/5270/57142/6623/1009/8898/6622/27065/991/2771/26509/4747/5217/2149/26232/440275/7204/26012/409/10211/9590/25953/6347/4804/91683/5743/5048/23085/5621/23154/22839/57616/4131/84885/1138/5552/136/5566/2048/5575/84866/28964/4909/7124/2932/6558/5594/57406/3092/89780/23621/23657/22941/613/3553/57555/23345/57537/79772/348/9066/7804/2550/55638/9693	68
1047	Malignant.cells	Malignant	GO:0001954	positive regulation of cell-matrix adhesion	13/1876	56/18870	0.00283535677321697	0.0380270151230741	0.0314446435869807	1012/1021/10979/9270/6281/9448/55612/9647/6366/2932/30008/8829/6422	13
1048	Malignant.cells	Malignant	GO:0001938	positive regulation of endothelial cell proliferation	21/1876	111/18870	0.00285105040406383	0.0380270151230741	0.0314446435869807	7424/1012/858/9982/2152/56005/8828/8862/7046/5293/7423/9037/51162/10000/207/57521/2252/3481/8829/2260/1960	21
1049	Malignant.cells	Malignant	GO:0060314	regulation of ryanodine-sensitive calcium-release channel activity	8/1876	26/18870	0.00285328993978581	0.0380270151230741	0.0314446435869807	9446/6717/808/805/2281/5566/642489/5311	8
1050	Malignant.cells	Malignant	GO:1900078	positive regulation of cellular response to insulin stimulus	8/1876	26/18870	0.00285328993978581	0.0380270151230741	0.0314446435869807	6653/3667/2771/64710/5770/4641/5781/3481	8
1051	Malignant.cells	Malignant	GO:0110053	regulation of actin filament organization	42/1876	273/18870	0.00285507368479298	0.0380270151230741	0.0314446435869807	5216/91663/23406/5829/2316/10979/10411/10109/9270/80115/9168/55704/2314/6281/1073/51474/7046/5217/961/5962/90102/6711/7168/1902/4233/10174/3925/9037/5987/25959/29109/1440/80206/9647/6366/5058/9639/2241/93663/8829/6422/29767	42
1052	Malignant.cells	Malignant	GO:0099177	regulation of trans-synaptic signaling	68/1876	490/18870	0.00294344336243964	0.0391161184062327	0.0323452260927991	5216/22943/7476/3688/5270/57142/6623/1009/8898/6622/27065/991/2771/26509/4747/5217/2149/26232/440275/7204/26012/409/10211/9590/25953/6347/4804/91683/5743/5048/23085/5621/23154/22839/57616/4131/84885/1138/5552/136/5566/2048/5575/84866/28964/4909/7124/2932/6558/5594/57406/3092/89780/23621/23657/22941/613/3553/57555/23345/57537/79772/348/9066/7804/2550/55638/9693	68
1053	Malignant.cells	Malignant	GO:0021675	nerve development	19/1876	97/18870	0.00295074025356341	0.0391253634963542	0.032352870883295	2583/5270/1909/8828/10371/2131/5361/84189/84233/1902/4804/104/55959/2048/3611/4909/1258/4669/8829	19
1054	Malignant.cells	Malignant	GO:0030865	cortical cytoskeleton organization	12/1876	50/18870	0.00302663233297226	0.0399528949610837	0.0330371589317051	5339/30846/3996/7094/5048/29109/54443/5881/80206/6242/7124/91010	12
1055	Malignant.cells	Malignant	GO:0044788	modulation by host of viral process	12/1876	50/18870	0.00302663233297226	0.0399528949610837	0.0330371589317051	858/5479/8934/440275/5806/3429/64710/1072/5091/51114/29801/348	12
1056	Malignant.cells	Malignant	GO:0050769	positive regulation of neurogenesis	38/1876	242/18870	0.00308622743995524	0.0406490445258104	0.0336128069249861	7424/8140/2335/3688/5270/7052/4747/3897/4124/23363/5361/5803/57698/5048/79006/9037/3569/4131/259266/2048/10419/23566/7124/84079/65981/89780/7976/3553/2119/8829/1462/7804/23529/5324/3981/3400/6474/284403	38
1057	Malignant.cells	Malignant	GO:0018345	protein palmitoylation	9/1876	32/18870	0.00313882733076034	0.0410762563359194	0.033966069547928	84287/64840/55625/254359/64429/401647/84885/51114/29801	9
1058	Malignant.cells	Malignant	GO:0099171	presynaptic modulation of chemical synaptic transmission	9/1876	32/18870	0.00313882733076034	0.0410762563359194	0.033966069547928	5217/4804/91683/1138/136/28964/2932/3092/23621	9
1059	Malignant.cells	Malignant	GO:0035024	negative regulation of Rho protein signal transduction	7/1876	21/18870	0.00314638440636197	0.0410762563359194	0.033966069547928	3675/3688/54922/4233/57493/3925/27	7
1060	Malignant.cells	Malignant	GO:2001044	regulation of integrin-mediated signaling pathway	7/1876	21/18870	0.00314638440636197	0.0410762563359194	0.033966069547928	2316/9270/3915/7076/967/3912/4811	7
1061	Malignant.cells	Malignant	GO:0050691	regulation of defense response to virus by host	11/1876	44/18870	0.00316734339131004	0.0411271983392707	0.0340081936308676	440275/9447/54765/6895/151636/6772/3553/4321/163702/117854/7128	11
1062	Malignant.cells	Malignant	GO:0071526	semaphorin-plexin signaling pathway	11/1876	44/18870	0.00316734339131004	0.0411271983392707	0.0340081936308676	2316/1909/10512/8828/7869/10371/5361/4233/9037/10505/8829	11
1063	Malignant.cells	Malignant	GO:0050767	regulation of neurogenesis	56/1876	390/18870	0.00317825870775332	0.0411271983392707	0.0340081936308676	7424/8140/54209/7476/2335/3688/26022/5270/10512/57142/6653/6281/7052/7869/10413/10371/4747/10683/3897/28514/4124/23363/5361/5803/57698/5048/79006/9037/3569/4131/259266/2048/10419/10505/23566/7124/84079/65981/85440/89780/7976/3553/2119/4133/8829/1462/7804/1746/23529/5324/9706/3981/3400/6474/9693/284403	56
1064	Malignant.cells	Malignant	GO:0030575	nuclear body organization	6/1876	16/18870	0.00318498127850941	0.0411271983392707	0.0340081936308676	2113/6733/55135/28996/8444/22927	6
1065	Malignant.cells	Malignant	GO:0042249	establishment of planar polarity of embryonic epithelium	6/1876	16/18870	0.00318498127850941	0.0411271983392707	0.0340081936308676	2535/5754/5048/6423/2295/6422	6
1066	Malignant.cells	Malignant	GO:0001736	establishment of planar polarity	15/1876	70/18870	0.00322092275584288	0.0411508324134265	0.0340277367119096	22943/7476/4867/2535/5754/23322/5048/8626/23002/1601/7976/6423/2295/6422/84133	15
1067	Malignant.cells	Malignant	GO:0007164	establishment of tissue polarity	15/1876	70/18870	0.00322092275584288	0.0411508324134265	0.0340277367119096	22943/7476/4867/2535/5754/23322/5048/8626/23002/1601/7976/6423/2295/6422/84133	15
1068	Malignant.cells	Malignant	GO:1901184	regulation of ERBB signaling pathway	15/1876	70/18870	0.00322092275584288	0.0411508324134265	0.0340277367119096	1012/2537/84058/57142/55704/4318/153090/84632/868/867/1956/23705/3092/2241/8527	15
1069	Malignant.cells	Malignant	GO:0031111	negative regulation of microtubule polymerization or depolymerization	10/1876	38/18870	0.00322152627633371	0.0411508324134265	0.0340277367119096	6622/89795/23271/3925/22974/4131/26586/146057/10300/4133	10
1070	Malignant.cells	Malignant	GO:0043516	regulation of DNA damage response, signal transduction by p53 class mediator	10/1876	38/18870	0.00322152627633371	0.0411508324134265	0.0340277367119096	6591/960/56950/8533/9521/200734/22925/7291/8444/4487	10
1071	Malignant.cells	Malignant	GO:0003206	cardiac chamber morphogenesis	23/1876	127/18870	0.003311042567165	0.0421328115798301	0.0348397379904077	3084/1909/7042/10512/7048/8828/7046/2535/2303/7168/57493/55742/5318/2274/7137/4669/4488/6423/8829/9510/113622/53834/6474	23
1072	Malignant.cells	Malignant	GO:0035304	regulation of protein dephosphorylation	16/1876	77/18870	0.0033155232183791	0.0421328115798301	0.0348397379904077	7531/7529/7184/3326/808/2768/26012/805/2281/5528/3064/7124/2932/57718/255919/157313	16
1073	Malignant.cells	Malignant	GO:0008593	regulation of Notch signaling pathway	19/1876	98/18870	0.00332683580552733	0.0421328115798301	0.0348397379904077	65989/3714/9270/7042/3955/10098/221336/10413/10683/28514/3996/23509/51162/8626/4323/207/56983/1746/10631	19
1074	Malignant.cells	Malignant	GO:0048661	positive regulation of smooth muscle cell proliferation	19/1876	98/18870	0.00332683580552733	0.0421328115798301	0.0348397379904077	7057/1012/2069/3606/4313/2771/4318/3480/5743/3569/207/5031/6772/7124/1839/9510/199/8013/3488	19
1075	Malignant.cells	Malignant	GO:0061900	glial cell activation	13/1876	57/18870	0.00334520755820255	0.0421860471391398	0.034883758621089	54209/6622/8877/6348/3569/712/7124/4669/1075/3689/3553/1191/199	13
1076	Malignant.cells	Malignant	GO:0001889	liver development	25/1876	142/18870	0.00334527453271397	0.0421860471391398	0.034883758621089	8140/38/3988/23322/1459/4124/6790/4233/87178/55959/7039/26257/3569/6598/6195/10419/23705/7124/790/4669/89780/5311/1374/3077/7128	25
1077	Malignant.cells	Malignant	GO:0060021	roof of mouth development	18/1876	91/18870	0.00335956708374869	0.0422763356802091	0.0349584184644852	3624/7476/3714/9242/7042/6591/7048/7046/2535/84314/444/2048/89780/221322/7291/2295/4487/23552	18
1078	Malignant.cells	Malignant	GO:0042254	ribosome biogenesis	48/1876	325/18870	0.0034700126725861	0.043573654894953	0.036031175297861	10969/708/10360/5901/10200/23246/11137/51081/27043/51042/9136/51121/51013/51154/79033/1662/55661/5591/54680/27341/51018/88745/84881/92856/113000/10514/55127/55646/79066/115939/26574/64794/57647/55720/84769/65083/26284/705/1736/56902/79707/55027/8602/27340/161424/22927/9816/79922	48
1079	Malignant.cells	Malignant	GO:0018108	peptidyl-tyrosine phosphorylation	42/1876	276/18870	0.00349469333424266	0.0437021007355321	0.0361373875173626	857/374/2202/54209/1464/3606/11009/56034/4691/3589/1437/960/23568/5770/5154/3480/3678/50604/54625/7039/5621/868/867/1956/5781/3569/1440/2048/27/7124/2241/1839/3689/2252/4739/3481/6423/8829/6422/7804/23529/2260	42
1080	Malignant.cells	Malignant	GO:0045667	regulation of osteoblast differentiation	26/1876	150/18870	0.00349498831595111	0.0437021007355321	0.0361373875173626	7424/374/1021/1192/10979/51232/117581/6591/8519/10413/8626/2201/3569/79639/5566/3611/7124/4221/4488/23051/6423/7291/6422/658/54857/3488	26
1081	Malignant.cells	Malignant	GO:0001885	endothelial cell development	14/1876	64/18870	0.00357082277672622	0.044556350731908	0.0368437691932128	91663/10411/1909/8985/5624/5962/4233/57493/83605/2889/7414/7124/3553/9693	14
1082	Malignant.cells	Malignant	GO:0021695	cerebellar cortex development	12/1876	51/18870	0.00360659373457011	0.0447202532736339	0.036979300656592	7476/5270/8704/28514/3975/372/388610/5781/146057/4669/9928/64211	12
1083	Malignant.cells	Malignant	GO:0038084	vascular endothelial growth factor signaling pathway	12/1876	51/18870	0.00360659373457011	0.0447202532736339	0.036979300656592	7424/147372/8828/5293/967/28514/4641/153090/7423/116150/64094/8829	12
1084	Malignant.cells	Malignant	GO:0051489	regulation of filopodium assembly	12/1876	51/18870	0.00360659373457011	0.0447202532736339	0.036979300656592	57451/375790/7046/6624/26052/9513/6366/2048/139818/8829/64284/1809	12
1085	Malignant.cells	Malignant	GO:0015711	organic anion transport	62/1876	443/18870	0.00361443113075336	0.0447238691272967	0.0369822906159491	7057/92745/8140/55117/3688/5947/23516/9057/133418/81855/84230/51629/6622/55144/6567/11182/23428/6520/57181/55630/8402/961/6541/2352/6509/55089/2806/119559/23169/120103/10237/5743/84879/79581/347734/6538/56606/81034/6581/207/10227/28234/7124/6558/9962/22925/11046/206358/6573/23657/84725/89845/3553/1374/5321/6583/348/113235/6515/2550/6578/83959	62
1086	Malignant.cells	Malignant	GO:1901890	positive regulation of cell junction assembly	20/1876	106/18870	0.00365969689860867	0.0451896323292783	0.037367431491057	23768/857/347902/7476/10979/9270/375790/4867/6281/23767/9448/10211/84189/7058/9647/2048/57555/8829/6422/261734	20
1087	Malignant.cells	Malignant	GO:0042770	signal transduction in response to DNA damage	31/1876	189/18870	0.00366871206212691	0.0452067700462083	0.0373816027164085	6591/10459/6672/960/56950/440275/2305/9025/8533/9100/5591/4683/1111/5781/79858/151636/9521/200734/28996/6300/2074/22925/5347/51512/9656/7291/8444/63967/8870/4487/83990	31
1088	Malignant.cells	Malignant	GO:0051208	sequestering of calcium ion	25/1876	143/18870	0.00368043782371835	0.0452571680107441	0.0374232769321525	2316/9446/6622/7184/6717/219931/808/2149/309/5331/6348/805/55283/2281/1535/6366/5566/5031/3064/6373/642489/3709/84959/5311/22821	25
1089	Malignant.cells	Malignant	GO:0060384	innervation	8/1876	27/18870	0.00370629517043762	0.0454807690997593	0.0376081732887818	5270/1909/10371/84189/104/55959/4909/8829	8
1090	Malignant.cells	Malignant	GO:0061351	neural precursor cell proliferation	28/1876	166/18870	0.00373807405896069	0.0457759606352479	0.0378522679828642	7424/2316/7476/3688/6567/2771/9048/3975/4781/388610/5803/5048/4683/259266/79801/3611/9833/85440/89780/7976/9928/85458/2009/64211/9760/1462/3400/284403	28
1091	Malignant.cells	Malignant	GO:0046209	nitric oxide metabolic process	16/1876	78/18870	0.00379452060984125	0.0463294360304122	0.0383099383122018	857/9057/3326/1728/80777/961/140885/5806/54/1727/5743/207/7124/3553/5311/1191	16
1092	Malignant.cells	Malignant	GO:0071230	cellular response to amino acid stimulus	17/1876	85/18870	0.00381795523921435	0.0463294360304122	0.0383099383122018	1282/1288/8140/4313/1290/56034/26012/143686/1277/1281/3843/1956/1278/57521/197131/7124/57559	17
1093	Malignant.cells	Malignant	GO:0006022	aminoglycan metabolic process	22/1876	121/18870	0.00381829577174568	0.0463294360304122	0.0383099383122018	1909/960/79586/2131/29940/50515/126792/3340/11041/51363/347734/6487/55454/4669/9469/11046/6483/22856/8372/3553/3161/92126	22
1094	Malignant.cells	Malignant	GO:0016485	protein processing	38/1876	245/18870	0.00382151879758663	0.0463294360304122	0.0383099383122018	7057/1514/6447/2152/147372/79659/26022/5270/5054/9532/1522/29100/6281/7092/578/4627/165/5664/83464/60559/834/2395/444/649/27344/5621/9986/4323/83932/5552/5566/10531/199713/4669/23621/143458/5125/3816	38
1095	Malignant.cells	Malignant	GO:0006775	fat-soluble vitamin metabolic process	11/1876	45/18870	0.00382235434770906	0.0463294360304122	0.0383099383122018	5947/1594/6591/1728/3988/5360/84883/79001/29914/56603/7124	11
1096	Malignant.cells	Malignant	GO:0016311	dephosphorylation	45/1876	302/18870	0.00385114691991384	0.0465831587639374	0.0385197423396753	7531/7529/7042/1848/5784/81537/8898/7184/5791/3326/1852/808/64759/2768/26095/64077/23399/26012/54/5770/1033/64748/805/5803/3632/2281/11072/5781/5799/5528/114971/9647/8821/3064/150290/7124/23293/2932/57718/255919/84959/157313/5793/5796/57546	45
1097	Malignant.cells	Malignant	GO:0009615	response to virus	61/1876	436/18870	0.00390223300444924	0.0471049593021805	0.0389512206425461	8091/54209/1021/2537/10410/708/8519/8815/3434/171568/10417/8061/2131/440275/79102/4953/3429/834/9447/91351/80212/10622/55421/81570/1174/338382/104/57678/3925/54765/11128/3455/5987/6895/3569/5611/84885/1072/151636/4939/6502/6772/55210/55509/54920/7124/3437/85363/197259/684/8372/3553/1191/10581/5452/115362/4321/163702/117854/7128/3433	61
1098	Malignant.cells	Malignant	GO:0048008	platelet-derived growth factor receptor signaling pathway	13/1876	58/18870	0.00392706565386196	0.0471438602120486	0.0389833879121058	1464/2152/56034/6622/5770/5154/868/867/5781/3092/2241/8829/8013	13
1099	Malignant.cells	Malignant	GO:0021591	ventricular system development	9/1876	33/18870	0.00394127877825646	0.0471438602120486	0.0389833879121058	1021/1767/23322/23603/25911/1063/23657/79879/9693	9
1100	Malignant.cells	Malignant	GO:0099174	regulation of presynapse organization	9/1876	33/18870	0.00394127877825646	0.0471438602120486	0.0389833879121058	22943/7476/6622/78999/84189/79414/89780/57555/2239	9
1101	Malignant.cells	Malignant	GO:1905606	regulation of presynapse assembly	9/1876	33/18870	0.00394127877825646	0.0471438602120486	0.0389833879121058	22943/7476/6622/78999/84189/79414/89780/57555/2239	9
1102	Malignant.cells	Malignant	GO:0051258	protein polymerization	43/1876	286/18870	0.00394522602753098	0.0471438602120486	0.0389833879121058	5216/91663/23406/79649/10109/80115/29098/9168/2314/6622/89795/402/23271/4747/5217/51673/10844/5962/11065/6711/81624/9793/4233/3925/22974/7283/84722/25959/4131/1440/64423/80206/6366/28964/440145/5058/2241/84100/93663/4133/29767/199/117854	43
1103	Malignant.cells	Malignant	GO:1990266	neutrophil migration	23/1876	129/18870	0.00405135692230161	0.0483146729949329	0.0399515362283941	5479/7042/708/51192/90550/5293/6348/6347/10059/6357/414062/4354/5881/6366/5880/6373/6288/2207/3689/3553/2526/83692/2920	23
1104	Malignant.cells	Malignant	GO:1902904	negative regulation of supramolecular fiber organization	28/1876	167/18870	0.00407567291181857	0.0485006195637738	0.040105295958536	5216/91663/54209/9168/2314/6622/51474/89795/23271/5217/10471/5962/90102/6711/4233/3925/22974/25959/4131/80206/26586/146057/10300/1191/4133/348/29767/1410	28
1105	Malignant.cells	Malignant	GO:0030593	neutrophil chemotaxis	20/1876	107/18870	0.00409024062909804	0.0485006195637738	0.040105295958536	5479/7042/708/51192/90550/5293/6348/6347/10059/6357/414062/4354/6366/5880/6373/6288/2207/3689/3553/2920	20
1106	Malignant.cells	Malignant	GO:0060541	respiratory system development	34/1876	214/18870	0.00409149819164618	0.0485006195637738	0.040105295958536	3675/10630/10409/147372/3371/9242/1522/8985/7048/57333/10413/5754/171023/3988/23322/2131/5154/4124/4781/57493/1281/26257/4323/7965/28996/7124/5594/23657/2252/4321/4487/53834/83716/3488	34
1107	Malignant.cells	Malignant	GO:0060271	cilium assembly	54/1876	378/18870	0.00414031423590183	0.0489203819055543	0.0404523985955904	2316/1767/79659/84058/27077/30846/55704/55081/57545/10413/22873/79734/22897/84314/11127/23322/57562/147700/65062/403/26123/29887/200894/84080/95681/1902/83544/80184/92482/55742/29070/1874/207/56912/80210/25886/4750/146057/3064/2932/91147/10938/116840/10198/84100/221322/93594/57539/9851/9727/79867/219844/64284/30845	54
1108	Malignant.cells	Malignant	GO:0032507	maintenance of protein location in cell	14/1876	65/18870	0.00414341685786878	0.0489203819055543	0.0404523985955904	857/11014/6653/9168/11015/55704/402/22873/6672/23568/8733/207/5552/23345	14
1109	Malignant.cells	Malignant	GO:0043589	skin morphogenesis	5/1876	12/18870	0.00420565933817747	0.0489243572239948	0.0404556857973626	3655/3691/1277/8626/1278	5
1110	Malignant.cells	Malignant	GO:0048012	hepatocyte growth factor receptor signaling pathway	5/1876	12/18870	0.00420565933817747	0.0489243572239948	0.0404556857973626	5770/4233/3925/5058/8829	5
1111	Malignant.cells	Malignant	GO:0051549	positive regulation of keratinocyte migration	5/1876	12/18870	0.00420565933817747	0.0489243572239948	0.0404556857973626	4318/9448/10982/1839/2252	5
1112	Malignant.cells	Malignant	GO:1903441	protein localization to ciliary membrane	5/1876	12/18870	0.00420565933817747	0.0489243572239948	0.0404556857973626	9135/8934/403/200894/92482	5
1113	Malignant.cells	Malignant	GO:1904338	regulation of dopaminergic neuron differentiation	5/1876	12/18870	0.00420565933817747	0.0489243572239948	0.0404556857973626	22943/2932/89780/6423/6422	5
1114	Malignant.cells	Malignant	GO:2001046	positive regulation of integrin-mediated signaling pathway	5/1876	12/18870	0.00420565933817747	0.0489243572239948	0.0404556857973626	2316/3915/967/3912/4811	5
1115	Malignant.cells	Malignant	GO:0019348	dolichol metabolic process	7/1876	22/18870	0.00422374553684423	0.0489243572239948	0.0404556857973626	56052/199857/79053/85365/10195/1798/116150	7
1116	Malignant.cells	Malignant	GO:0033630	positive regulation of cell adhesion mediated by integrin	7/1876	22/18870	0.00422374553684423	0.0489243572239948	0.0404556857973626	7042/55612/2303/9780/5881/6366/6423	7
1117	Malignant.cells	Malignant	GO:0097062	dendritic spine maintenance	7/1876	22/18870	0.00422374553684423	0.0489243572239948	0.0404556857973626	3675/54209/8898/3480/5621/4739/348	7
1118	Malignant.cells	Malignant	GO:0010948	negative regulation of cell cycle process	47/1876	320/18870	0.00422629844755953	0.0489243572239948	0.0404556857973626	3624/2273/8379/323/10459/991/332/25906/440275/8883/147841/153090/6347/5591/4683/891/55795/10263/1111/25959/5781/79858/151636/11130/9212/91147/54908/2074/1063/5347/9088/57405/699/55143/57099/51512/9656/5311/899/3619/63967/138151/8870/83540/701/83990/84072	47
1119	Malignant.cells	Malignant	GO:0046578	regulation of Ras protein signal transduction	30/1876	183/18870	0.00424610706179184	0.0489843367477021	0.040505283030787	3675/3688/54922/7042/221002/2149/9448/5962/10982/10211/2305/153090/1902/4233/50861/57493/3925/1281/25959/867/2048/28964/27/85360/9928/613/9265/8829/348/22821	30
1120	Malignant.cells	Malignant	GO:0051283	negative regulation of sequestering of calcium ion	24/1876	137/18870	0.00425685787601968	0.0489843367477021	0.040505283030787	2316/9446/6622/6717/219931/808/2149/309/5331/6348/805/55283/2281/1535/6366/5566/5031/3064/6373/642489/3709/84959/5311/22821	24
1121	Malignant.cells	Malignant	GO:0043954	cellular component maintenance	15/1876	72/18870	0.00427209130913007	0.0489843367477021	0.040505283030787	3675/54209/10979/8898/2149/3801/3480/1488/10882/23085/5621/22941/4739/57555/348	15
1122	Malignant.cells	Malignant	GO:0099518	vesicle cytoskeletal trafficking	15/1876	72/18870	0.00427209130913007	0.0489843367477021	0.040505283030787	4430/4644/10749/63971/11127/4641/4647/8263/5048/64005/3064/30850/26115/4133/55638	15
1123	Malignant.cells	Malignant	GO:0002269	leukocyte activation involved in inflammatory response	12/1876	52/18870	0.0042728027836278	0.0489843367477021	0.040505283030787	54209/6622/8877/6348/3569/712/7124/4669/1075/3689/1191/199	12
1124	Malignant.cells	Malignant	GO:0008543	fibroblast growth factor receptor signaling pathway	17/1876	86/18870	0.00432785476856052	0.049255058751333	0.0407291438015516	7057/23768/9982/23767/8862/2131/3340/9702/4804/55959/5781/79801/9158/64094/2252/53834/2260	17
1125	Malignant.cells	Malignant	GO:0033273	response to vitamin	17/1876	86/18870	0.00432785476856052	0.049255058751333	0.0407291438015516	3371/1594/6591/2621/219931/3988/3480/1277/4330/5743/2281/25959/56603/4131/6422/83990/10631	17
1126	Malignant.cells	Malignant	GO:2001057	reactive nitrogen species metabolic process	16/1876	79/18870	0.00432886648052119	0.049255058751333	0.0407291438015516	857/9057/3326/1728/80777/961/140885/5806/54/1727/5743/207/7124/3553/5311/1191	16
1127	Malignant.cells	Malignant	GO:0032956	regulation of actin cytoskeleton organization	49/1876	337/18870	0.00432965844600042	0.049255058751333	0.0407291438015516	5216/91663/23406/5829/2316/10979/10411/10109/9270/80115/9168/55704/2314/6281/1073/51474/7046/5217/961/6624/5962/90102/6711/5154/7168/1902/4233/10174/3925/9037/5987/25959/29109/1440/5881/80206/9647/6366/27/5058/9639/684/2241/85458/4739/93663/8829/6422/29767	49
1128	Malignant.cells	Malignant	GO:0048259	regulation of receptor-mediated endocytosis	21/1876	115/18870	0.00440327877173628	0.0499574582913498	0.0413099599166215	22943/5054/84058/8898/8862/4043/967/409/10211/1902/867/6366/1948/718/1601/3092/89780/1191/23345/3077/8527	21
1129	Malignant.cells	Malignant	GO:0048588	developmental cell growth	37/1876	239/18870	0.00440825893139463	0.0499574582913498	0.0413099599166215	2335/3688/1909/10512/57142/7048/3326/8828/23767/7869/214/10371/3897/2131/440275/5361/6790/4692/6416/57698/5048/150465/9037/8904/4131/7414/10505/23566/2932/9962/89780/4133/8829/348/668/9706/10631	37
1130	Malignant.cells	Malignant	GO:0050730	regulation of peptidyl-tyrosine phosphorylation	36/1876	231/18870	0.00441758013550781	0.0499675524106008	0.041318306771644	857/374/54209/1464/3606/11009/56034/4691/3589/1437/960/23568/5770/5154/3678/50604/54625/7039/5621/868/867/1956/5781/3569/1440/7124/1839/3689/2252/4739/3481/6423/8829/6422/7804/23529	36
1131	Mast.cells	Mast	GO:0030198	extracellular matrix organization	105/2650	321/18870	8.17275800031593e-18	2.75154774084379e-14	2.32406975780563e-14	55612/4643/90102/3912/285590/25818/59277/29954/1294/780/1282/7132/3038/6662/1515/4239/4017/55959/5268/10630/649/1307/351/857/1805/91522/64094/23768/4982/2295/4326/1287/79148/169044/4319/81794/151887/342371/85301/10631/650/4324/4318/858/1303/81031/4811/1999/4320/30008/6624/6692/1284/4316/25903/50509/2331/22795/7490/5156/4015/83872/3913/9507/8292/140766/79875/23213/5925/5045/11117/302/7045/26585/13…	105
1132	Mast.cells	Mast	GO:0043062	extracellular structure organization	105/2650	322/18870	1.04865760337226e-17	2.75154774084379e-14	2.32406975780563e-14	55612/4643/90102/3912/285590/25818/59277/29954/1294/780/1282/7132/3038/6662/1515/4239/4017/55959/5268/10630/649/1307/351/857/1805/91522/64094/23768/4982/2295/4326/1287/79148/169044/4319/81794/151887/342371/85301/10631/650/4324/4318/858/1303/81031/4811/1999/4320/30008/6624/6692/1284/4316/25903/50509/2331/22795/7490/5156/4015/83872/3913/9507/8292/140766/79875/23213/5925/5045/11117/302/7045/26585/13…	105
1133	Mast.cells	Mast	GO:0045229	external encapsulating structure organization	105/2650	323/18870	1.34352917033388e-17	2.75154774084379e-14	2.32406975780563e-14	55612/4643/90102/3912/285590/25818/59277/29954/1294/780/1282/7132/3038/6662/1515/4239/4017/55959/5268/10630/649/1307/351/857/1805/91522/64094/23768/4982/2295/4326/1287/79148/169044/4319/81794/151887/342371/85301/10631/650/4324/4318/858/1303/81031/4811/1999/4320/30008/6624/6692/1284/4316/25903/50509/2331/22795/7490/5156/4015/83872/3913/9507/8292/140766/79875/23213/5925/5045/11117/302/7045/26585/13…	105
1134	Mast.cells	Mast	GO:0016055	Wnt signaling pathway	130/2650	459/18870	5.93098629999858e-16	9.10999495679782e-13	7.69467433131395e-13	55612/1952/54972/1956/8323/6382/1454/4188/57154/6662/128272/7162/55959/5754/5881/351/857/3485/1906/51339/130574/23189/51421/9096/25960/8629/6934/145258/57822/8613/1909/27130/7476/23500/8325/11211/1001/64359/4163/650/154810/9620/2870/65062/55737/4811/7088/5310/8932/23002/3728/8945/7249/27122/64750/2931/100133941/23399/29117/4192/2011/54764/6597/3675/85409/6591/2737/2308/55366/54361/10413/2297/5571…	130
1135	Mast.cells	Mast	GO:0198738	cell-cell signaling by wnt	130/2650	461/18870	8.61265440045913e-16	1.05832297272842e-12	8.93902867247652e-13	55612/1952/54972/1956/8323/6382/1454/4188/57154/6662/128272/7162/55959/5754/5881/351/857/3485/1906/51339/130574/23189/51421/9096/25960/8629/6934/145258/57822/8613/1909/27130/7476/23500/8325/11211/1001/64359/4163/650/154810/9620/2870/65062/55737/4811/7088/5310/8932/23002/3728/8945/7249/27122/64750/2931/100133941/23399/29117/4192/2011/54764/6597/3675/85409/6591/2737/2308/55366/54361/10413/2297/5571…	130
1136	Mast.cells	Mast	GO:0060070	canonical Wnt signaling pathway	92/2650	316/18870	2.04730038668217e-12	2.09643559596254e-09	1.77073524672686e-09	55612/1956/8323/6382/1454/6662/7162/55959/5754/857/3485/1906/51339/130574/23189/9096/25960/8629/6934/1909/27130/7476/23500/8325/11211/1001/4163/650/55737/4811/7088/3728/8945/27122/64750/2931/23399/4192/85409/6591/2737/2308/55366/54361/10413/2297/55716/283149/26585/90410/57664/1857/56998/9736/115908/65125/3489/9679/9113/1500/219771/85407/169200/6788/1455/6659/1749/51176/2535/80326/80139/153090/591…	92
1137	Mast.cells	Mast	GO:0043588	skin development	92/2650	317/18870	2.49363133267335e-12	2.18869584399215e-09	1.84866202557588e-09	55612/3673/4233/286887/3655/3691/2707/55504/1956/10855/25818/2118/204219/8323/182/3854/3664/5017/3694/9935/8626/50604/6662/79977/3852/6278/27152/3713/389208/94234/57822/3911/5583/1001/1832/6261/8394/81031/1969/5310/5469/3728/8754/6722/8644/3868/23369/3675/50509/1594/56603/55366/10413/5493/3488/64434/3624/84283/3066/6699/3872/26133/3861/5970/1475/54206/9113/3853/64834/8837/10758/360/4763/1290/9076…	92
1138	Mast.cells	Mast	GO:0031589	cell-substrate adhesion	98/2650	356/18870	1.45504879180143e-11	1.1174774721035e-08	9.4386717678698e-09	55612/3673/90102/2049/3655/3691/3912/10855/59277/87/182/2017/2013/780/3694/29984/7205/55742/4059/10630/5881/1307/57662/2196/23189/5796/2039/6385/3911/151887/5590/10631/3678/8394/5054/4811/5310/3728/30008/8754/8874/10174/79834/6722/5829/6281/27076/71/4192/7414/3675/23380/50509/22795/3693/54361/57669/1029/5467/1021/11117/26585/54453/4070/7248/1308/3688/4323/5034/9341/5795/1942/4763/948/25975/56477/…	98
1139	Mast.cells	Mast	GO:0007015	actin filament organization	117/2650	464/18870	7.7163632233149e-11	5.26770396044964e-08	4.44931820946695e-08	4643/4233/90102/4430/55971/84940/87/2017/2013/29984/5358/283/55740/11346/2059/7126/9124/390/23433/5881/23607/11135/51474/4641/9886/29114/23189/80115/11013/9639/94134/79822/163782/23500/2039/1440/8976/6385/9026/6840/7082/5074/7169/10787/4082/10565/9168/85464/6624/10435/10174/6722/10634/5829/1073/800/6281/71/1266/85462/81873/3693/4645/83715/54361/1902/57477/10552/253980/9645/4644/1729/64857/1265/13…	117
1140	Mast.cells	Mast	GO:0008544	epidermis development	101/2650	385/18870	1.45457793342228e-10	8.93692682294652e-08	7.54849390712828e-08	55612/4233/286887/3909/55504/1956/10855/25818/2118/204219/8323/182/1294/3854/3664/5017/2012/9935/23513/8626/50604/6662/2709/54845/79977/3852/5744/6278/27152/3713/389208/94234/23493/57822/3911/5583/1001/1832/8394/1969/5469/8754/3918/6692/6722/8644/3868/8609/23369/1594/412/56603/55366/10413/5493/3488/64434/3624/84283/2171/3066/6699/3866/3872/26133/5465/3861/5970/1308/1475/54206/2319/9113/3853/64834…	101
1141	Mast.cells	Mast	GO:0030111	regulation of Wnt signaling pathway	90/2650	338/18870	6.43406251908293e-10	3.59371637429504e-07	3.03539982957692e-07	55612/54972/1956/8323/1454/4188/6662/7162/55959/5754/351/857/3485/51339/130574/23189/9096/25960/8629/6934/145258/8613/27130/23500/1001/64359/4163/650/65062/55737/7088/8932/3728/8945/7249/27122/64750/2931/23399/4192/54764/6597/3675/85409/6591/2737/2308/55366/10413/55716/23213/26585/90410/30851/57664/56998/9736/115908/65125/3489/9679/9113/1500/219771/85407/169200/6788/1455/6659/1749/51176/56033/801…	90
1142	Mast.cells	Mast	GO:0007160	cell-matrix adhesion	69/2650	239/18870	1.71143642864832e-09	8.73289265150427e-07	7.37615830110952e-07	55612/3673/90102/3655/3691/10855/87/182/2017/2013/780/3694/29984/7205/4059/1307/57662/5796/2039/6385/5590/10631/3678/8394/5054/4811/5310/3728/30008/8754/8874/79834/6722/6281/27076/71/7414/3675/50509/22795/3693/54361/57669/1029/1021/11117/26585/54453/7248/1308/3688/4323/5795/4763/948/56477/1012/59339/8751/7094/1020/10225/5728/50488/10516/23603/8829/22801/8573	69
1143	Mast.cells	Mast	GO:0042060	wound healing	105/2650	423/18870	1.84778002066334e-09	8.73289265150427e-07	7.37615830110952e-07	55612/3673/2152/2161/90102/10855/2065/8323/9066/780/3694/23513/128272/7410/57834/5754/10630/857/1906/64094/94121/23189/5592/57822/8613/4855/954/7476/358/2039/4882/26509/6385/3572/1832/1606/3678/5054/10565/8527/79643/92421/6722/6281/71/1839/667/7414/4638/5156/83481/949/54361/10413/5493/653145/3315/5467/2004/11117/302/10398/5912/1265/5465/3688/4627/3853/221477/8837/4763/389/948/6812/9076/7450/7056/…	105
1144	Mast.cells	Mast	GO:0060562	epithelial tube morphogenesis	87/2650	334/18870	3.94451537494069e-09	1.73107874740254e-06	1.46213990965847e-06	4233/23654/8323/25902/780/10252/1282/51676/23513/6662/79191/9231/79977/55083/5754/1906/129880/3975/4824/57822/1909/4855/6911/6385/3911/6926/650/9620/83605/1969/8463/23059/5310/5469/9500/8945/7249/6692/7289/6722/7189/10765/4192/157506/2737/7490/153572/388591/3237/55366/54361/10413/2297/9645/133/26585/4070/7248/3371/1857/5898/56998/115908/4323/1739/25865/6788/54910/51176/2535/5371/5916/2648/1856/45…	87
1145	Mast.cells	Mast	GO:0043254	regulation of protein-containing complex assembly	103/2650	419/18870	4.60668240690696e-09	1.88689711386909e-06	1.59375047481062e-06	55612/4233/55971/54751/2017/6662/2059/11135/57662/51339/23189/80115/10497/11013/79822/89795/8851/163782/23500/2039/225689/1440/9026/5590/6840/5781/10787/10565/55737/8408/9168/85464/6624/51673/8874/10435/9855/81873/21/143098/23354/57606/55755/9780/65018/5925/64857/57600/24139/5217/329/56998/578/1739/11124/9113/56926/472/29103/5830/26054/27072/54801/80772/57704/56919/389/140609/1437/948/6709/6812/1…	103
1146	Mast.cells	Mast	GO:0060828	regulation of canonical Wnt signaling pathway	72/2650	262/18870	7.81785108458422e-09	3.00205481648034e-06	2.53565827940791e-06	55612/1956/8323/1454/6662/7162/55959/5754/857/3485/51339/130574/23189/9096/25960/8629/6934/27130/23500/1001/4163/650/55737/7088/3728/8945/27122/64750/2931/23399/4192/85409/6591/2737/2308/55366/10413/55716/26585/90410/57664/56998/9736/115908/65125/3489/9679/9113/1500/219771/85407/169200/6788/1455/6659/1749/80139/153090/57805/6907/23394/2776/3087/6423/7040/79718/1277/6478/79971/25937/79705/54475	72
1147	Mast.cells	Mast	GO:0061138	morphogenesis of a branching epithelium	56/2650	187/18870	1.38691096363584e-08	5.01245938857563e-06	4.23372820478308e-06	10512/4233/59277/780/10252/1282/8626/6662/9231/79977/1906/3975/4824/1909/4855/3911/6926/650/9620/1969/5310/5469/9500/8945/6692/6722/10765/4192/157506/6591/2737/7490/3237/55366/54361/10413/7052/2297/23213/133/26585/4070/3371/56998/4323/1739/10116/51176/5371/6423/5534/2131/5311/8829/54922/7482	56
1148	Mast.cells	Mast	GO:0001763	morphogenesis of a branching structure	59/2650	203/18870	1.93588947110066e-08	6.60783606135691e-06	5.58124859212061e-06	10512/4233/59277/780/10252/1282/8626/6662/9231/79977/1906/3975/4824/1909/4855/3911/6926/650/9620/639/1969/5310/5469/9500/8945/6692/6722/10765/4192/157506/6591/2737/7490/3237/55366/54361/10413/7052/2297/23213/133/26585/4070/3371/56998/4323/1739/10116/53335/51176/6474/5371/6423/5534/2131/5311/8829/54922/7482	59
1149	Mast.cells	Mast	GO:0007044	cell-substrate junction assembly	35/2650	95/18870	2.45255943752622e-08	7.93080272850584e-06	6.69868034737079e-06	3673/90102/3655/3909/3691/87/2017/29984/7205/1307/57662/5796/2039/6385/3678/8394/8874/79834/6281/71/667/7414/54361/57669/26585/7248/1308/4323/5795/5339/7094/5728/3915/23603/8829	35
1150	Mast.cells	Mast	GO:0072659	protein localization to plasma membrane	76/2650	290/18870	2.83225645326694e-08	8.70069182443603e-06	7.34896016558211e-06	1956/2013/11187/7132/23513/57154/7162/23433/80852/254887/92359/27237/81619/55667/3875/3911/5583/999/5590/9053/10267/8394/55737/1969/3728/10857/6281/7871/3675/85409/30845/63971/29801/201475/55625/9581/51762/4644/8548/5525/90410/65125/3688/4323/1739/2319/9919/11031/9341/208/5170/5780/55690/6812/30846/25999/23555/10098/5584/64083/6711/55204/245812/27183/598/29098/1020/10133/23759/7040/60/6809/682/12…	76
1151	Mast.cells	Mast	GO:1990778	protein localization to cell periphery	88/2650	353/18870	3.03353685184889e-08	8.87526210369505e-06	7.49640936321556e-06	1956/2013/11187/7132/23513/57154/29899/7162/23433/857/80852/254887/57728/92359/27237/81619/55667/3875/3911/5583/999/5590/9053/10267/8394/55737/1969/3728/10857/6281/403/7871/3675/85409/30845/63971/29801/201475/55625/9581/51762/4644/51248/8548/5525/90410/8934/102/65125/3688/4323/1739/2319/9919/11031/9341/208/5170/5780/55690/6812/30846/25999/23555/10098/5584/64083/6711/55204/245812/27183/598/29098/1…	88
1152	Mast.cells	Mast	GO:0001738	morphogenesis of a polarized epithelium	34/2650	92/18870	3.53775187466955e-08	9.87997614453169e-06	8.34503193402913e-06	1952/8323/23513/57154/8626/128272/9231/5754/57662/27152/51339/2295/57822/7476/3911/9620/23002/64750/71/84446/10413/55625/90410/57664/1857/2195/115908/85407/2535/1856/6423/4478/60/81839	34
1153	Mast.cells	Mast	GO:0150115	cell-substrate junction organization	36/2650	102/18870	5.6319154615288e-08	1.50445602589709e-05	1.27072509040444e-05	3673/90102/3655/3909/3691/87/2017/29984/7205/1307/57662/5796/2039/6385/3678/8394/8874/79834/6281/71/667/7414/54361/57669/51762/26585/7248/1308/4323/5795/5339/7094/5728/3915/23603/8829	36
1154	Mast.cells	Mast	GO:0034329	cell junction assembly	104/2650	446/18870	7.24904715826038e-08	1.85575607251466e-05	1.56744747764139e-05	3673/90102/23654/2049/3655/3909/3691/56288/87/2017/11187/29984/10804/7205/57555/23767/79191/7162/9231/79977/2697/5317/7058/1307/351/4641/857/57662/1013/54674/23768/7087/92359/7476/56131/5796/2039/421/6385/5583/999/1001/7082/3678/8394/2706/55334/55737/200933/1969/347902/3728/6624/8874/79834/6722/8502/6281/71/667/7414/23380/6591/5783/26052/2702/8292/54361/143098/5364/57669/26585/7248/8934/1308/4323…	104
1155	Mast.cells	Mast	GO:0072001	renal system development	81/2650	324/18870	9.33048709993979e-08	2.28999986631297e-05	1.9342275460737e-05	4643/116039/445/182/5017/10252/1282/4854/6382/6662/79191/64220/9231/221322/55083/55959/5754/3975/4824/93/9096/4326/1909/358/9244/6385/3911/4090/7020/650/4318/639/4811/5310/9500/100133941/8772/157506/403/3675/2737/7490/5156/153572/3913/56603/3237/55366/54361/10413/79659/2297/23213/51107/26585/8692/4070/90410/7248/162/56998/1739/8837/10758/23279/4763/6659/5125/384/25836/2131/10409/1948/5311/25937/8…	81
1156	Mast.cells	Mast	GO:0048732	gland development	103/2650	443/18870	9.75786596055032e-08	2.28999986631297e-05	1.9342275460737e-05	3673/10512/4233/2049/1956/6091/59277/445/3664/780/9935/5307/23513/8626/6662/3321/64220/55959/5268/857/1906/220/4824/9095/3400/1909/4855/29842/79733/3911/999/6926/650/7039/6881/25807/3481/1969/5310/5423/5469/1999/8945/5595/27122/6722/1030/10765/8772/394/4192/6591/2737/7490/5156/27023/80169/54361/7052/3488/23213/6598/595/1459/5970/3371/9133/10116/3184/9113/472/4864/208/8837/6715/4763/4313/51176/677…	103
1157	Mast.cells	Mast	GO:0001822	kidney development	79/2650	314/18870	1.00634759750082e-07	2.28999986631297e-05	1.9342275460737e-05	4643/116039/445/182/5017/10252/4854/6382/6662/79191/64220/9231/221322/55083/55959/5754/3975/4824/93/4326/1909/358/9244/6385/3911/4090/7020/650/4318/639/4811/5310/9500/100133941/8772/157506/403/3675/2737/7490/5156/153572/3913/56603/3237/55366/54361/10413/79659/2297/23213/51107/26585/8692/4070/90410/7248/162/56998/1739/8837/10758/23279/4763/6659/5125/384/25836/2131/10409/1948/5311/25937/8829/90780/…	79
1158	Mast.cells	Mast	GO:0007163	establishment or maintenance of cell polarity	62/2650	228/18870	1.26656324461661e-07	2.77920163390159e-05	2.34742736690222e-05	55612/90102/56288/10252/23513/55742/3480/29899/9231/55083/2697/9124/5754/23433/5881/1822/57662/9886/23189/51421/92359/7476/358/5590/9053/154810/10565/3996/5310/6624/9638/4134/3064/667/2011/56603/84446/143098/55755/51248/10615/90410/2195/889/3688/4627/1739/2319/9267/10758/84612/10486/84080/5584/64083/81609/4478/1639/60/10312/10097/5347	62
1159	Mast.cells	Mast	GO:0001667	ameboidal-type cell migration	112/2650	497/18870	1.54872308103708e-07	3.28115676203166e-05	2.7713991976453e-05	55612/3673/10512/4233/3691/57124/29775/6091/2013/201161/6283/6662/306/7162/4017/2697/9124/11156/1906/64094/2196/23189/51421/25960/57449/8613/1909/7476/23500/358/2039/5646/6385/3911/4163/154810/4318/8394/5781/9982/1969/3728/8754/64750/8874/1947/6722/5829/3397/3868/394/1839/3675/23380/6591/83481/949/57669/196740/3315/10769/5467/26585/54453/8692/4070/5217/6280/889/3688/4627/25865/11167/2821/1942/517…	112
1160	Mast.cells	Mast	GO:0032963	collagen metabolic process	36/2650	106/18870	1.71535114525254e-07	3.5130391454772e-05	2.96725654248948e-05	3673/55323/4239/55214/10536/4326/79148/4880/4319/4324/4318/4320/4316/9697/140766/54361/5653/3624/3066/5045/11117/3688/4323/871/4313/57333/4312/8751/1289/63894/1514/7040/51430/1277/90993/4314	36
1161	Mast.cells	Mast	GO:0010639	negative regulation of organelle organization	87/2650	363/18870	2.38191470998068e-07	4.72080128326493e-05	3.98738184047699e-05	4233/90102/666/79594/664/146691/56890/2059/51474/23189/11013/79822/4281/89795/163782/2039/9026/6840/7082/10565/26471/10040/9168/115209/7249/85464/8874/9638/10919/55226/4134/80119/79008/9700/80169/10413/1902/55755/65018/57489/5394/10201/4070/24139/5217/116985/578/472/10449/8558/57405/10111/10075/6709/2067/548593/25999/23271/8996/26271/54434/2648/6711/26586/2764/2288/598/8870/7515/291/54386/9031/54…	87
1162	Mast.cells	Mast	GO:0007264	small GTPase mediated signal transduction	110/2650	491/18870	2.72758428082786e-07	5.23696181918948e-05	4.42335213963202e-05	4233/57636/6091/22800/10252/29984/10276/8412/128272/2059/29899/7410/6242/7126/390/10630/23433/5881/23607/11135/9886/23268/23189/9639/94134/79822/57449/50649/64283/55667/23348/9620/10787/10565/10045/28511/83892/7249/10435/26053/23108/9855/394/403/3675/23380/2841/23362/7052/1902/201475/1029/57148/253980/9771/50619/10769/5925/8615/54453/5912/10144/23550/30851/116985/5898/889/3688/9267/25894/4763/260…	110
1163	Mast.cells	Mast	GO:0048568	embryonic organ development	103/2650	453/18870	3.09190595101561e-07	5.7565667160727e-05	4.86223168692407e-05	116039/6665/1956/10848/8323/25902/51676/10804/9935/4188/23513/6662/2709/64220/79977/5754/51645/1906/220/2201/129880/3975/10763/91584/2295/9096/23493/145258/57822/57728/1909/3221/79733/6911/85301/6926/7020/639/3856/6881/3481/1969/8463/23059/5310/8932/5469/5595/5089/6692/7289/6722/196528/157506/2737/5156/5426/7005/7003/388591/10413/23314/7004/7703/9645/133/8076/63915/115908/8575/4323/1739/1942/4237…	103
1164	Mast.cells	Mast	GO:0022612	gland morphogenesis	39/2650	122/18870	3.28331483934674e-07	5.93314305086658e-05	5.01137528110818e-05	10512/1956/59277/780/23513/8626/6662/55959/5268/857/4824/3400/3911/6926/7039/1969/5423/5469/1999/8945/10765/4192/6591/2737/54361/7052/3488/23213/3371/10116/8837/4313/55679/5371/5916/4478/7040/634/8829	39
1165	Mast.cells	Mast	GO:0045216	cell-cell junction organization	58/2650	214/18870	3.59502124475412e-07	6.16322328634986e-05	5.20571045807717e-05	56288/11187/10804/57555/79191/9231/79977/2697/5317/1829/4641/857/57662/1013/421/5583/999/1001/1832/1525/7082/2706/55334/83605/1969/3728/6624/6722/8502/71/7414/6591/2702/143098/102/1739/1500/389/84612/9076/55679/1012/80139/5584/5339/5586/64065/7094/51599/2131/7040/60/5062/79778/1948/9253/5872/201163	58
1166	Mast.cells	Mast	GO:0032271	regulation of protein polymerization	56/2650	204/18870	3.61126364434562e-07	6.16322328634986e-05	5.20571045807717e-05	4233/55971/2017/2059/11135/57662/23189/80115/11013/79822/89795/8851/163782/23500/2039/1440/9026/6840/10787/10565/9168/85464/51673/8874/10435/81873/23354/57606/55755/65018/64857/24139/5217/1739/9113/54801/57704/6709/25999/148170/23271/54434/157922/6711/23580/2288/6249/51429/29098/115106/11078/8195/1639/23191/5756/2242	56
1167	Mast.cells	Mast	GO:0030177	positive regulation of Wnt signaling pathway	44/2650	146/18870	3.90772836967504e-07	6.4889413792658e-05	5.48082528093825e-05	54972/1956/1454/55959/5754/857/51339/130574/23189/25960/8629/23500/1001/650/55737/8932/3728/64750/23399/54764/6597/55366/10413/23213/57664/9736/65125/9679/85407/1455/6659/1749/51176/57805/6907/23394/3087/6423/7040/79718/1277/79971/79705/54475	44
1168	Mast.cells	Mast	GO:0048754	branching morphogenesis of an epithelial tube	46/2650	156/18870	4.32365166658774e-07	6.99066206303028e-05	5.90459909038159e-05	4233/780/10252/1282/6662/9231/1906/3975/4824/1909/4855/3911/6926/650/9620/1969/5310/5469/9500/8945/6722/10765/4192/157506/2737/7490/3237/55366/54361/10413/2297/26585/4070/3371/56998/4323/1739/51176/5371/6423/5534/2131/5311/8829/54922/7482	46
1169	Mast.cells	Mast	GO:0090263	positive regulation of canonical Wnt signaling pathway	36/2650	110/18870	4.84027163428541e-07	7.62528946693578e-05	6.44063135142431e-05	1956/1454/55959/5754/857/51339/130574/23189/25960/8629/23500/1001/55737/3728/64750/23399/55366/10413/57664/9736/65125/9679/1455/6659/1749/57805/6907/23394/3087/6423/7040/79718/1277/79971/79705/54475	36
1170	Mast.cells	Mast	GO:0001701	in utero embryonic development	91/2650	392/18870	5.76924025527091e-07	8.86155303209611e-05	7.4848301206541e-05	4643/2707/6665/1956/1825/4188/5890/2709/79977/1906/57662/23493/57728/1909/402569/79733/57718/64359/6926/650/639/3856/9644/8178/9632/6881/83605/3481/4071/5310/5423/5469/1999/63925/53918/6692/6722/7189/5954/157506/2737/149473/5156/4751/10413/57669/7004/7703/9997/8451/6598/5045/133/102/3688/4627/9133/9113/2821/25988/824/4836/6788/1437/51176/29924/196051/430/1376/2648/23250/10155/598/92521/79893/2284…	91
1171	Mast.cells	Mast	GO:0001952	regulation of cell-matrix adhesion	39/2650	125/18870	6.61650956190609e-07	9.91508164593928e-05	8.37468347630219e-05	55612/90102/182/2013/780/1307/57662/2039/6385/5590/10631/5054/3728/30008/79834/6281/71/7414/54361/57669/1029/1021/26585/54453/7248/4323/5795/4763/948/56477/1012/59339/8751/7094/5728/50488/23603/8829/8573	39
1172	Mast.cells	Mast	GO:2000027	regulation of animal organ morphogenesis	39/2650	126/18870	8.29709094579036e-07	0.000121374587549848	0.000102517940758763	1952/6091/59277/8323/10252/57154/6662/128272/5754/1906/51339/3975/4982/57822/7476/650/9620/9500/23002/64750/6591/7490/55366/54361/23213/26585/4070/57664/1857/115908/85407/860/2535/80326/1856/6423/81839/7482/4804	39
1173	Mast.cells	Mast	GO:0030199	collagen fibril organization	25/2650	65/18870	9.36919779671463e-07	0.000133870584332592	0.000113072570716776	4017/649/1805/85301/1303/4320/30008/50509/2331/4015/140766/5925/11117/302/26585/871/165/4763/4016/1290/1289/63894/6423/2131/1277	25
1174	Mast.cells	Mast	GO:0010810	regulation of cell-substrate adhesion	58/2650	220/18870	9.68730686378366e-07	0.000135270030388834	0.000114254600091994	55612/90102/3655/182/2013/780/10630/5881/1307/57662/23189/2039/6385/151887/5590/10631/3678/5054/4811/3728/30008/8874/79834/6281/71/4192/7414/3675/54361/57669/1029/1021/11117/26585/54453/4070/7248/4323/5034/5795/4763/948/25975/56477/55679/1012/59339/8751/7094/5728/11078/50488/2192/1277/23603/1793/8829/8573	58
1175	Mast.cells	Mast	GO:0030010	establishment of cell polarity	45/2650	156/18870	1.12842219428039e-06	0.000154067243592416	0.00013013149515327	55612/90102/56288/10252/23513/3480/29899/55083/2697/5754/57662/23189/51421/7476/5590/154810/10565/3996/5310/6624/9638/4134/3064/2011/56603/84446/143098/55755/10615/90410/2195/889/3688/4627/2319/9267/10758/84080/5584/64083/81609/4478/1639/10312/5347	45
1176	Mast.cells	Mast	GO:0098773	skin epidermis development	39/2650	128/18870	1.29118708543807e-06	0.000172457683759381	0.00014566481307116	55612/4233/55504/1956/10855/8323/8626/6662/27152/389208/94234/57822/3911/1001/6722/3868/23369/56603/55366/3488/64434/3624/84283/3066/3872/26133/5970/64834/4763/9076/80326/5339/135228/340481/2810/8717/51599/2131/4804	39
1177	Mast.cells	Mast	GO:0016331	morphogenesis of embryonic epithelium	44/2650	152/18870	1.33120640486424e-06	0.000174019833010338	0.000146984268219053	23654/8323/25902/23513/8626/6662/79191/79977/5754/220/9096/57822/6385/3911/7020/9620/8463/23059/7249/6692/7289/7189/157506/153572/54361/57669/23213/133/26585/7248/1857/5898/115908/6788/54910/2535/5916/2648/1856/4522/6423/65979/7040/7482	44
1178	Mast.cells	Mast	GO:0051258	protein polymerization	70/2650	286/18870	1.55893976619595e-06	0.000199544290073082	0.00016854326858215	4233/55971/2017/283/2059/3852/11135/57662/23189/80115/11013/79822/89795/8851/163782/23500/2039/1440/8976/9026/6840/10787/10565/27175/9168/85464/51673/8874/10435/4134/85462/81873/23354/4747/57606/55755/65018/1729/64857/24139/5217/2801/1739/9113/54801/57704/6709/7283/25999/148170/23271/26271/54434/157922/6711/23580/2288/6249/51429/29098/115106/11078/10426/8195/1639/23191/5756/64423/79778/2242	70
1179	Mast.cells	Mast	GO:0071711	basement membrane organization	17/2650	36/18870	1.8207856011868e-06	0.000228304219054933	0.000192835080856089	55612/90102/3912/59277/29954/1282/857/23768/858/4811/4320/22795/83872/3913/3688/2131/3915	17
1180	Mast.cells	Mast	GO:0002062	chondrocyte differentiation	36/2650	116/18870	2.01730436150407e-06	0.000247886359941621	0.00020937495794137	116039/6662/4017/55959/5744/2261/4880/7476/4882/85301/650/5781/2734/4192/6591/2737/129642/4094/8091/23213/5925/22856/7045/26585/871/860/6474/2202/5916/9321/1893/6423/2131/4054/7040/7482	36
1181	Mast.cells	Mast	GO:0060491	regulation of cell projection assembly	54/2650	205/18870	2.32203418204844e-06	0.000279736823813836	0.000236277162383876	642273/26499/2059/688/23433/11135/857/27152/23189/163404/23500/2039/225689/8976/54874/10787/1969/6624/10435/6722/26053/4134/3064/26052/10413/1902/57489/51626/4070/90410/5217/116985/5898/64422/8558/1809/148170/6792/23224/23580/26751/117177/54849/3265/375790/3985/79734/10163/23191/5756/1201/10097/23603/8829	54
1182	Mast.cells	Mast	GO:1902903	regulation of supramolecular fiber organization	88/2650	389/18870	2.74198479017923e-06	0.000323976049055023	0.00027364342136809	4233/90102/55971/2017/11346/2059/351/11135/51474/1906/57662/23189/80115/11013/9639/79822/4281/89795/8851/163782/23500/2039/1440/6385/9026/6840/7082/10787/10565/30008/9168/85464/8874/10435/10174/5829/1073/6281/71/81873/54361/1902/23354/57606/55755/5925/11117/64857/3949/10471/4070/24139/5217/7248/116985/1739/9113/165/54801/57704/389/6709/7411/25999/148170/7984/23271/54434/157922/6711/26586/23580/27…	88
1183	Mast.cells	Mast	GO:0022411	cellular component disassembly	107/2650	497/18870	2.86394352505128e-06	0.00032562055939925	0.000275032442063854	666/285590/25818/2017/780/79594/664/3480/1515/2059/10630/51474/10763/344148/4281/89795/146909/2039/4319/6840/4324/4318/8408/79643/4320/7249/6624/53918/55187/92421/2931/51375/79065/1073/23399/444/4316/1676/4134/196528/3064/2011/6597/6591/6457/4778/9507/987/9645/65018/10645/6598/5045/6603/3920/1459/139341/51534/1777/55062/57104/102/2801/65125/3688/4323/4528/64422/10904/6749/5830/9342/10075/4313/670…	107
1184	Mast.cells	Mast	GO:0051017	actin filament bundle assembly	45/2650	161/18870	2.89468308199612e-06	0.00032562055939925	0.000275032442063854	4233/90102/4430/55971/87/29984/5358/11346/2059/7126/9124/51474/80115/9639/79822/2039/6385/7082/5074/4082/6624/10174/6722/5829/800/6281/71/85462/3693/83715/54361/1902/253980/4070/5217/7248/116985/389/1809/7984/10163/8195/5062/8829/10411	45
1185	Mast.cells	Mast	GO:0050673	epithelial cell proliferation	104/2650	480/18870	2.91489758576803e-06	0.00032562055939925	0.000275032442063854	55612/2152/116039/3912/1956/11202/195814/6091/182/3664/5017/283/8626/6662/5228/4017/55959/5268/3486/857/79400/27152/4824/6934/7476/5796/3911/1001/4163/858/7423/7039/9982/55334/26471/3481/1969/5469/9500/8945/1030/9572/10765/4192/3339/6591/83481/949/55366/10413/3488/196740/55109/5813/23213/5467/5925/1021/595/4070/889/578/4323/1739/5591/25865/221477/8837/5170/4763/6788/2081/860/1749/197358/6776/9076…	104
1186	Mast.cells	Mast	GO:0120032	regulation of plasma membrane bounded cell projection assembly	53/2650	203/18870	3.81377419856354e-06	0.000418425512070972	0.000353419300731546	26499/2059/688/23433/11135/857/27152/23189/163404/23500/2039/225689/8976/54874/10787/1969/6624/10435/6722/26053/4134/3064/26052/10413/1902/57489/51626/4070/90410/5217/116985/5898/64422/8558/1809/148170/6792/23224/23580/26751/117177/54849/3265/375790/3985/79734/10163/23191/5756/1201/10097/23603/8829	53
1187	Mast.cells	Mast	GO:0007229	integrin-mediated signaling pathway	34/2650	111/18870	5.29943128873039e-06	0.000571222909437886	0.000482478231827162	55612/3673/3655/3691/3912/2013/3694/1307/8613/3911/3678/5781/81031/83605/4811/8754/667/3675/3693/3913/102/3688/4627/55679/7006/8751/4831/7094/65979/3915/634/1793/8829/22801	34
1188	Mast.cells	Mast	GO:0061448	connective tissue development	68/2650	285/18870	5.58768461772592e-06	0.00058948764239625	0.000497905372295352	116039/285590/5307/6662/8538/4017/55959/5744/649/1906/3400/2261/3221/4880/7476/4882/85301/4090/650/5781/5310/5595/2734/6722/10424/4192/8609/23369/6591/2737/129642/7490/4094/4015/3292/8091/23314/2297/23213/5467/5925/22856/7045/26585/8692/157680/871/8837/860/9462/6474/2202/5916/9321/2648/1289/1893/3265/6423/91252/2131/8195/4054/7040/79718/1277/5396/7482	68
1189	Mast.cells	Mast	GO:0051648	vesicle localization	55/2650	216/18870	5.70777923893697e-06	0.00058948764239625	0.000497905372295352	4643/4430/6382/23513/57555/26115/4641/129880/225689/8976/6385/5590/1001/10053/54874/474384/157769/55763/9146/3064/4645/84446/63971/9371/11127/65018/4644/8615/55062/63915/9919/4642/23233/9342/10947/80179/23208/9321/27183/1020/9230/10652/5728/1785/3985/22878/51128/1487/8195/1861/1639/58485/10312/10342/1201	55
1190	Mast.cells	Mast	GO:0032970	regulation of actin filament-based process	85/2650	379/18870	5.75671525777588e-06	0.00058948764239625	0.000497905372295352	4233/90102/55971/2017/128272/11346/2059/10630/23433/1829/5881/23607/11135/51474/857/1906/23189/80115/11013/9639/79822/57822/8851/163782/23500/2039/11211/1440/6385/9026/6840/1832/1824/7082/9620/10787/10565/3728/9168/122786/85464/6624/10435/10174/5829/1073/6281/71/81873/5156/2702/54361/1902/64857/1265/4070/5217/7248/116985/5898/4627/1739/9113/8558/57704/389/6709/148170/7984/54434/6711/23580/2764/51…	85
1191	Mast.cells	Mast	GO:0061572	actin filament bundle organization	45/2650	165/18870	5.89199899993987e-06	0.000593449866485747	0.000501252028812831	4233/90102/4430/55971/87/29984/5358/11346/2059/7126/9124/51474/80115/9639/79822/2039/6385/7082/5074/4082/6624/10174/6722/5829/800/6281/71/85462/3693/83715/54361/1902/253980/4070/5217/7248/116985/389/1809/7984/10163/8195/5062/8829/10411	45
1192	Mast.cells	Mast	GO:0090130	tissue migration	85/2650	380/18870	6.41218896849757e-06	0.000635427242297565	0.000536707837261341	55612/3673/4233/29775/6091/2013/6283/6662/306/4017/79977/11156/1906/64094/2196/23189/25960/57449/8613/7476/23500/5646/4163/4318/5781/9982/1969/3728/8754/6722/5829/3397/3868/394/1839/3675/72/6591/83481/949/57669/196740/3315/10769/5467/26585/54453/4070/5217/6280/889/3688/4627/25865/11167/2821/1942/5170/4763/58/6776/1012/9734/6667/153090/5025/5586/6273/10755/2113/23473/5728/22846/7040/1201/84830/205…	85
1193	Mast.cells	Mast	GO:1904375	regulation of protein localization to cell periphery	39/2650	137/18870	8.0525401894529e-06	0.000785314395619025	0.000663308657209737	1956/29899/23433/27237/5583/5590/55737/1969/10857/3675/85409/29801/55625/5525/102/65125/3688/4323/1739/5170/5780/25999/5584/6711/245812/27183/598/29098/1020/3265/23682/10082/7040/60/6809/1201/5347/81831/1213	39
1194	Mast.cells	Mast	GO:0007043	cell-cell junction assembly	43/2650	157/18870	8.36663089139008e-06	0.00080084514804108	0.000676426565899556	56288/11187/10804/79191/9231/79977/2697/5317/4641/857/1013/421/5583/999/1001/7082/2706/55334/1969/3728/6624/6722/8502/71/7414/6591/2702/143098/1739/1500/389/84612/9076/1012/80139/5586/7094/51599/60/5062/79778/5872/201163	43
1195	Mast.cells	Mast	GO:0016049	cell growth	105/2650	497/18870	8.4724828487419e-06	0.00080084514804108	0.000676426565899556	10512/978/1956/623/2017/780/10276/79594/57154/6662/23767/2697/3486/351/51299/1906/91584/5592/1909/4882/56981/999/5590/10631/6279/65059/8408/214/6722/26053/2931/55210/1839/23369/7414/6597/7490/123879/55602/1154/29104/3913/7003/1594/10413/57669/3488/10298/1029/3624/1031/5925/3872/6598/10425/9538/26585/10201/8692/5465/57609/3371/6280/83737/102/3688/4323/54512/2539/5795/10509/53335/23677/54910/7869/2…	105
1196	Mast.cells	Mast	GO:0150105	protein localization to cell-cell junction	12/2650	22/18870	9.40013302183002e-06	0.000875066928577631	0.000739117317346443	23513/9231/1832/7082/71/7414/143098/55625/3716/51599/60/5062	12
1197	Mast.cells	Mast	GO:0001843	neural tube closure	29/2650	91/18870	1.09140342482974e-05	0.00100083323017223	0.000845344679404655	23654/8323/25902/23513/79977/5754/57822/6385/9620/8463/23059/7249/6692/7289/7189/133/7248/1857/5898/115908/54910/2535/5916/2648/1856/4522/6423/65979/7040	29
1198	Mast.cells	Mast	GO:0090132	epithelium migration	83/2650	375/18870	1.24481221718345e-05	0.00112472445034928	0.000949988271008422	55612/3673/4233/29775/6091/2013/6283/6662/306/4017/79977/11156/1906/64094/2196/23189/25960/57449/8613/7476/23500/5646/4163/4318/5781/9982/1969/3728/8754/6722/5829/3397/3868/394/1839/3675/6591/83481/949/57669/196740/3315/10769/5467/26585/54453/4070/5217/6280/889/3688/4627/25865/11167/2821/1942/5170/4763/6776/1012/9734/6667/153090/5025/5586/6273/10755/2113/23473/5728/22846/7040/1201/84830/2050/388/…	83
1199	Mast.cells	Mast	GO:0060606	tube closure	29/2650	92/18870	1.38199254540853e-05	0.00123057423173768	0.00103939332553227	23654/8323/25902/23513/79977/5754/57822/6385/9620/8463/23059/7249/6692/7289/7189/133/7248/1857/5898/115908/54910/2535/5916/2648/1856/4522/6423/65979/7040	29
1200	Mast.cells	Mast	GO:0001933	negative regulation of protein phosphorylation	70/2650	304/18870	1.48808837054825e-05	0.00130611642123549	0.00110319934839141	56288/623/10217/10252/1849/9052/23624/3486/857/8613/2039/5590/79706/650/79643/7249/5783/154043/4221/1029/3315/5925/8692/57761/140885/25998/54206/578/23435/5591/10106/9113/200734/5795/5170/4763/58190/5569/2950/7532/55450/153090/135228/2810/10221/23394/2776/3087/6423/79893/5728/54386/6895/2192/7040/3843/5062/9655/7345/79899/634/11213/11329/23603/5347/25937/79705/79007/54922/1609	70
1201	Mast.cells	Mast	GO:0010563	negative regulation of phosphorus metabolic process	83/2650	377/18870	1.53188305052078e-05	0.00131473691742547	0.0011104805720442	978/56288/623/10217/10252/1849/9052/23624/3486/857/5592/8613/2039/57718/5590/79706/650/9258/4249/79643/7249/2931/1030/5783/154043/4221/1029/3315/3624/1031/5925/8692/5525/57761/140885/2281/25998/54206/578/23435/5591/10106/9113/200734/5795/5170/4763/58190/5569/2950/7532/55450/153090/135228/2810/10221/23394/79888/2776/3087/6423/79893/5728/54386/6895/2192/7040/3843/5062/9655/7345/79899/634/11213/1132…	83
1202	Mast.cells	Mast	GO:0001736	establishment of planar polarity	24/2650	70/18870	1.56210603795669e-05	0.00131473691742547	0.0011104805720442	1952/8323/57154/8626/128272/5754/27152/51339/2295/57822/7476/9620/23002/64750/84446/90410/57664/1857/115908/85407/2535/1856/6423/81839	24
1203	Mast.cells	Mast	GO:0007164	establishment of tissue polarity	24/2650	70/18870	1.56210603795669e-05	0.00131473691742547	0.0011104805720442	1952/8323/57154/8626/128272/5754/27152/51339/2295/57822/7476/9620/23002/64750/84446/90410/57664/1857/115908/85407/2535/1856/6423/81839	24
1204	Mast.cells	Mast	GO:0060071	Wnt signaling pathway, planar cell polarity pathway	19/2650	49/18870	1.62595490662084e-05	0.00132573632456485	0.00111977112118022	1952/8323/57154/128272/5754/51339/57822/7476/9620/23002/64750/57664/1857/115908/85407/2535/1856/6423/81839	19
1205	Mast.cells	Mast	GO:0042326	negative regulation of phosphorylation	74/2650	327/18870	1.63019943395731e-05	0.00132573632456485	0.00111977112118022	56288/623/10217/10252/1849/9052/23624/3486/857/8613/2039/5590/79706/650/79643/7249/1030/5783/154043/4221/1029/3315/3624/1031/5925/8692/5525/57761/140885/25998/54206/578/23435/5591/10106/9113/200734/5795/5170/4763/58190/5569/2950/7532/55450/153090/135228/2810/10221/23394/2776/3087/6423/79893/5728/54386/6895/2192/7040/3843/5062/9655/7345/79899/634/11213/11329/23603/5347/25937/79705/79007/54922/1609	74
1206	Mast.cells	Mast	GO:0010631	epithelial cell migration	82/2650	372/18870	1.63990821397996e-05	0.00132573632456485	0.00111977112118022	55612/3673/4233/29775/6091/2013/6283/6662/306/4017/11156/1906/64094/2196/23189/25960/57449/8613/7476/23500/5646/4163/4318/5781/9982/1969/3728/8754/6722/5829/3397/3868/394/1839/3675/6591/83481/949/57669/196740/3315/10769/5467/26585/54453/4070/5217/6280/889/3688/4627/25865/11167/2821/1942/5170/4763/6776/1012/9734/6667/153090/5025/5586/6273/10755/2113/23473/5728/22846/7040/1201/84830/2050/388/1948/6…	82
1207	Mast.cells	Mast	GO:0044403	biological process involved in symbiotic interaction	73/2650	322/18870	1.73752083574636e-05	0.00138219066992431	0.00116745477020403	3673/1956/3694/84321/6575/857/6338/11060/1525/3678/858/9213/1969/11059/54210/79643/92421/6597/6372/3693/8091/949/29801/5297/6598/5045/57187/7919/3949/8692/5465/8934/4061/83737/3688/5702/6700/23435/5034/3853/4864/64848/51176/55223/8542/9076/6667/2597/950/1072/51510/3609/27183/91782/598/3429/8519/1514/8764/9367/3482/10189/8411/5359/682/5091/8678/9798/51193/1948/820/8829/3416	73
1208	Mast.cells	Mast	GO:1903829	positive regulation of protein localization	100/2650	476/18870	1.75473424892735e-05	0.00138219066992431	0.00116745477020403	54972/338442/1956/29775/7447/161291/55107/283/57555/29899/11156/23607/4641/94121/10497/6934/8851/27237/7476/5583/999/5590/56262/5007/55737/1969/3728/8754/10857/2931/3675/85409/2737/10413/29801/22885/65018/10425/1459/3716/2767/65220/8692/8934/3688/23435/1739/51068/9520/7130/4628/208/5170/4836/26229/10075/6659/5780/58489/25999/7984/322/5584/64083/54434/23208/6711/55204/245812/1736/10155/57506/29098…	100
1209	Mast.cells	Mast	GO:0030216	keratinocyte differentiation	46/2650	177/18870	1.83481502998976e-05	0.00140026991497314	0.00118272523999753	286887/25818/2118/204219/182/3854/3664/9935/8626/50604/79977/3852/6278/27152/3713/5583/1001/1832/8394/1969/5469/8754/8644/3868/1594/56603/10413/5493/84283/6699/3872/3861/1475/54206/9113/3853/8837/360/5339/135228/2137/3858/4831/2810/23022/10626	46
1210	Mast.cells	Mast	GO:0042303	molting cycle	34/2650	117/18870	1.85915297994415e-05	0.00140026991497314	0.00118272523999753	55612/55504/162514/1956/10855/10848/8323/8626/6662/27152/94234/3911/1001/3868/9855/23369/55366/3488/64434/3624/84283/3066/3872/26133/3861/5970/4763/80326/135228/340481/8717/25836/2131/4804	34
1211	Mast.cells	Mast	GO:0042633	hair cycle	34/2650	117/18870	1.85915297994415e-05	0.00140026991497314	0.00118272523999753	55612/55504/162514/1956/10855/10848/8323/8626/6662/27152/94234/3911/1001/3868/9855/23369/55366/3488/64434/3624/84283/3066/3872/26133/3861/5970/4763/80326/135228/340481/8717/25836/2131/4804	34
1212	Mast.cells	Mast	GO:1903053	regulation of extracellular matrix organization	22/2650	62/18870	1.88750426500416e-05	0.00140026991497314	0.00118272523999753	90102/3912/780/7132/6662/10630/650/81031/4811/30008/6624/3913/5925/11117/165/8837/84627/7133/84168/7040/3915/84830	22
1213	Mast.cells	Mast	GO:0051650	establishment of vesicle localization	50/2650	198/18870	1.89164067289665e-05	0.00140026991497314	0.00118272523999753	4643/4430/6382/23513/26115/4641/129880/225689/8976/6385/5590/1001/10053/54874/474384/157769/55763/9146/3064/4645/63971/9371/11127/65018/4644/55062/63915/9919/4642/23233/9342/10947/80179/23208/9321/27183/1020/9230/10652/1785/3985/22878/51128/8195/1861/1639/58485/10312/10342/1201	50
1214	Mast.cells	Mast	GO:0021915	neural tube development	43/2650	162/18870	1.94836382299083e-05	0.00140900149548276	0.00119010029000994	10512/23654/8323/25902/23513/221322/79977/5754/27152/51339/145258/57822/57728/6385/9620/4082/1969/8463/23059/5310/7249/6692/7289/7189/2737/27023/133/7248/1857/5898/115908/4763/6788/54910/2535/5916/2648/1856/4522/6423/65979/7040/5311	43
1215	Mast.cells	Mast	GO:0048705	skeletal system morphogenesis	56/2650	230/18870	1.94930219915421e-05	0.00140900149548276	0.00119010029000994	116039/25902/59338/4188/6662/8538/79977/649/2201/3975/93/145258/2261/57728/3221/4880/7476/4882/3911/85301/7020/9249/5310/2734/7289/79065/157506/2737/5156/56603/23314/7703/22856/26585/8692/8575/4323/1739/871/4313/860/1749/3215/51715/6474/5916/9321/4522/25836/2131/4054/29985/1277/5396/54475/51141	56
1216	Mast.cells	Mast	GO:0009135	purine nucleoside diphosphate metabolic process	11/2650	20/18870	2.02047254472887e-05	0.00142687164538094	0.0012051941494874	4907/26289/954/205/203/84433/53343/2987/1739/260425/8573	11
1217	Mast.cells	Mast	GO:0009179	purine ribonucleoside diphosphate metabolic process	11/2650	20/18870	2.02047254472887e-05	0.00142687164538094	0.0012051941494874	4907/26289/954/205/203/84433/53343/2987/1739/260425/8573	11
1218	Mast.cells	Mast	GO:0071496	cellular response to external stimulus	77/2650	346/18870	2.06849373070908e-05	0.00144418471380416	0.00121981747516696	3673/978/7132/664/6662/3480/4055/6513/90226/6506/358/10631/1824/6256/26263/9213/8408/5469/5595/7249/8428/8740/6722/10919/8644/10634/1030/8772/6591/2308/1594/26/54361/9780/5292/5467/3920/7378/55062/1265/133746/5465/7248/25828/3371/578/29103/92196/27072/6715/360/7532/2350/432/6667/84219/5339/10226/55615/10985/26001/3428/23394/6423/2729/6721/1277/5164/8678/1312/5138/8061/5565/2242/7482/23334/201163	77
1219	Mast.cells	Mast	GO:0048041	focal adhesion assembly	27/2650	85/18870	2.31548298871442e-05	0.00159846376209678	0.00135012786923265	3673/90102/87/2017/29984/7205/1307/57662/5796/2039/6385/8394/8874/79834/6281/71/7414/54361/57669/26585/7248/4323/5795/7094/5728/23603/8829	27
1220	Mast.cells	Mast	GO:0045936	negative regulation of phosphate metabolic process	82/2650	376/18870	2.46500074585787e-05	0.00168277384250564	0.00142133961135431	978/56288/623/10217/10252/1849/9052/23624/3486/857/5592/8613/2039/57718/5590/79706/650/9258/4249/79643/7249/1030/5783/154043/4221/1029/3315/3624/1031/5925/8692/5525/57761/140885/2281/25998/54206/578/23435/5591/10106/9113/200734/5795/5170/4763/58190/5569/2950/7532/55450/153090/135228/2810/10221/23394/79888/2776/3087/6423/79893/5728/54386/6895/2192/7040/3843/5062/9655/7345/79899/634/11213/11329/236…	82
1221	Mast.cells	Mast	GO:0035567	non-canonical Wnt signaling pathway	23/2650	68/18870	2.99257020766636e-05	0.00200456572198307	0.00169313819376654	1952/8323/1454/57154/128272/5754/51339/57822/7476/23500/8325/11211/9620/23002/64750/57664/1857/115908/85407/2535/1856/6423/81839	23
1222	Mast.cells	Mast	GO:0060485	mesenchyme development	73/2650	327/18870	3.00162835974028e-05	0.00200456572198307	0.00169313819376654	10512/90102/2065/6091/182/2013/10252/6662/4017/9231/5754/10630/1906/2295/23493/6934/145258/1909/4855/3911/6926/650/6881/205717/8463/5595/1947/4192/157506/72/6591/7490/8091/54361/10413/57669/2297/3066/283149/26585/200734/1942/79755/10509/6659/54910/51176/55223/58/80326/114990/7869/223117/55734/80139/153090/54796/8751/10155/6423/5728/65979/5534/81610/2131/7040/1277/10409/23603/5311/25937/8829/3084	73
1223	Mast.cells	Mast	GO:0060021	roof of mouth development	28/2650	91/18870	3.17262886165244e-05	0.00209559655191512	0.00177002655580824	116039/2049/3664/59338/3694/221322/27152/93/2295/7476/6926/7020/9249/444/6591/2737/5156/23314/3624/1739/9242/1749/51176/2535/54796/90780/5396/51141	28
1224	Mast.cells	Mast	GO:0051216	cartilage development	51/2650	207/18870	3.20615357877639e-05	0.00209559655191512	0.00177002655580824	116039/5307/6662/8538/4017/55959/5744/649/1906/2261/3221/4880/7476/4882/85301/4090/650/5781/5310/5595/2734/6722/4192/6591/2737/129642/4094/8091/23314/23213/5925/22856/7045/26585/8692/871/860/6474/2202/5916/9321/2648/1893/6423/2131/8195/4054/7040/1277/5396/7482	51
1225	Mast.cells	Mast	GO:0007565	female pregnancy	47/2650	186/18870	3.25771280050407e-05	0.00210233417359279	0.00177571742664002	3673/3691/2013/780/5744/2697/1829/1307/6513/3485/56977/6573/3678/4318/639/2706/55585/5069/113/5469/64750/51673/23633/3339/3675/7005/1594/412/54361/3488/7004/5467/133/824/4313/5125/29924/8614/7056/2288/10155/253943/9191/2192/682/7372/8061	47
1226	Mast.cells	Mast	GO:0098876	vesicle-mediated transport to the plasma membrane	40/2650	150/18870	3.33122730854497e-05	0.00210233417359279	0.00177571742664002	85377/23513/80852/3875/55737/3996/55763/51375/9146/403/57120/30845/261729/63971/201475/9581/50619/51762/8723/29934/8548/157680/9919/11031/9341/23233/30846/8674/64083/81609/6711/55204/23673/9230/10133/6809/1201/9559/79778/5872	40
1227	Mast.cells	Mast	GO:0001838	embryonic epithelial tube formation	35/2650	125/18870	3.3689005538546e-05	0.00210233417359279	0.00177571742664002	23654/8323/25902/23513/6662/79191/79977/5754/57822/6385/9620/8463/23059/7249/6692/7289/7189/153572/54361/133/26585/7248/1857/5898/115908/6788/54910/2535/5916/2648/1856/4522/6423/65979/7040	35
1228	Mast.cells	Mast	GO:0022404	molting cycle process	29/2650	96/18870	3.3875501820587e-05	0.00210233417359279	0.00177571742664002	55612/55504/1956/10855/8323/8626/6662/27152/94234/3911/1001/9855/23369/55366/3488/64434/3624/84283/3066/3872/26133/5970/4763/80326/135228/340481/8717/2131/4804	29
1229	Mast.cells	Mast	GO:0022405	hair cycle process	29/2650	96/18870	3.3875501820587e-05	0.00210233417359279	0.00177571742664002	55612/55504/1956/10855/8323/8626/6662/27152/94234/3911/1001/9855/23369/55366/3488/64434/3624/84283/3066/3872/26133/5970/4763/80326/135228/340481/8717/2131/4804	29
1230	Mast.cells	Mast	GO:0031400	negative regulation of protein modification process	92/2650	437/18870	3.4448483781575e-05	0.00211651484353997	0.00178769500045437	56288/623/10217/10252/1849/9052/23624/3486/9425/857/8613/2039/57718/5590/64359/79706/650/9258/4249/79643/9683/7249/5783/154043/123879/4221/57465/1029/3315/3066/5925/9529/8692/5970/57761/140885/2281/25998/54206/578/65125/23435/5591/10106/2539/9113/200734/5795/5170/4763/58190/5569/2950/7532/10625/6659/26271/55450/825/153090/135228/2810/10221/1020/23394/2776/3087/6423/79893/5728/54386/2729/6895/2192…	92
1231	Mast.cells	Mast	GO:0048562	embryonic organ morphogenesis	67/2650	295/18870	3.55655845655027e-05	0.00216351437198464	0.00182739272441822	116039/8323/25902/51676/10804/9935/4188/23513/6662/64220/79977/5754/1906/220/2201/129880/3975/2295/9096/145258/57822/57728/1909/3221/6911/6926/7020/1969/8463/23059/5595/7289/6722/157506/2737/5156/388591/10413/23314/7703/9645/8076/63915/115908/8575/4323/1739/1942/4237/860/1749/2535/3215/6474/51761/2202/5916/1856/4522/65979/11078/25836/8195/29985/5311/5396/51141	67
1232	Mast.cells	Mast	GO:0048736	appendage development	46/2650	182/18870	3.9055783690336e-05	0.00232969645624684	0.00196775690948755	10512/116039/3655/3691/2583/8323/3664/5307/8626/6662/221322/79977/27152/2201/57728/7476/4882/6926/7020/6881/5469/5089/7289/444/157506/2737/56603/79659/3066/26585/578/860/1749/5125/51176/6474/23288/5916/2648/6423/54542/25836/2131/29985/7700/5396	46
1233	Mast.cells	Mast	GO:0060173	limb development	46/2650	182/18870	3.9055783690336e-05	0.00232969645624684	0.00196775690948755	10512/116039/3655/3691/2583/8323/3664/5307/8626/6662/221322/79977/27152/2201/57728/7476/4882/6926/7020/6881/5469/5089/7289/444/157506/2737/56603/79659/3066/26585/578/860/1749/5125/51176/6474/23288/5916/2648/6423/54542/25836/2131/29985/7700/5396	46
1234	Mast.cells	Mast	GO:0031334	positive regulation of protein-containing complex assembly	49/2650	198/18870	4.01136801160337e-05	0.00236979279454722	0.00200162391672112	55612/4233/55971/2017/11135/80115/10497/89795/8851/1440/9026/10787/6624/51673/10435/21/143098/57606/55755/9780/65018/57600/5217/578/1739/11124/472/56919/389/140609/1437/948/148170/7984/153090/638/4312/23580/6249/51429/57506/4478/1639/7040/2634/4314/2242/54922/3084	49
1235	Mast.cells	Mast	GO:0042176	regulation of protein catabolic process	79/2650	364/18870	4.09888773500182e-05	0.00239843488036678	0.0020258161938405	54972/152503/1956/1454/6662/9827/857/51339/2295/79589/999/29763/25897/26263/26471/25807/55737/474384/5310/79643/8945/9683/8754/2931/9146/85409/2308/113451/154214/10769/8451/65018/51343/5045/302/10425/9529/3949/29934/580/5970/91445/57761/83737/5702/7077/11124/85407/10213/863/26232/8078/1595/153090/7133/57805/51429/10755/79016/10197/10221/79888/8870/23450/2729/9191/81610/4478/3156/9686/51582/130507…	79
1236	Mast.cells	Mast	GO:0014020	primary neural tube formation	29/2650	97/18870	4.19102313817013e-05	0.00242921190197333	0.00205181172504258	23654/8323/25902/23513/79977/5754/57822/6385/9620/8463/23059/7249/6692/7289/7189/133/7248/1857/5898/115908/54910/2535/5916/2648/1856/4522/6423/65979/7040	29
1237	Mast.cells	Mast	GO:0051656	establishment of organelle localization	97/2650	469/18870	4.42679700103359e-05	0.00254189166115424	0.00214698565815008	4643/4430/56288/10252/6382/23513/29899/26115/2697/4641/129880/128153/225689/8976/6385/5590/1001/10053/54874/729991/3996/474384/9846/79643/157769/92421/9638/55763/4134/9146/3064/4751/4645/9700/63971/4747/9371/11127/55755/65018/5925/4644/284021/8723/10615/55062/63915/1778/3688/4627/1739/51068/23212/9919/472/4642/23233/57405/5170/9342/57584/6812/10947/79789/84080/23224/80179/23208/9321/1072/51510/27…	97
1238	Mast.cells	Mast	GO:0060348	bone development	52/2650	215/18870	4.58668234255276e-05	0.00260931262154112	0.00220393215875098	116039/285590/3694/5358/6662/55959/2697/80263/2261/4880/4882/85301/4090/7020/650/6261/9249/2734/7289/79065/2737/10234/4015/3292/56603/80169/56034/7052/5364/23213/22856/302/26585/4323/871/6715/860/1749/51715/6474/3953/5916/9321/2648/54796/1893/2131/4054/1277/5600/79705/51141	52
1239	Mast.cells	Mast	GO:0042476	odontogenesis	36/2650	132/18870	4.83514700115547e-05	0.0027254259793669	0.00230200624970511	116039/3912/25818/3694/8626/1906/4982/1745/93/358/3911/7020/650/5054/7189/2737/5156/54757/3624/3066/133/7286/5465/3371/79641/7570/360/860/51176/80326/64065/1277/10312/682/79971/4804	36
1240	Mast.cells	Mast	GO:0001942	hair follicle development	28/2650	93/18870	4.91002357626715e-05	0.00274247135023503	0.00231640346708106	55612/55504/1956/10855/8323/8626/6662/27152/94234/3911/1001/23369/55366/3488/64434/3624/84283/3066/3872/26133/5970/4763/80326/135228/340481/8717/2131/4804	28
1241	Mast.cells	Mast	GO:0090175	regulation of establishment of planar polarity	19/2650	53/18870	5.85986818214155e-05	0.00324351622622321	0.00273960646163659	1952/8323/57154/128272/5754/51339/57822/7476/9620/23002/64750/57664/1857/115908/85407/2535/1856/6423/81839	19
1242	Mast.cells	Mast	GO:0016032	viral process	90/2650	432/18870	6.23617072486111e-05	0.00342098508335238	0.00288950391668847	3673/1956/3694/6575/857/9582/11060/11253/10610/1525/3678/858/4249/9213/1969/11059/79643/9683/6590/92421/7841/2931/23633/6597/200316/3693/8091/949/29801/6598/5045/200315/9869/3949/8692/5465/6733/4061/83737/3688/5702/23435/51773/5034/4864/11282/64848/5125/51176/55223/9076/6667/2672/950/1072/51510/3609/5586/22880/27183/10155/81876/4247/3428/57506/91782/598/3429/60489/8519/6732/1514/8764/6895/3482/14…	90
1243	Mast.cells	Mast	GO:0022617	extracellular matrix disassembly	21/2650	62/18870	6.40194456758611e-05	0.00348084490471231	0.00294006397002324	285590/25818/780/1515/10630/4319/4324/4318/4320/6624/4316/9507/5045/102/4323/4313/4312/8751/7040/3915/4314	21
1244	Mast.cells	Mast	GO:0001841	neural tube formation	30/2650	104/18870	6.54378447533155e-05	0.00352675542249448	0.00297884187104197	23654/8323/25902/23513/79977/5754/57822/6385/9620/8463/23059/7249/6692/7289/7189/133/7248/1857/5898/115908/6788/54910/2535/5916/2648/1856/4522/6423/65979/7040	30
1245	Mast.cells	Mast	GO:0030574	collagen catabolic process	17/2650	45/18870	6.64576791571353e-05	0.00355057374557773	0.00299895980086661	4326/79148/4319/4324/4318/4320/4316/140766/5653/5045/3688/4323/4313/4312/8751/1514/4314	17
1246	Mast.cells	Mast	GO:1902115	regulation of organelle assembly	52/2650	218/18870	6.7682782716334e-05	0.00358485359490652	0.00302791396362547	6382/56890/29899/27152/225689/6385/57472/26471/8408/79643/79837/6624/1947/92421/9638/10919/51375/4134/3064/25782/10413/1902/55755/10769/65018/57489/51626/255967/8723/10615/55062/90410/1778/246175/64422/26054/8558/3556/4076/1437/7984/6792/23224/2648/51510/81876/91782/3985/79734/4478/8678/5347	52
1247	Mast.cells	Mast	GO:0038127	ERBB signaling pathway	34/2650	124/18870	6.88326717227523e-05	0.00358601344814136	0.00302889362310459	84632/1956/2065/84985/9052/6662/8412/23624/145957/4882/9026/2886/4318/5781/7039/5782/8527/79643/8895/55614/1839/5898/54206/5795/5170/222584/1012/2202/153090/7040/9655/634/3084/5286	34
1248	Mast.cells	Mast	GO:0097191	extrinsic apoptotic signaling pathway	54/2650	229/18870	6.88720030730273e-05	0.00358601344814136	0.00302889362310459	666/3655/2065/2017/7132/8406/4055/857/3574/246330/6934/2261/3875/3856/5054/2140/2730/2931/8772/3064/6591/10413/3624/219699/8692/5970/578/11124/10116/8837/5170/83596/4763/6788/1437/2950/5598/8996/153090/5371/7133/598/10197/3429/8717/6423/5728/2729/9191/7040/6478/5062/8829/599	54
1249	Mast.cells	Mast	GO:0030705	cytoskeleton-dependent intracellular transport	51/2650	213/18870	7.13109712233445e-05	0.00368180342181705	0.00310980175259698	4643/4430/147700/26115/351/4641/57662/27152/57728/8976/5590/54874/729991/474384/23059/9638/29911/3064/667/403/166379/4645/79659/63971/4747/9371/11127/3315/5813/4644/51626/63915/90410/127829/23095/1778/2319/4642/57584/10947/25999/24137/23162/23224/80179/1201/89941/54785/7345/199223/23353	51
1250	Mast.cells	Mast	GO:1905475	regulation of protein localization to membrane	45/2650	181/18870	7.20939211094198e-05	0.00369120876080229	0.00311774588657403	1956/57555/23433/4641/8851/27237/2039/5583/5590/2817/1969/10857/3675/85409/29801/55625/5525/102/65125/3688/4323/1739/7130/208/5170/4836/5780/25999/5584/54434/6711/245812/27183/598/29098/1020/3265/10082/7040/60/6809/1201/6526/81831/1213	45
1251	Mast.cells	Mast	GO:0031032	actomyosin structure organization	50/2650	208/18870	7.50585304052862e-05	0.00381123645297585	0.00321912618441114	4233/90102/6242/7126/9124/1466/1906/9639/79822/6385/7082/3856/10174/6722/5829/1073/6281/71/1266/85462/5156/3693/54361/1902/57669/253980/10398/1265/4070/5217/7248/116985/3688/4627/4628/8837/389/1264/58/128239/7984/825/5339/27183/10163/8195/5062/8829/10411/7138	50
1252	Mast.cells	Mast	GO:0034446	substrate adhesion-dependent cell spreading	29/2650	100/18870	7.73774882104931e-05	0.00389678104561697	0.00329138064605463	2049/3912/59277/55742/10630/5881/23189/2039/3911/10631/8874/79834/5829/6281/4192/23380/4070/5034/9341/1942/55679/11078/84168/2192/3915/79778/23603/1793/8829	29
1253	Mast.cells	Mast	GO:0045445	myoblast differentiation	31/2650	110/18870	8.09046272149563e-05	0.0040412847935666	0.00341343442164942	6665/182/6382/5307/6662/4283/3486/6934/6926/56262/8740/6722/29117/196528/6597/5467/5925/6598/6603/283149/26585/3688/2319/25988/6659/825/5339/7040/60/23236/3084	31
1254	Mast.cells	Mast	GO:0072089	stem cell proliferation	34/2650	125/18870	8.19632722750927e-05	0.00406054110557508	0.00342969909033805	55612/116039/3664/5017/8626/6662/2697/10763/342371/6926/6591/2737/6461/8091/80169/10413/5292/1031/10425/898/4763/860/6474/5916/135228/2810/6423/2192/4054/7040/3981/675/5396/7482	34
1255	Mast.cells	Mast	GO:1904888	cranial skeletal system development	23/2650	72/18870	8.26119202794408e-05	0.00406054110557508	0.00342969909033805	25902/3664/8626/79977/3975/57728/1909/7020/7289/157506/2737/5156/2767/4323/860/55165/51715/4522/25836/2131/29985/5396/51141	23
1256	Mast.cells	Mast	GO:0032956	regulation of actin cytoskeleton organization	73/2650	337/18870	8.40135370055412e-05	0.00409666009017496	0.0034602066619659	4233/90102/55971/2017/128272/11346/2059/23433/5881/23607/11135/51474/1906/23189/80115/11013/9639/79822/57822/8851/163782/23500/2039/11211/1440/6385/9026/6840/7082/9620/10787/10565/9168/85464/6624/10435/10174/5829/1073/6281/71/81873/5156/54361/1902/64857/4070/5217/7248/116985/5898/1739/9113/8558/57704/389/6709/148170/7984/54434/6711/23580/2764/51429/3265/11078/10163/8195/23191/5756/5062/8829/10411	73
1257	Mast.cells	Mast	GO:0070482	response to oxygen levels	74/2650	343/18870	8.63776203350954e-05	0.00417877243573879	0.00352956210735201	3673/5352/664/283/5228/4017/9124/6649/10630/6513/857/1906/4824/1909/4880/358/29923/51129/10631/205/650/6261/7423/84292/5423/10397/6722/100133941/147007/3339/2308/1902/65018/3066/5467/139341/133/5465/7248/329/25828/158/4323/523/9520/5034/472/10449/8837/360/4763/824/863/4313/112399/6659/30001/8614/177/114990/430/8996/84069/5371/8751/7515/5351/7040/1277/5163/2023/890/9777/8678	74
1258	Mast.cells	Mast	GO:0031668	cellular response to extracellular stimulus	63/2650	281/18870	8.93150897085088e-05	0.00423558832368118	0.00357755113002814	3480/6513/90226/6506/10631/1824/6256/26263/9213/8408/5469/5595/7249/8428/6722/10919/8644/10634/1030/6591/2308/1594/26/54361/5292/5467/3920/7378/55062/133746/5465/7248/25828/3371/29103/92196/27072/6715/360/7532/2350/432/6667/84219/5339/10226/55615/10985/26001/3428/23394/6423/6721/1277/5164/8678/1312/8061/5565/2242/7482/23334/201163	63
1259	Mast.cells	Mast	GO:0050678	regulation of epithelial cell proliferation	85/2650	407/18870	9.00670165746445e-05	0.00423558832368118	0.00357755113002814	2152/116039/3912/1956/6091/182/3664/5017/283/8626/6662/5228/55959/5268/857/27152/4824/6934/7476/5796/3911/1001/4163/858/7423/7039/9982/55334/26471/3481/5469/9500/1030/9572/10765/4192/3339/6591/83481/10413/55109/23213/5467/5925/1021/595/4070/889/1739/5591/25865/8837/5170/4763/6788/860/1749/197358/6776/9076/128239/55679/1012/6667/80139/153090/135228/4831/1893/120425/2810/3265/6423/22846/7040/3915/4…	85
1260	Mast.cells	Mast	GO:1903036	positive regulation of response to wounding	24/2650	77/18870	9.05352272469051e-05	0.00423558832368118	0.00357755113002814	55612/2152/2161/10855/3480/64094/23189/2039/5054/10565/8428/71/4192/1839/23369/4638/11117/2281/3688/948/9076/7056/3265/53905	24
1261	Mast.cells	Mast	GO:0035107	appendage morphogenesis	38/2650	146/18870	9.09989678915879e-05	0.00423558832368118	0.00357755113002814	10512/116039/8323/5307/8626/6662/221322/79977/27152/2201/57728/7476/4882/6926/7020/5469/5089/7289/444/157506/2737/56603/79659/3066/26585/578/860/1749/5125/51176/6474/23288/5916/6423/25836/2131/7700/5396	38
1262	Mast.cells	Mast	GO:0035108	limb morphogenesis	38/2650	146/18870	9.09989678915879e-05	0.00423558832368118	0.00357755113002814	10512/116039/8323/5307/8626/6662/221322/79977/27152/2201/57728/7476/4882/6926/7020/5469/5089/7289/444/157506/2737/56603/79659/3066/26585/578/860/1749/5125/51176/6474/23288/5916/6423/25836/2131/7700/5396	38
1263	Mast.cells	Mast	GO:0009185	ribonucleoside diphosphate metabolic process	13/2650	30/18870	9.21460425593968e-05	0.00424572427230183	0.00358611236678455	4907/26289/954/205/203/84433/53343/2987/1739/260425/7372/8573/57089	13
1264	Mast.cells	Mast	GO:0071560	cellular response to transforming growth factor beta stimulus	64/2650	287/18870	9.31376834047599e-05	0.00424572427230183	0.00358611236678455	55612/4053/10252/3694/57154/6662/3480/857/1906/2201/1745/9372/4052/7476/5796/10631/4090/650/858/81031/8754/27122/2734/64750/5829/1030/79685/1284/3397/64426/3675/2331/4015/3693/4221/54361/57669/3066/5045/11117/283149/8692/5465/9113/5654/200734/8837/5170/9076/80326/114990/5598/163126/80139/5371/135228/10755/25942/4054/7040/1277/5062/5138/201163	64
1265	Mast.cells	Mast	GO:0043616	keratinocyte proliferation	20/2650	59/18870	9.37470597027941e-05	0.00424572427230183	0.00358611236678455	55612/11202/195814/3664/5017/8626/27152/5796/1001/5469/4192/6591/83481/10413/5467/1012/135228/2810/1948/8573	20
1266	Mast.cells	Mast	GO:0042249	establishment of planar polarity of embryonic epithelium	9/2650	16/18870	9.39808758191812e-05	0.00424572427230183	0.00358611236678455	5754/2295/57822/9620/1857/115908/2535/1856/6423	9
1267	Mast.cells	Mast	GO:0034504	protein localization to nucleus	68/2650	310/18870	9.72806641796652e-05	0.00436271825342966	0.00368493026819631	55612/29775/6662/23607/653489/285190/64901/6934/402569/999/26022/9258/23650/51194/5469/9500/3728/7249/100101267/23633/23399/2737/10413/3716/754/8692/3842/580/3068/23435/51068/9913/9679/23212/9113/30000/10758/4763/6788/948/5569/51715/152877/5371/1736/10155/57506/29098/1020/23534/3087/5534/3985/23511/25942/1861/7040/1277/2634/3843/79711/5347/25937/9670/4804/23353/10204/201163	68
1268	Mast.cells	Mast	GO:0061029	eyelid development in camera-type eye	8/2650	13/18870	9.94900021837798e-05	0.00442946792331263	0.00374130976938241	116039/1956/64220/57822/7020/6722/3624/3066	8
1269	Mast.cells	Mast	GO:0030178	negative regulation of Wnt signaling pathway	43/2650	173/18870	0.000103742432883526	0.00455281076883133	0.00384549018132169	55612/8323/1454/4188/6662/7162/857/3485/51339/9096/6934/145258/27130/64359/4163/650/7088/7249/27122/2931/4192/85409/6591/2737/2308/55716/26585/30851/56998/115908/3489/9113/1500/85407/169200/6788/56033/153090/6423/9686/6478/25937/387914	43
1270	Mast.cells	Mast	GO:1903034	regulation of response to wounding	43/2650	173/18870	0.000103742432883526	0.00455281076883133	0.00384549018132169	55612/2152/2161/90102/10855/3480/5792/857/1906/64094/23189/5592/2039/5054/10565/8428/71/4192/1839/23369/4638/5156/83481/54361/11117/302/2281/3688/29956/948/9076/7056/4756/135228/2137/3265/5728/710/53905/84830/634/114897/8573	43
1271	Mast.cells	Mast	GO:0043112	receptor metabolic process	23/2650	73/18870	0.000104750550954521	0.00456444953946511	0.00385532076301449	23513/57154/5190/55614/8898/30845/5045/302/3949/116985/8934/83737/5830/9341/51510/1020/9230/10133/7040/8678/5189/4734/55111	23
1272	Mast.cells	Mast	GO:0051701	biological process involved in interaction with host	50/2650	211/18870	0.000110151649662827	0.004765998137524	0.0040255569520959	3673/1956/3694/84321/6575/857/11060/1525/3678/858/9213/1969/11059/79643/92421/3693/949/5045/57187/7919/3949/8692/5465/4061/83737/3688/5034/3853/4864/55223/9076/950/51510/3609/27183/91782/598/8519/1514/8764/10189/5359/682/5091/8678/9798/51193/1948/8829/3416	50
1273	Mast.cells	Mast	GO:0007266	Rho protein signal transduction	36/2650	137/18870	0.000111509992131414	0.00479103071087699	0.00404670048736012	4233/6091/29984/10276/2059/6242/7126/10630/11135/9886/23189/57449/64283/9620/83892/10435/394/3675/2841/1902/253980/30851/3688/148170/9289/1012/1072/23580/65979/9138/10928/388/8829/54922/4804/201163	36
1274	Mast.cells	Mast	GO:0007173	epidermal growth factor receptor signaling pathway	30/2650	107/18870	0.000115857160201355	0.00494323883525783	0.00417526169439095	84632/1956/84985/9052/6662/8412/23624/4882/9026/2886/4318/5781/7039/5782/8527/79643/55614/1839/5898/54206/5795/5170/222584/1012/2202/153090/7040/9655/634/5286	30
1275	Mast.cells	Mast	GO:0048762	mesenchymal cell differentiation	59/2650	262/18870	0.000129368255797158	0.00548164526632925	0.00463002178642462	10512/90102/182/2013/10252/6662/4017/9231/10630/1906/2295/23493/6934/145258/1909/4855/3911/6926/650/205717/5595/1947/4192/157506/6591/8091/54361/57669/3066/283149/26585/200734/1942/79755/10509/54910/51176/55223/80326/114990/7869/223117/55734/80139/153090/8751/10155/6423/5728/65979/5534/81610/2131/7040/1277/23603/25937/8829/3084	59
1276	Mast.cells	Mast	GO:0031669	cellular response to nutrient levels	57/2650	251/18870	0.000131595378196482	0.00553782194273413	0.00467747090489297	3480/6513/90226/10631/1824/6256/26263/9213/8408/5469/5595/7249/8428/6722/10919/8644/10634/1030/6591/2308/1594/26/54361/5292/5467/3920/7378/55062/133746/5465/7248/25828/3371/29103/92196/27072/6715/360/7532/2350/6667/84219/10226/55615/10985/26001/3428/6721/1277/5164/8678/1312/5565/2242/7482/23334/201163	57
1277	Mast.cells	Mast	GO:0001704	formation of primary germ layer	34/2650	128/18870	0.000136012064292265	0.00568304094657319	0.00480012881486531	3673/3909/3691/3912/1294/2697/3975/9095/6911/4324/3678/4318/1303/6881/1969/6722/55614/1284/3675/3693/8091/57669/3624/3688/4323/2821/3914/4313/1290/51176/1289/6423/79971/1291	34
1278	Mast.cells	Mast	GO:0001954	positive regulation of cell-matrix adhesion	19/2650	56/18870	0.000137403066482881	0.00568304094657319	0.00480012881486531	55612/2013/1307/6385/5590/3728/30008/6281/54361/57669/1021/54453/7248/5795/948/56477/1012/59339/8829	19
1279	Mast.cells	Mast	GO:0010811	positive regulation of cell-substrate adhesion	33/2650	123/18870	0.000137858112247579	0.00568304094657319	0.00480012881486531	55612/3655/2013/5881/1307/6385/151887/5590/3678/4811/3728/30008/8874/6281/4192/3675/54361/57669/1021/11117/54453/7248/5034/5795/948/25975/56477/55679/1012/59339/11078/1793/8829	33
1280	Mast.cells	Mast	GO:1903076	regulation of protein localization to plasma membrane	30/2650	108/18870	0.000139151295422381	0.00568304094657319	0.00480012881486531	1956/23433/27237/5583/1969/10857/3675/85409/29801/55625/5525/65125/3688/4323/1739/5170/5780/25999/5584/6711/245812/27183/598/29098/1020/7040/60/6809/1201/1213	30
1281	Mast.cells	Mast	GO:0032350	regulation of hormone metabolic process	15/2650	39/18870	0.000139671090972095	0.00568304094657319	0.00480012881486531	90527/3480/6934/650/27122/8644/157506/1594/54361/9563/133/8614/2672/10196/1609	15
1282	Mast.cells	Mast	GO:0016236	macroautophagy	71/2650	331/18870	0.000142971622467635	0.00577906347658649	0.00488123337095179	664/57154/8851/23503/26471/55737/8408/192111/79643/79837/5595/7249/55187/1947/92421/9638/29110/10919/55763/7189/51375/79065/9146/3064/25782/23001/340371/987/65018/3920/9538/51534/8723/55062/90410/7248/523/64422/472/4864/826/5830/27072/9342/6788/2081/10075/51715/84219/9779/2597/51510/23673/27183/81876/91782/488/1020/10133/291/7040/89849/10312/1201/8678/9559/7345/9927/4734/124997/83460	71
1283	Mast.cells	Mast	GO:0060324	face development	18/2650	52/18870	0.00015302856370703	0.00614514702886269	0.00519044251170043	59338/64220/79977/220/1909/5781/5595/6722/444/5156/4313/1749/51176/5916/25836/8195/1277/83716	18
1284	Mast.cells	Mast	GO:0031346	positive regulation of cell projection organization	75/2650	355/18870	0.000156143922095669	0.00622953413867398	0.00526171931600581	3673/23654/3655/6091/26499/780/57154/3480/2059/5754/23433/11135/91584/163404/8976/55714/54874/10787/8428/6624/8874/10435/9638/6722/26053/4192/3064/2011/23369/3675/26052/57465/5364/4920/4747/150696/51762/90410/116985/1857/5898/6280/2281/27020/8837/4076/1809/148170/6792/6474/51517/51761/153090/5584/2648/950/23580/1856/54849/9139/3265/375790/23394/23064/79734/10163/56965/23191/5756/1523/9798/10097/2…	75
1285	Mast.cells	Mast	GO:0031113	regulation of microtubule polymerization	20/2650	61/18870	0.000158084312765579	0.00626125653495313	0.00528851334932136	4233/57662/89795/8851/8874/23354/57606/55755/24139/54801/57704/25999/23271/157922/2288/6249/29098/115106/1639/2242	20
1286	Mast.cells	Mast	GO:0001656	metanephros development	27/2650	94/18870	0.000160596453997061	0.00626125653495313	0.00528851334932136	116039/10252/6662/79191/9231/55083/3975/4824/358/5310/157506/2737/7490/5156/153572/3913/55366/54361/10413/2297/51107/26585/4763/25836/10409/5311/25937	27
1287	Mast.cells	Mast	GO:0046785	microtubule polymerization	27/2650	94/18870	0.000160596453997061	0.00626125653495313	0.00528851334932136	4233/57662/89795/8851/27175/51673/8874/4134/23354/57606/55755/24139/2801/54801/57704/7283/25999/23271/26271/157922/2288/6249/29098/115106/10426/1639/2242	27
1288	Mast.cells	Mast	GO:0042063	gliogenesis	72/2650	338/18870	0.000161015386152766	0.00626125653495313	0.00528851334932136	666/3691/3912/1464/2065/56288/22800/55107/664/23513/6662/351/3400/1745/9639/8613/8851/23500/3572/5583/650/2817/26022/5781/6279/10397/5595/27242/6692/1030/9572/4192/23380/2737/3913/1902/4920/3066/1031/5925/1021/3949/5970/6280/145864/4323/29956/57721/208/4763/8891/6659/51176/177/9289/430/1840/3953/153090/5584/23224/5339/3459/5025/7133/1462/1020/5728/5534/7040/54587/23353	72
1289	Mast.cells	Mast	GO:0001666	response to hypoxia	65/2650	298/18870	0.00016241377583036	0.00627591345095429	0.00530089318003095	3673/5352/664/283/5228/4017/9124/6649/6513/857/1906/4824/1909/4880/358/29923/51129/10631/205/650/6261/7423/84292/10397/6722/100133941/3339/65018/5467/139341/133/5465/329/25828/158/4323/9520/5034/472/10449/8837/360/4763/824/863/4313/112399/6659/30001/8614/177/114990/430/8996/84069/5371/8751/7515/5351/7040/5163/2023/890/9777/8678	65
1290	Mast.cells	Mast	GO:0019058	viral life cycle	69/2650	321/18870	0.000164869594914658	0.00632756416357678	0.00534451948438074	3673/1956/3694/6575/857/9582/11060/1525/3678/858/9213/1969/11059/79643/9683/6590/92421/23633/200316/3693/8091/949/6598/5045/200315/9869/3949/8692/6733/4061/83737/3688/5034/4864/64848/5125/55223/9076/950/51510/3609/5586/22880/27183/10155/81876/3428/57506/91782/3429/60489/8519/6732/1514/8764/6895/1487/5359/89849/7913/682/5091/9798/51193/1948/4940/8829/4734/3416	69
1291	Mast.cells	Mast	GO:1905477	positive regulation of protein localization to membrane	29/2650	104/18870	0.000165810193739561	0.00632756416357678	0.00534451948438074	1956/57555/4641/8851/27237/5583/1969/10857/3675/85409/29801/3688/1739/7130/208/5170/4836/5780/25999/5584/54434/6711/245812/29098/1020/3265/6809/1201/6526	29
1292	Mast.cells	Mast	GO:0072073	kidney epithelium development	38/2650	150/18870	0.000167433319351919	0.00635006366727277	0.00536352348541235	4643/182/10252/6382/6662/79191/55083/3975/1909/358/9244/6385/3911/4090/650/5310/9500/100133941/2737/7490/153572/3913/3237/55366/54361/10413/2297/26585/4070/56998/1739/384/2131/10409/1948/5311/25937/7482	38
1293	Mast.cells	Mast	GO:0071559	response to transforming growth factor beta	64/2650	293/18870	0.000174097559587732	0.00653956559828556	0.00552358456680849	55612/4053/10252/3694/57154/6662/3480/857/1906/2201/1745/9372/4052/7476/5796/10631/4090/650/858/81031/8754/27122/2734/64750/5829/1030/79685/1284/3397/64426/3675/2331/4015/3693/4221/54361/57669/3066/5045/11117/283149/8692/5465/9113/5654/200734/8837/5170/9076/80326/114990/5598/163126/80139/5371/135228/10755/25942/4054/7040/1277/5062/5138/201163	64
1294	Mast.cells	Mast	GO:0010839	negative regulation of keratinocyte proliferation	11/2650	24/18870	0.000174558717141737	0.00653956559828556	0.00552358456680849	3664/5017/27152/5796/5469/6591/83481/135228/2810/1948/8573	11
1295	Mast.cells	Mast	GO:0070507	regulation of microtubule cytoskeleton organization	40/2650	161/18870	0.00017928318249864	0.00667585377740389	0.00563869913695881	4233/90102/29899/57662/79187/4281/89795/8851/225689/5310/79643/8874/92421/10634/2011/23354/57606/55755/10615/24139/1778/26054/54801/57704/25999/23271/348235/157922/51510/26586/2288/6249/91782/29098/115106/1639/2242/5347/220134/1213	40
1296	Mast.cells	Mast	GO:0000910	cytokinesis	45/2650	188/18870	0.000185524350696751	0.0068666362089207	0.005799841781452	201161/3480/6242/79400/79187/79733/23503/6840/79643/92421/55763/8502/403/9700/63971/9371/65125/4627/4628/23233/389/55165/128239/24137/9055/5339/80179/6711/1072/51510/26586/5586/27183/51429/10755/91782/598/9094/8678/9798/10097/388/5347/675/201163	45
1297	Mast.cells	Mast	GO:0072006	nephron development	39/2650	156/18870	0.000186651511401439	0.00686698734161939	0.00580013836249034	4643/182/4854/6662/79191/55083/55959/3975/1909/358/3911/650/4811/5310/9500/100133941/3675/2737/7490/5156/153572/3913/3237/55366/54361/10413/2297/23213/26585/4070/56998/1739/8837/23279/2131/10409/5311/25937/7482	39
1298	Mast.cells	Mast	GO:2001233	regulation of apoptotic signaling pathway	82/2650	398/18870	0.000189532985576686	0.00693149204394737	0.00585462167226229	666/3655/2017/57007/8626/1515/8406/4055/857/4824/3574/246330/6934/8876/4318/6279/5054/25946/26471/219790/7164/9500/2140/259230/2730/8772/3064/6591/54361/10413/7703/3315/3624/65018/5925/219699/1459/9529/754/8692/4335/5970/6280/578/8575/11124/10116/5034/10449/8837/83596/4763/4282/6788/1437/2950/10625/5598/8996/153090/5371/79915/57805/598/10197/6423/1514/8870/291/5728/2729/79886/6478/2023/90993/5062…	82
1299	Mast.cells	Mast	GO:0034698	response to gonadotropin	12/2650	28/18870	0.000194938229725775	0.00708698510908378	0.00598595747460647	1906/1909/4882/2706/5069/2730/3675/7490/3624/6715/2729/890	12
1300	Mast.cells	Mast	GO:0030041	actin filament polymerization	41/2650	167/18870	0.000197382420820089	0.00713363290305075	0.00602535810924483	55971/2017/283/2059/11135/23189/80115/11013/79822/163782/23500/2039/1440/8976/9026/6840/10787/10565/9168/85464/10435/85462/81873/1729/64857/5217/1739/9113/57704/6709/148170/54434/6711/23580/51429/11078/8195/23191/5756/64423/79778	41
1301	Mast.cells	Mast	GO:0001837	epithelial to mesenchymal transition	43/2650	178/18870	0.000205413033504023	0.00738045425642524	0.00623383351908176	90102/182/2013/10252/6662/4017/9231/10630/1906/2295/23493/6934/145258/1909/4855/6926/650/205717/4192/6591/8091/54361/57669/3066/283149/26585/200734/1942/79755/51176/55223/114990/80139/153090/8751/10155/6423/5728/5534/81610/7040/1277/25937	43
1302	Mast.cells	Mast	GO:0060560	developmental growth involved in morphogenesis	55/2650	244/18870	0.000209162846693334	0.0074022585124932	0.00625225028553171	10512/2017/780/10252/79594/57154/6662/23767/55083/5754/351/51299/1906/3975/91584/5592/1909/4882/999/5590/10631/65059/8408/5469/214/6722/26053/10765/23369/157506/7414/3913/10413/57669/57609/3371/3688/85407/10509/53335/54910/7869/223117/6792/5916/10155/1020/23394/6423/1785/25942/2131/23191/9798/8829	55
1303	Mast.cells	Mast	GO:0007162	negative regulation of cell adhesion	67/2650	312/18870	0.000209428674696445	0.0074022585124932	0.00625225028553171	90102/23654/2065/445/182/23513/9231/10457/284194/23189/91584/5592/4855/2039/6385/999/10631/650/5074/5781/5054/53833/27242/4192/5140/3339/6591/2737/5364/57669/1029/7045/5465/4070/3718/3371/83737/102/65125/4323/1739/92196/4763/4313/56477/430/1012/1840/5598/80139/8751/384/3557/8764/5728/54542/2192/7040/1277/9655/84830/1493/634/23603/114897/654346/8573	67
1304	Mast.cells	Mast	GO:0032836	glomerular basement membrane development	7/2650	11/18870	0.000209634274279593	0.0074022585124932	0.00625225028553171	4643/55959/4811/7490/3913/23213/2131	7
1305	Mast.cells	Mast	GO:0032535	regulation of cellular component size	77/2650	370/18870	0.000211554058047342	0.00740394510768289	0.00625367485280919	10512/55971/2017/57154/2059/7410/11135/51474/1906/23189/91584/80115/11013/79822/163782/7476/23500/358/2039/1440/9026/999/6840/56262/10787/729991/10565/8408/9168/85464/10435/6722/1073/23108/394/23369/81873/56996/4747/64857/5217/7248/57609/65125/1739/9113/57704/10509/6709/54910/148170/128239/7869/223117/6792/54434/5916/6711/23580/51429/1020/57403/23394/5728/1785/3783/11078/4478/23038/25942/8195/231…	77
1306	Mast.cells	Mast	GO:0001558	regulation of cell growth	85/2650	417/18870	0.000212092177563833	0.00740394510768289	0.00625367485280919	10512/978/1956/623/2017/780/10276/79594/57154/2697/3486/1906/91584/56981/999/6279/8408/6722/2931/55210/1839/23369/6597/7490/123879/55602/1154/29104/7003/1594/10413/3488/10298/1029/3624/1031/5925/3872/6598/9538/26585/10201/8692/5465/57609/3371/6280/83737/102/4323/54512/2539/5795/10509/53335/23677/54910/7869/223117/6792/5371/55615/8751/2137/57805/2810/1020/23394/6423/1785/25942/9686/984/7040/23191/…	85
1307	Mast.cells	Mast	GO:0030833	regulation of actin filament polymerization	35/2650	136/18870	0.000214224991723329	0.0074361488652437	0.00628087546355048	55971/2017/2059/11135/23189/80115/11013/79822/163782/23500/2039/1440/9026/6840/10787/10565/9168/85464/10435/81873/64857/5217/1739/9113/57704/6709/148170/54434/6711/23580/51429/11078/8195/23191/5756	35
1308	Mast.cells	Mast	GO:0006913	nucleocytoplasmic transport	70/2650	330/18870	0.000224429437505416	0.00762162016849199	0.0064375321118876	55612/57154/84321/653489/285190/64901/402569/54830/999/5781/26263/51194/5310/5469/3728/7249/84934/100101267/23633/2737/146059/57187/7919/754/8692/3842/10553/580/7248/65125/23435/51068/9679/30000/10758/23279/4763/6788/948/5569/51715/152877/5371/23049/10155/57506/3429/29098/55110/2810/1020/23534/8086/55677/3087/8870/5534/23511/10189/5902/7040/3843/79711/84271/8498/9670/4734/10411/348995/10204	70
1309	Mast.cells	Mast	GO:0051169	nuclear transport	70/2650	330/18870	0.000224429437505416	0.00762162016849199	0.0064375321118876	55612/57154/84321/653489/285190/64901/402569/54830/999/5781/26263/51194/5310/5469/3728/7249/84934/100101267/23633/2737/146059/57187/7919/754/8692/3842/10553/580/7248/65125/23435/51068/9679/30000/10758/23279/4763/6788/948/5569/51715/152877/5371/23049/10155/57506/3429/29098/55110/2810/1020/23534/8086/55677/3087/8870/5534/23511/10189/5902/7040/3843/79711/84271/8498/9670/4734/10411/348995/10204	70
1310	Mast.cells	Mast	GO:0035987	endodermal cell differentiation	17/2650	49/18870	0.000224523335920412	0.00762162016849199	0.0064375321118876	3909/3912/1294/4324/3678/4318/1303/1284/3693/8091/3624/4323/3914/4313/1290/1289/1291	17
1311	Mast.cells	Mast	GO:0006979	response to oxidative stress	82/2650	400/18870	0.000224530151448088	0.00762162016849199	0.0064375321118876	4233/1956/59338/10276/6382/664/9124/6278/6649/351/1906/1909/5796/8876/358/4318/2706/5074/8754/5595/8428/2730/5829/253827/11168/493869/2308/5156/57465/140809/7703/65018/3066/10645/2686/93100/475/8692/5970/55139/25828/140885/2281/578/8575/4323/2539/472/1827/5830/824/2081/4313/948/2950/2067/30001/8614/11030/5598/6667/3417/84769/488/23064/7515/2729/25942/1861/1277/5164/53905/8678/2877/79899/83636/388…	82
1312	Mast.cells	Mast	GO:0044703	multi-organism reproductive process	48/2650	206/18870	0.000228400303258669	0.00771039265506187	0.00651251298476135	3673/3691/2013/780/5744/2697/1829/1307/6513/3485/1906/56977/6573/3678/4318/639/2706/55585/5069/113/5469/64750/51673/23633/3339/3675/7005/1594/412/54361/3488/7004/5467/133/824/4313/5125/29924/8614/7056/2288/10155/253943/9191/2192/682/7372/8061	48
1313	Mast.cells	Mast	GO:0006469	negative regulation of protein kinase activity	43/2650	179/18870	0.000234231010215472	0.00782618301513063	0.00661031425859957	10252/1849/9052/23624/857/79706/650/79643/7249/4221/1029/3315/5925/8692/57761/54206/9113/5795/5170/4763/5569/2950/7532/55450/153090/2810/10221/2776/3087/5728/6895/3843/5062/9655/7345/634/11213/11329/23603/5347/25937/79007/54922	43
1314	Mast.cells	Mast	GO:0099515	actin filament-based transport	10/2650	21/18870	0.000234377876755214	0.00782618301513063	0.00661031425859957	4643/4430/4641/8976/54874/4645/4644/4642/23224/80179	10
1315	Mast.cells	Mast	GO:0045786	negative regulation of cell cycle	83/2650	407/18870	0.000246236008060129	0.00817769747849422	0.00690721775098967	10217/5017/146691/56890/23513/10457/57662/51339/54465/4880/5796/4882/79733/650/5781/26471/25896/10040/92421/1030/29117/8318/2619/123879/4751/4221/9700/84446/55755/1029/3624/10769/8451/5925/51343/1021/595/7919/10201/580/1739/5591/10116/10106/5884/9113/472/25988/57405/29980/64848/10111/58190/5933/322/26271/153090/5371/2648/26001/27183/57805/1020/3087/8870/5728/9031/60672/891/7040/90313/3843/79035/3…	83
1316	Mast.cells	Mast	GO:0072175	epithelial tube formation	35/2650	137/18870	0.000249470334720555	0.00824056847593058	0.00696032116679306	23654/8323/25902/23513/6662/79191/79977/5754/57822/6385/9620/8463/23059/7249/6692/7289/7189/153572/54361/133/26585/7248/1857/5898/115908/6788/54910/2535/5916/2648/1856/4522/6423/65979/7040	35
1317	Mast.cells	Mast	GO:0008154	actin polymerization or depolymerization	46/2650	196/18870	0.000256397671765593	0.00842410318357114	0.00711534208727483	55971/2017/283/55740/2059/11135/51474/23189/80115/11013/79822/163782/23500/2039/1440/8976/9026/6840/10787/10565/9168/85464/10435/1073/85462/81873/9645/1729/64857/5217/1739/9113/57704/6709/148170/54434/6711/1072/23580/51429/11078/8195/23191/5756/64423/79778	46
1318	Mast.cells	Mast	GO:0001503	ossification	89/2650	444/18870	0.000276015182061276	0.00902041105630041	0.00761900810505089	116039/1956/182/22800/8626/6662/5744/3486/2274/649/6575/27152/2201/3400/93/2261/4880/4882/3572/10272/4090/7020/650/6261/9249/5781/6256/51232/3481/1969/5595/7189/4192/166929/6320/6591/2737/4015/4221/1594/55366/54361/10413/5364/4920/23314/3488/23051/1021/22856/26585/7286/3371/56998/115908/4323/7130/22904/4763/169200/1052/4313/1290/860/1749/51176/6474/26271/79176/1893/1462/8519/6423/10189/25836/2131…	89
1319	Mast.cells	Mast	GO:0001778	plasma membrane repair	12/2650	29/18870	0.000290266235553705	0.00940998428851581	0.00794805759018348	9066/94121/26509/79643/92421/6281/302/4627/23208/51510/27183/91782	12
1320	Mast.cells	Mast	GO:0002063	chondrocyte development	13/2650	33/18870	0.000292530436052493	0.00940998428851581	0.00794805759018348	6662/55959/5744/85301/23213/22856/871/860/6474/5916/1893/6423/2131	13
1321	Mast.cells	Mast	GO:0061436	establishment of skin barrier	13/2650	33/18870	0.000292530436052493	0.00940998428851581	0.00794805759018348	4233/8626/389208/57822/6722/3868/56603/84283/64834/9076/5339/2810/51599	13
1322	Mast.cells	Mast	GO:0030879	mammary gland development	34/2650	133/18870	0.000299568573327076	0.00949246947035596	0.00801772794833725	3673/6091/3664/780/23513/6662/857/4855/6926/7039/1969/5469/1999/8945/10765/394/2737/27023/54361/3488/595/9113/208/51176/6776/128239/80139/5371/9612/7372/4830/3084/90780/675	34
1323	Mast.cells	Mast	GO:0061041	regulation of wound healing	34/2650	133/18870	0.000299568573327076	0.00949246947035596	0.00801772794833725	55612/2152/2161/90102/10855/857/1906/64094/23189/5592/2039/5054/10565/71/1839/4638/5156/83481/54361/11117/302/3688/948/9076/7056/135228/3265/5728/710/53905/84830/634/114897/8573	34
1324	Mast.cells	Mast	GO:1904377	positive regulation of protein localization to cell periphery	22/2650	73/18870	0.000299729667521005	0.00949246947035596	0.00801772794833725	1956/29899/27237/5583/55737/1969/10857/3675/85409/29801/3688/1739/5170/5780/25999/5584/6711/245812/29098/23682/6809/1201	22
1325	Mast.cells	Mast	GO:0018108	peptidyl-tyrosine phosphorylation	60/2650	276/18870	0.000311431863975029	0.00981249934493629	0.00828803826934894	1464/1956/2065/780/7132/9052/50604/3480/23624/351/857/9625/3574/8613/2261/133396/2039/1440/9244/3572/5590/3678/5781/7039/5007/3481/79643/5595/1839/11009/5156/3589/56034/3066/3716/26585/5912/8692/3718/54206/5795/1942/4282/1437/948/2202/23394/6423/8764/79893/7040/9094/5062/2209/9655/2242/79705/8829/1609/51561	60
1326	Mast.cells	Mast	GO:0090287	regulation of cellular response to growth factor stimulus	74/2650	357/18870	0.000314612995768686	0.00986215431634085	0.008329978889042	55612/6091/10252/57154/55959/11156/4641/2201/64094/1745/25960/4052/10272/650/2817/4681/3678/858/9982/81031/51232/27122/2734/64750/53918/1030/79685/9146/64426/3675/4015/4221/54361/2297/23213/3066/11117/25778/283149/26585/5465/25865/11167/9113/27020/7130/5654/200734/8837/5170/375616/860/114990/163126/4756/80139/153090/135228/22905/79176/10755/3087/6423/25942/7040/23191/90993/79652/8829/387914/4734/…	74
1327	Mast.cells	Mast	GO:0051146	striated muscle cell differentiation	65/2650	305/18870	0.000322126025465656	0.0100456118919191	0.0084849346606293	51676/5738/6382/8538/79191/64208/4283/688/1466/2274/1906/9096/23493/5592/8912/6926/1525/650/6261/858/3856/26263/3481/8740/6722/2931/1073/71/51177/284358/7490/5156/56603/3488/85461/9780/5925/10398/26585/5465/90410/7248/3688/4323/4627/2539/1827/8837/824/30846/58/6474/9734/1760/4756/825/6443/5339/2648/23250/7040/1948/1793/3084/7138	65
1328	Mast.cells	Mast	GO:0044772	mitotic cell cycle phase transition	93/2650	470/18870	0.000323869953180862	0.0100456118919191	0.0084849346606293	1956/5129/10217/5890/2059/10457/351/51339/10763/3400/10309/586/6881/7164/5310/92421/1030/1022/29117/196528/6597/123879/5426/9700/84446/80169/55755/1029/3624/10769/8451/1031/5925/51343/1021/997/6598/6603/595/898/580/5977/1978/3688/10926/51433/1739/5591/9133/10106/5884/9113/472/219771/25988/8558/5128/57405/29980/10111/58190/5569/5933/128239/26271/5371/2672/79176/79915/27183/91782/10197/26057/1020/2…	93
1329	Mast.cells	Mast	GO:1902117	positive regulation of organelle assembly	24/2650	83/18870	0.000325370567462874	0.0100456118919191	0.0084849346606293	6382/29899/225689/6385/57472/8408/79837/6624/51375/3064/25782/255967/8723/10615/55062/90410/1778/246175/4076/1437/7984/79734/4478/8678	24
1330	Mast.cells	Mast	GO:0033627	cell adhesion mediated by integrin	25/2650	88/18870	0.00033288623605566	0.0102262651716299	0.0086375218092337	55612/3673/3655/3691/3694/5881/1307/8613/3678/5781/5054/1969/8754/5140/3675/6591/3693/9780/11117/65125/3688/1942/6423/2131/22801	25
1331	Mast.cells	Mast	GO:0045071	negative regulation of viral genome replication	18/2650	55/18870	0.000340285848681526	0.0104015734044741	0.0087855943126469	9582/9683/6590/200316/8091/200315/9869/6733/3609/22880/10155/3428/57506/60489/8519/6732/5359/4940	18
1332	Mast.cells	Mast	GO:0031109	microtubule polymerization or depolymerization	34/2650	134/18870	0.000348113622725062	0.010588168802093	0.00894320041706388	4233/57662/344148/4281/89795/8851/146909/27175/51673/8874/10634/4134/23354/57606/55755/24139/2801/54801/57704/7283/25999/23271/26271/348235/157922/26586/2288/6249/29098/115106/10426/1639/2242/220134	34
1333	Mast.cells	Mast	GO:0051170	import into nucleus	40/2650	166/18870	0.000354676104123905	0.01073463046176	0.00906690792497202	55612/653489/285190/64901/402569/999/51194/5469/3728/7249/100101267/23633/2737/146059/754/8692/3842/10553/23435/9679/30000/10758/4763/6788/948/5569/51715/152877/5371/10155/57506/29098/23534/5534/23511/7040/3843/79711/9670/10204	40
1334	Mast.cells	Mast	GO:0045732	positive regulation of protein catabolic process	48/2650	210/18870	0.000366069201256978	0.0110251430025631	0.00931228669864242	152503/1454/6662/857/51339/79589/29763/25897/26263/26471/25807/55737/8754/2931/85409/2308/154214/10769/8451/51343/5045/10425/3949/580/91445/57761/83737/5702/11124/85407/863/8078/153090/7133/51429/79016/10221/79888/8870/2729/4478/9686/130507/9655/5347/51514/4734/3416	48
1335	Mast.cells	Mast	GO:1902644	tertiary alcohol metabolic process	10/2650	22/18870	0.000375793804601027	0.0111672093033598	0.00943228170668244	57016/8912/650/27122/8644/54361/9563/8574/1645/1609	10
1336	Mast.cells	Mast	GO:0002011	morphogenesis of an epithelial sheet	19/2650	60/18870	0.000378565970315286	0.0111672093033598	0.00943228170668244	55612/90102/182/780/23767/10630/94134/7476/3678/6722/1839/3688/389/1856/1289/5728/65979/1861/634	19
1337	Mast.cells	Mast	GO:0007566	embryo implantation	19/2650	60/18870	0.000378565970315286	0.0111672093033598	0.00943228170668244	3691/2013/780/2697/4318/55585/64750/51673/3339/7004/5467/4313/5125/8614/2288/10155/253943/2192/682	19
1338	Mast.cells	Mast	GO:0006260	DNA replication	60/2650	278/18870	0.000379874144596713	0.0111672093033598	0.00943228170668244	1956/8412/7126/57662/54465/9401/79733/51426/9400/5423/4171/10919/253461/5981/8318/80119/10714/5426/80169/6282/10036/5813/997/259282/5424/898/580/10926/79892/11124/5884/6749/63922/29980/10111/222229/11201/58525/26271/51455/79915/25939/5442/64318/5982/26057/10535/10189/25942/890/8208/23338/84289/3981/51514/55159/675/5001/84464/23175	60
1339	Mast.cells	Mast	GO:0018212	peptidyl-tyrosine modification	60/2650	278/18870	0.000379874144596713	0.0111672093033598	0.00943228170668244	1464/1956/2065/780/7132/9052/50604/3480/23624/351/857/9625/3574/8613/2261/133396/2039/1440/9244/3572/5590/3678/5781/7039/5007/3481/79643/5595/1839/11009/5156/3589/56034/3066/3716/26585/5912/8692/3718/54206/5795/1942/4282/1437/948/2202/23394/6423/8764/79893/7040/9094/5062/2209/9655/2242/79705/8829/1609/51561	60
1340	Mast.cells	Mast	GO:0000302	response to reactive oxygen species	47/2650	205/18870	0.000389630650435469	0.011399479601312	0.00962846669998428	4233/1956/59338/10276/6382/664/6278/6649/1906/5796/358/4318/5074/8754/5595/8428/5829/5156/7703/65018/3066/10645/8692/5970/55139/140885/2281/578/472/5830/824/2081/4313/948/2950/5598/84769/23064/1277/5164/8678/388/8061/10516/4314/5311/8877	47
1341	Mast.cells	Mast	GO:0040036	regulation of fibroblast growth factor receptor signaling pathway	14/2650	38/18870	0.00039150029077248	0.0113998947227778	0.00962881732855239	10252/55959/64094/2817/9982/54361/23213/25778/25865/27020/860/90993/387914/4804	14
[truncated: 1,033 more rows]
