# Supplementary material for: Constructing a Pan-Cancer Prognostic Model via Machine Learning Based on Immunogenic Cell Death Genes and Identifying NT5E as a Biomarker in Head and Neck Cancer
Source: Curr Issues Mol Biol. 2025 Oct 1;47(10):812. doi: 10.3390/cimb47100812 (PMC12564767; doi:10.3390/cimb47100812)
Supplement: Supplementary file 1 [file cimb-47-00812-s001.zip › cimb-3868671-supplementary/Supplementary_0930/Supplementary Table s4.csv]

	Cluster	cluster	ID	Description	GeneRatio	BgRatio	pvalue	p.adjust	qvalue	geneID	Count
1	B_Plasma.cells	B_Plasma	GO:0050853	B cell receptor signaling pathway	12/99	77/18870	6.06912363705867e-15	1.0451030903015e-11	9.75531767767219e-12	3503/3502/3501/952/3514/3500/3507/3539/3542/10603/28834/26228	12
2	B_Plasma.cells	B_Plasma	GO:0016064	immunoglobulin mediated immune response	13/99	205/18870	5.46375027711112e-11	3.76142518898908e-08	3.51103139775434e-08	3503/3502/3501/3514/3500/100423062/712/3507/56941/3539/3542/3538/28834	13
3	B_Plasma.cells	B_Plasma	GO:0019724	B cell mediated immunity	13/99	208/18870	6.55300555573011e-11	3.76142518898908e-08	3.51103139775434e-08	3503/3502/3501/3514/3500/100423062/712/3507/56941/3539/3542/3538/28834	13
4	B_Plasma.cells	B_Plasma	GO:0050851	antigen receptor-mediated signaling pathway	12/99	205/18870	7.90944544358759e-10	2.83685805790636e-07	2.64801164766979e-07	3503/3502/3501/952/3514/3500/3507/3539/3542/10603/28834/26228	12
5	B_Plasma.cells	B_Plasma	GO:0002449	lymphocyte mediated immunity	15/99	368/18870	8.23710237487328e-10	2.83685805790636e-07	2.64801164766979e-07	3503/3502/3501/3514/3500/57823/23705/100423062/712/3507/56941/3539/3542/3538/28834	15
6	B_Plasma.cells	B_Plasma	GO:0002460	adaptive immune response based on somatic recombination of immune receptors built from immunoglobulin superfamily domains	15/99	380/18870	1.27868988946399e-09	3.66983998276165e-07	3.42554291440616e-07	3503/3502/3501/3514/3500/100423062/712/3507/56941/3539/3542/3538/28834/64218/3570	15
7	B_Plasma.cells	B_Plasma	GO:0002443	leukocyte mediated immunity	16/99	466/18870	2.55274758467432e-09	6.27975905829883e-07	5.86172264931983e-07	3503/3502/3501/3514/3500/57823/23705/100423062/712/3507/56941/3539/3542/3538/28834/26228	16
8	B_Plasma.cells	B_Plasma	GO:0002429	immune response-activating cell surface receptor signaling pathway	13/99	318/18870	1.16784772060923e-08	2.51379221861137e-06	2.34645193338197e-06	3503/3502/3501/952/3514/3500/57162/3507/3539/3542/10603/28834/26228	13
9	B_Plasma.cells	B_Plasma	GO:0002768	immune response-regulating cell surface receptor signaling pathway	13/99	346/18870	3.16693548922475e-08	6.05940323605001e-06	5.65603566321191e-06	3503/3502/3501/952/3514/3500/57162/3507/3539/3542/10603/28834/26228	13
10	B_Plasma.cells	B_Plasma	GO:0006958	complement activation, classical pathway	6/99	42/18870	8.05605501034374e-08	1.38725267278119e-05	1.29490484218894e-05	3503/3502/3501/3500/712/3507	6
11	B_Plasma.cells	B_Plasma	GO:0035966	response to topologically incorrect protein	9/99	159/18870	1.54596948627748e-07	2.42014495942711e-05	2.25903866559399e-05	91319/7494/9709/7873/27248/4189/23753/5611/64764	9
12	B_Plasma.cells	B_Plasma	GO:0002757	immune response-activating signaling pathway	14/99	473/18870	1.73248591047063e-07	2.48611728152535e-05	2.32061928534092e-05	3503/3502/3501/952/3514/3500/27293/57162/3507/3539/3542/10603/28834/26228	14
13	B_Plasma.cells	B_Plasma	GO:0002764	immune response-regulating signaling pathway	14/99	500/18870	3.39383578721861e-07	4.49552709660803e-05	4.19626497739499e-05	3503/3502/3501/952/3514/3500/27293/57162/3507/3539/3542/10603/28834/26228	14
14	B_Plasma.cells	B_Plasma	GO:0002455	humoral immune response mediated by circulating immunoglobulin	6/99	55/18870	4.21396595089419e-07	5.18317811959986e-05	4.83813985489882e-05	3503/3502/3501/3500/712/3507	6
15	B_Plasma.cells	B_Plasma	GO:0006986	response to unfolded protein	8/99	137/18870	6.1754210575091e-07	7.08938337402045e-05	6.61745119636239e-05	91319/7494/9709/7873/27248/4189/5611/64764	8
16	B_Plasma.cells	B_Plasma	GO:0006956	complement activation	6/99	67/18870	1.37893506457698e-06	0.000148407886325097	0.0001385285423427	3503/3502/3501/3500/712/3507	6
17	B_Plasma.cells	B_Plasma	GO:0050900	leukocyte migration	11/99	396/18870	7.2975044618118e-06	0.000739194275484701	0.00068998695437688	5175/2621/1800/9435/6404/6362/2833/26228/8784/6278/3570	11
18	B_Plasma.cells	B_Plasma	GO:0034976	response to endoplasmic reticulum stress	9/99	266/18870	1.09964627464301e-05	0.00105199493607514	0.000981964831216298	91319/7494/9709/7873/27248/4189/23753/5611/64764	9
19	B_Plasma.cells	B_Plasma	GO:0035967	cellular response to topologically incorrect protein	6/99	109/18870	2.34373375787394e-05	0.00212416291108364	0.00198275980513767	91319/7494/9709/27248/4189/23753	6
20	B_Plasma.cells	B_Plasma	GO:0036503	ERAD pathway	6/99	111/18870	2.59860877349044e-05	0.00223740215397527	0.00208846084058942	91319/7494/9709/27248/4189/23753	6
21	B_Plasma.cells	B_Plasma	GO:0009101	glycoprotein biosynthetic process	9/99	299/18870	2.77529105536419e-05	0.00227573866539863	0.00212424533410582	91319/81618/27090/79586/29925/2530/64116/199857/3479	9
22	B_Plasma.cells	B_Plasma	GO:0019731	antibacterial humoral response	5/99	70/18870	3.31680153756658e-05	0.00259615102167711	0.0024233282047197	3503/3502/3501/3500/3507	5
23	B_Plasma.cells	B_Plasma	GO:0030968	endoplasmic reticulum unfolded protein response	5/99	75/18870	4.63301009266049e-05	0.00346871451285277	0.00323780613798287	91319/7494/9709/27248/4189	5
24	B_Plasma.cells	B_Plasma	GO:0019730	antimicrobial humoral response	6/99	133/18870	7.17275912443645e-05	0.00514645467178315	0.00480386104518178	3503/3502/3501/3500/3507/6278	6
25	B_Plasma.cells	B_Plasma	GO:0034620	cellular response to unfolded protein	5/99	89/18870	0.000105152360914658	0.00724289461980164	0.00676074337333401	91319/7494/9709/27248/4189	5
26	B_Plasma.cells	B_Plasma	GO:0009100	glycoprotein metabolic process	9/99	370/18870	0.0001424490709681	0.00943451154642568	0.00880646685701572	91319/81618/27090/79586/29925/2530/64116/199857/3479	9
27	B_Plasma.cells	B_Plasma	GO:0002639	positive regulation of immunoglobulin production	4/99	54/18870	0.000184335121981058	0.0117564844463475	0.0109738686653051	51237/7494/4189/56941	4
28	B_Plasma.cells	B_Plasma	GO:0002685	regulation of leukocyte migration	7/99	230/18870	0.000209869165349776	0.0129069536690112	0.0120477524619966	2621/9435/2833/26228/8784/6278/3570	7
29	B_Plasma.cells	B_Plasma	GO:0006959	humoral immune response	7/99	258/18870	0.000420653224746565	0.0249780983797788	0.0233153348162615	3503/3502/3501/3500/712/3507/6278	7
30	B_Plasma.cells	B_Plasma	GO:0030970	retrograde protein transport, ER to cytosol	3/99	29/18870	0.000463551231198209	0.0257495232297844	0.0240354067925184	91319/9709/27248	3
31	B_Plasma.cells	B_Plasma	GO:1903513	endoplasmic reticulum to cytosol transport	3/99	29/18870	0.000463551231198209	0.0257495232297844	0.0240354067925184	91319/9709/27248	3
32	B_Plasma.cells	B_Plasma	GO:0006487	protein N-linked glycosylation	4/99	70/18870	0.000501252354731445	0.0269736423389859	0.0251780376866749	91319/2530/64116/199857	4
33	B_Plasma.cells	B_Plasma	GO:0006486	protein glycosylation	6/99	193/18870	0.000539533163093939	0.0273257678484636	0.0255067226019952	91319/27090/29925/2530/64116/199857	6
34	B_Plasma.cells	B_Plasma	GO:0043413	macromolecule glycosylation	6/99	193/18870	0.000539533163093939	0.0273257678484636	0.0255067226019952	91319/27090/29925/2530/64116/199857	6
35	B_Plasma.cells	B_Plasma	GO:0002377	immunoglobulin production	6/99	196/18870	0.000585157412661181	0.0287897447029301	0.0268732441844699	51237/7494/28778/4189/28809/56941	6
36	B_Plasma.cells	B_Plasma	GO:0050864	regulation of B cell activation	5/99	130/18870	0.000612290424029718	0.0292878919494215	0.0273382303360637	51237/7494/952/57162/56941	5
37	B_Plasma.cells	B_Plasma	GO:0002637	regulation of immunoglobulin production	4/99	77/18870	0.000719386638500777	0.0334806430134686	0.0312518747365771	51237/7494/4189/56941	4
38	B_Plasma.cells	B_Plasma	GO:1905897	regulation of response to endoplasmic reticulum stress	4/99	82/18870	0.000911385650873808	0.0413001602843341	0.0385508556477647	7494/9709/7873/4189	4
39	B_Plasma.cells	B_Plasma	GO:0031424	keratinization	4/99	83/18870	0.000953713985486937	0.0418911177264763	0.0391024737259791	6707/6705/6704/6706	4
40	B_Plasma.cells	B_Plasma	GO:0070085	glycosylation	6/99	217/18870	0.00099436459003483	0.0418911177264763	0.0391024737259791	91319/27090/29925/2530/64116/199857	6
41	B_Plasma.cells	B_Plasma	GO:0050871	positive regulation of B cell activation	4/99	84/18870	0.000997407564916101	0.0418911177264763	0.0391024737259791	7494/952/57162/56941	4
42	B_Plasma.cells	B_Plasma	GO:0030433	ubiquitin-dependent ERAD pathway	4/99	85/18870	0.00104249028492252	0.0427421016818232	0.0398968086485384	91319/9709/27248/4189	4
43	B_Plasma.cells	B_Plasma	GO:0006457	protein folding	6/99	223/18870	0.00114426331201529	0.0458237540300076	0.0427733189093598	51303/10549/2286/23753/64215/5611	6
44	B_Plasma.cells	B_Plasma	GO:0070862	negative regulation of protein exit from endoplasmic reticulum	2/99	10/18870	0.00119300199113673	0.0466897597440328	0.0435816756092292	91319/27248	2
45	Dendritic.cells	Dendritic	GO:0002181	cytoplasmic translation	17/37	156/18870	2.21943784682015e-26	1.17408262096786e-23	9.48517648219979e-24	6235/6142/6218/6205/6167/6230/6138/6232/6146/6133/6228/6157/51386/6223/6144/6234/6176	17
46	Dendritic.cells	Dendritic	GO:0042274	ribosomal small subunit biogenesis	7/37	104/18870	1.13147547557269e-09	2.99275263288976e-07	2.41778443727638e-07	6218/6205/6230/6232/6228/6223/6234	7
47	Dendritic.cells	Dendritic	GO:0042254	ribosome biogenesis	7/37	325/18870	2.78352171220354e-06	0.000490827661918557	0.000396529759703381	6218/6205/6230/6232/6228/6223/6234	7
48	Dendritic.cells	Dendritic	GO:0000028	ribosomal small subunit assembly	3/37	19/18870	6.58043776162299e-06	0.000870262893974641	0.000703067824004983	6232/6223/6234	3
49	Dendritic.cells	Dendritic	GO:0006364	rRNA processing	5/37	225/18870	7.36252944535195e-05	0.00778955615318236	0.00629302516802714	6218/6230/6232/6223/6234	5
50	Dendritic.cells	Dendritic	GO:0022618	protein-RNA complex assembly	5/37	235/18870	9.03937738505113e-05	0.00796971772782008	0.00643857406724694	6232/51386/6223/10907/6234	5
51	Dendritic.cells	Dendritic	GO:0071826	protein-RNA complex organization	5/37	243/18870	0.000105810486457927	0.00799624961946337	0.00646000864690504	6232/51386/6223/10907/6234	5
52	Dendritic.cells	Dendritic	GO:0016072	rRNA metabolic process	5/37	264/18870	0.000155971687526367	0.010313627837681	0.00833217172838222	6218/6230/6232/6223/6234	5
53	Dendritic.cells	Dendritic	GO:0042255	ribosome assembly	3/37	64/18870	0.000266261932873238	0.0156502847211048	0.0126435490931619	6232/6223/6234	3
54	Dendritic.cells	Dendritic	GO:0006919	activation of cysteine-type endopeptidase activity involved in apoptotic process	3/37	68/18870	0.000318553398368533	0.016130321271224	0.0130313609314833	29108/6280/54205	3
55	Dendritic.cells	Dendritic	GO:0006122	mitochondrial electron transport, ubiquinol to cytochrome c	2/37	14/18870	0.000335413107719214	0.016130321271224	0.0130313609314833	7388/54205	2
56	Dendritic.cells	Dendritic	GO:0019646	aerobic electron transport chain	3/37	94/18870	0.000822697349155667	0.036267241475279	0.0292995722594036	1350/7388/54205	3
57	Dendritic.cells	Dendritic	GO:0042773	ATP synthesis coupled electron transport	3/37	102/18870	0.00104252425169934	0.0384701999412406	0.03107929793283	1350/7388/54205	3
58	Dendritic.cells	Dendritic	GO:0042775	mitochondrial ATP synthesis coupled electron transport	3/37	102/18870	0.00104252425169934	0.0384701999412406	0.03107929793283	1350/7388/54205	3
59	Dendritic.cells	Dendritic	GO:0006123	mitochondrial electron transport, cytochrome c to oxygen	2/37	25/18870	0.00109083742744539	0.0384701999412406	0.03107929793283	1350/54205	2
60	Dendritic.cells	Dendritic	GO:0043280	positive regulation of cysteine-type endopeptidase activity involved in apoptotic process	3/37	111/18870	0.00133060046682482	0.0439575064593851	0.0355123820963294	29108/6280/54205	3
61	Dendritic.cells	Dendritic	GO:0034470	ncRNA processing	5/37	439/18870	0.00157177880509775	0.0439575064593851	0.0355123820963294	6218/6230/6232/6223/6234	5
62	Dendritic.cells	Dendritic	GO:0006413	translational initiation	3/37	123/18870	0.00178627188342861	0.0439575064593851	0.0355123820963294	6218/51386/1975	3
63	Dendritic.cells	Dendritic	GO:0032479	regulation of type I interferon production	3/37	123/18870	0.00178627188342861	0.0439575064593851	0.0355123820963294	10084/29108/56829	3
64	Dendritic.cells	Dendritic	GO:0032606	type I interferon production	3/37	123/18870	0.00178627188342861	0.0439575064593851	0.0355123820963294	10084/29108/56829	3
65	Dendritic.cells	Dendritic	GO:0002230	positive regulation of defense response to virus by host	2/37	32/18870	0.00178800997345089	0.0439575064593851	0.0355123820963294	10084/29108	2
66	Dendritic.cells	Dendritic	GO:0022904	respiratory electron transport chain	3/37	124/18870	0.00182810045766819	0.0439575064593851	0.0355123820963294	1350/7388/54205	3
67	Dendritic.cells	Dendritic	GO:2001056	positive regulation of cysteine-type endopeptidase activity	3/37	129/18870	0.00204643615568563	0.0470680315807695	0.038025312549582	29108/6280/54205	3
68	Dendritic.cells	Dendritic	GO:0002495	antigen processing and presentation of peptide antigen via MHC class II	2/37	35/18870	0.00213697186729608	0.0471024215749844	0.0380530955316758	29108/2207	2
69	Endothelial.cells	Endothelial	GO:0033077	T cell differentiation in thymus	4/26	87/18870	5.83119521162885e-06	0.00374945852107735	0.00257800209356223	917/79576/5788/3575	4
70	Endothelial.cells	Endothelial	GO:0002707	negative regulation of lymphocyte mediated immunity	3/26	58/18870	6.8136492116549e-05	0.0174883162252705	0.0120243804773899	5788/3575/10225	3
71	Endothelial.cells	Endothelial	GO:0001915	negative regulation of T cell mediated cytotoxicity	2/26	10/18870	8.15940103822883e-05	0.0174883162252705	0.0120243804773899	5788/3575	2
72	Endothelial.cells	Endothelial	GO:0002704	negative regulation of leukocyte mediated immunity	3/26	69/18870	0.000114539939649879	0.018412295298718	0.0126596775402498	5788/3575/10225	3
73	Endothelial.cells	Endothelial	GO:0045059	positive thymic T cell selection	2/26	14/18870	0.000164442603309557	0.021147318785609	0.0145401880821082	917/5788	2
74	Endothelial.cells	Endothelial	GO:0007159	leukocyte cell-cell adhesion	5/26	419/18870	0.000235857745097238	0.0252760883495874	0.017378991744007	3119/79576/6280/5788/3575	5
75	Endothelial.cells	Endothelial	GO:0071786	endoplasmic reticulum tubular network organization	2/26	20/18870	0.000341600162594233	0.026199372933005	0.0180138112987838	64225/118813	2
76	Endothelial.cells	Endothelial	GO:0050870	positive regulation of T cell activation	4/26	251/18870	0.000362898907037517	0.026199372933005	0.0180138112987838	3119/79576/5788/3575	4
77	Endothelial.cells	Endothelial	GO:0045061	thymic T cell selection	2/26	23/18870	0.00045371285075473	0.026199372933005	0.0180138112987838	917/5788	2
78	Endothelial.cells	Endothelial	GO:1903039	positive regulation of leukocyte cell-cell adhesion	4/26	275/18870	0.000512387539538561	0.026199372933005	0.0180138112987838	3119/79576/5788/3575	4
79	Endothelial.cells	Endothelial	GO:0045582	positive regulation of T cell differentiation	3/26	116/18870	0.000530818965798803	0.026199372933005	0.0180138112987838	79576/5788/3575	3
80	Endothelial.cells	Endothelial	GO:0046629	gamma-delta T cell activation	2/26	25/18870	0.000537088678887618	0.026199372933005	0.0180138112987838	917/5788	2
81	Endothelial.cells	Endothelial	GO:0001911	negative regulation of leukocyte mediated cytotoxicity	2/26	26/18870	0.000581353422666118	0.026199372933005	0.0180138112987838	5788/3575	2
82	Endothelial.cells	Endothelial	GO:0046949	fatty-acyl-CoA biosynthetic process	2/26	27/18870	0.000627330124907034	0.026199372933005	0.0180138112987838	79993/2639	2
83	Endothelial.cells	Endothelial	GO:0002698	negative regulation of immune effector process	3/26	125/18870	0.000660017710076934	0.026199372933005	0.0180138112987838	5788/3575/10225	3
84	Endothelial.cells	Endothelial	GO:0002710	negative regulation of T cell mediated immunity	2/26	29/18870	0.000724401669821701	0.026199372933005	0.0180138112987838	5788/3575	2
85	Endothelial.cells	Endothelial	GO:0031342	negative regulation of cell killing	2/26	29/18870	0.000724401669821701	0.026199372933005	0.0180138112987838	5788/3575	2
86	Endothelial.cells	Endothelial	GO:0045621	positive regulation of lymphocyte differentiation	3/26	130/18870	0.000739742305617858	0.026199372933005	0.0180138112987838	79576/5788/3575	3
87	Endothelial.cells	Endothelial	GO:0030217	T cell differentiation	4/26	307/18870	0.000774164985578685	0.026199372933005	0.0180138112987838	917/79576/5788/3575	4
88	Endothelial.cells	Endothelial	GO:0022409	positive regulation of cell-cell adhesion	4/26	322/18870	0.000924731581563723	0.0296065534085392	0.020356474472598	3119/79576/5788/3575	4
89	Endothelial.cells	Endothelial	GO:0050852	T cell receptor signaling pathway	3/26	144/18870	0.000994895893621163	0.0296065534085392	0.020356474472598	3119/917/5788	3
90	Endothelial.cells	Endothelial	GO:0051251	positive regulation of lymphocyte activation	4/26	330/18870	0.00101297694399357	0.0296065534085392	0.020356474472598	3119/79576/5788/3575	4
91	Endothelial.cells	Endothelial	GO:0035337	fatty-acyl-CoA metabolic process	2/26	40/18870	0.001378808304605	0.0363328023657708	0.0249812179645146	79993/2639	2
92	Endothelial.cells	Endothelial	GO:0043368	positive T cell selection	2/26	40/18870	0.001378808304605	0.0363328023657708	0.0249812179645146	917/5788	2
93	Endothelial.cells	Endothelial	GO:0002449	lymphocyte mediated immunity	4/26	368/18870	0.00151473692950892	0.0363328023657708	0.0249812179645146	3560/5788/3575/10225	4
94	Endothelial.cells	Endothelial	GO:0000184	nuclear-transcribed mRNA catabolic process, nonsense-mediated decay	2/26	44/18870	0.0016665969463995	0.0363328023657708	0.0249812179645146	84305/26019	2
95	Endothelial.cells	Endothelial	GO:0002696	positive regulation of leukocyte activation	4/26	380/18870	0.00170386902079769	0.0363328023657708	0.0249812179645146	3119/79576/5788/3575	4
96	Endothelial.cells	Endothelial	GO:0050863	regulation of T cell activation	4/26	381/18870	0.00172033914250243	0.0363328023657708	0.0249812179645146	3119/79576/5788/3575	4
97	Endothelial.cells	Endothelial	GO:1903037	regulation of leukocyte cell-cell adhesion	4/26	382/18870	0.00173692022617775	0.0363328023657708	0.0249812179645146	3119/79576/5788/3575	4
98	Endothelial.cells	Endothelial	GO:0035384	thioester biosynthetic process	2/26	47/18870	0.00189960375662483	0.0363328023657708	0.0249812179645146	79993/2639	2
99	Endothelial.cells	Endothelial	GO:0071616	acyl-CoA biosynthetic process	2/26	47/18870	0.00189960375662483	0.0363328023657708	0.0249812179645146	79993/2639	2
100	Endothelial.cells	Endothelial	GO:0045580	regulation of T cell differentiation	3/26	181/18870	0.00191842157548034	0.0363328023657708	0.0249812179645146	79576/5788/3575	3
101	Endothelial.cells	Endothelial	GO:0046631	alpha-beta T cell activation	3/26	181/18870	0.00191842157548034	0.0363328023657708	0.0249812179645146	917/79576/5788	3
102	Endothelial.cells	Endothelial	GO:0050867	positive regulation of cell activation	4/26	396/18870	0.00198092995402235	0.0363328023657708	0.0249812179645146	3119/79576/5788/3575	4
103	Endothelial.cells	Endothelial	GO:1902107	positive regulation of leukocyte differentiation	3/26	185/18870	0.00204172588044221	0.0363328023657708	0.0249812179645146	79576/5788/3575	3
104	Endothelial.cells	Endothelial	GO:1903708	positive regulation of hemopoiesis	3/26	185/18870	0.00204172588044221	0.0363328023657708	0.0249812179645146	79576/5788/3575	3
105	Endothelial.cells	Endothelial	GO:0002706	regulation of lymphocyte mediated immunity	3/26	188/18870	0.00213738091563365	0.0363328023657708	0.0249812179645146	5788/3575/10225	3
106	Endothelial.cells	Endothelial	GO:0001914	regulation of T cell mediated cytotoxicity	2/26	50/18870	0.00214719516314042	0.0363328023657708	0.0249812179645146	5788/3575	2
107	Endothelial.cells	Endothelial	GO:1901570	fatty acid derivative biosynthetic process	2/26	52/18870	0.00232030184103917	0.0382552329176459	0.0263030168214967	79993/2639	2
108	Endothelial.cells	Endothelial	GO:0045058	T cell selection	2/26	53/18870	0.00240925617231748	0.0387287929700036	0.0266286208519301	917/5788	2
109	Endothelial.cells	Endothelial	GO:0030098	lymphocyte differentiation	4/26	429/18870	0.00264872292514938	0.0387862814527205	0.0266681480071091	917/79576/5788/3575	4
110	Endothelial.cells	Endothelial	GO:0050777	negative regulation of immune response	3/26	205/18870	0.00273226801222558	0.0387862814527205	0.0266681480071091	5788/3575/10225	3
111	Endothelial.cells	Endothelial	GO:0050851	antigen receptor-mediated signaling pathway	3/26	205/18870	0.00273226801222558	0.0387862814527205	0.0266681480071091	3119/917/5788	3
112	Endothelial.cells	Endothelial	GO:0033866	nucleoside bisphosphate biosynthetic process	2/26	58/18870	0.00287786888612027	0.0387862814527205	0.0266681480071091	79993/2639	2
113	Endothelial.cells	Endothelial	GO:0034030	ribonucleoside bisphosphate biosynthetic process	2/26	58/18870	0.00287786888612027	0.0387862814527205	0.0266681480071091	79993/2639	2
114	Endothelial.cells	Endothelial	GO:0034033	purine nucleoside bisphosphate biosynthetic process	2/26	58/18870	0.00287786888612027	0.0387862814527205	0.0266681480071091	79993/2639	2
115	Endothelial.cells	Endothelial	GO:0002823	negative regulation of adaptive immune response based on somatic recombination of immune receptors built from immunoglobulin superfamily domains	2/26	59/18870	0.00297633021207224	0.0387862814527205	0.0266681480071091	5788/3575	2
116	Endothelial.cells	Endothelial	GO:0010720	positive regulation of cell development	4/26	444/18870	0.00299819053172772	0.0387862814527205	0.0266681480071091	79576/5788/3575/118813	4
117	Endothelial.cells	Endothelial	GO:0045619	regulation of lymphocyte differentiation	3/26	212/18870	0.00300408321938923	0.0387862814527205	0.0266681480071091	79576/5788/3575	3
118	Endothelial.cells	Endothelial	GO:0001913	T cell mediated cytotoxicity	2/26	60/18870	0.00307636135939151	0.0387862814527205	0.0266681480071091	5788/3575	2
119	Endothelial.cells	Endothelial	GO:0070228	regulation of lymphocyte apoptotic process	2/26	60/18870	0.00307636135939151	0.0387862814527205	0.0266681480071091	917/3575	2
120	Endothelial.cells	Endothelial	GO:0002820	negative regulation of adaptive immune response	2/26	64/18870	0.00349210082090591	0.0431811697662019	0.0296899260077021	5788/3575	2
121	Endothelial.cells	Endothelial	GO:0002443	leukocyte mediated immunity	4/26	466/18870	0.00356634250711785	0.0432671364542788	0.0297490338230287	3560/5788/3575/10225	4
122	Endothelial.cells	Endothelial	GO:0002757	immune response-activating signaling pathway	4/26	473/18870	0.00376155069209193	0.0447903165743539	0.0307963214557234	3119/54941/917/5788	4
123	Endothelial.cells	Endothelial	GO:1903131	mononuclear cell differentiation	4/26	481/18870	0.0039934553466702	0.0461939589928375	0.0317614189686367	917/79576/5788/3575	4
124	Endothelial.cells	Endothelial	GO:0045785	positive regulation of cell adhesion	4/26	482/18870	0.00402311306936065	0.0461939589928375	0.0317614189686367	3119/79576/5788/3575	4
125	Endothelial.cells	Endothelial	GO:0022407	regulation of cell-cell adhesion	4/26	493/18870	0.00435933167412438	0.0479271493568179	0.0329531026108922	3119/79576/5788/3575	4
126	Endothelial.cells	Endothelial	GO:0046635	positive regulation of alpha-beta T cell activation	2/26	72/18870	0.00439767000319168	0.0479271493568179	0.0329531026108922	79576/5788	2
127	Endothelial.cells	Endothelial	GO:0050766	positive regulation of phagocytosis	2/26	72/18870	0.00439767000319168	0.0479271493568179	0.0329531026108922	3560/5788	2
128	Endothelial.cells	Endothelial	GO:0002764	immune response-regulating signaling pathway	4/26	500/18870	0.00458296472266568	0.0491141052779006	0.0337692137459577	3119/54941/917/5788	4
129	Endothelial.cells	Endothelial	GO:0002703	regulation of leukocyte mediated immunity	3/26	249/18870	0.00471622377372039	0.0497136374836428	0.0341814320097077	5788/3575/10225	3
130	Fibroblasts	Fibroblasts	GO:0006956	complement activation	8/80	67/18870	3.88601823329108e-10	6.77721579885965e-07	5.72267316670971e-07	3502/3503/3493/3500/5648/1191/2/3494	8
131	Fibroblasts	Fibroblasts	GO:0006959	humoral immune response	12/80	258/18870	8.7375306354907e-10	7.61912671414789e-07	6.43358176792184e-07	3502/3503/3493/10563/3500/4208/5648/1191/2/6700/10406/3494	12
132	Fibroblasts	Fibroblasts	GO:0019731	antibacterial humoral response	7/80	70/18870	1.82155207339564e-08	9.71744939696566e-06	8.20540300962999e-06	3502/3503/3493/3500/6700/10406/3494	7
133	Fibroblasts	Fibroblasts	GO:0006958	complement activation, classical pathway	6/80	42/18870	2.22877279746919e-08	9.71744939696566e-06	8.20540300962999e-06	3502/3503/3493/3500/1191/3494	6
134	Fibroblasts	Fibroblasts	GO:0050853	B cell receptor signaling pathway	7/80	77/18870	3.56843800500326e-08	1.24467117614514e-05	1.05099889873675e-05	3514/3502/3503/3493/3500/4208/3494	7
135	Fibroblasts	Fibroblasts	GO:0019730	antimicrobial humoral response	8/80	133/18870	9.32692033611793e-08	2.71102484436495e-05	2.28918623688228e-05	3502/3503/3493/10563/3500/6700/10406/3494	8
136	Fibroblasts	Fibroblasts	GO:0002455	humoral immune response mediated by circulating immunoglobulin	6/80	55/18870	1.17897086046695e-07	2.93732168664909e-05	2.48027102826055e-05	3502/3503/3493/3500/1191/3494	6
137	Fibroblasts	Fibroblasts	GO:0016064	immunoglobulin mediated immune response	7/80	205/18870	2.61797786915717e-05	0.00436992270303533	0.00368995766631242	3514/3502/3503/3493/3500/1191/3494	7
138	Fibroblasts	Fibroblasts	GO:0050851	antigen receptor-mediated signaling pathway	7/80	205/18870	2.61797786915717e-05	0.00436992270303533	0.00368995766631242	3514/3502/3503/3493/3500/4208/3494	7
139	Fibroblasts	Fibroblasts	GO:0043542	endothelial cell migration	8/80	284/18870	2.70706248375639e-05	0.00436992270303533	0.00368995766631242	10563/4208/64094/7026/11156/8613/9037/285	8
140	Fibroblasts	Fibroblasts	GO:0019724	B cell mediated immunity	7/80	208/18870	2.87328122479064e-05	0.00436992270303533	0.00368995766631242	3514/3502/3503/3493/3500/1191/3494	7
141	Fibroblasts	Fibroblasts	GO:0002460	adaptive immune response based on somatic recombination of immune receptors built from immunoglobulin superfamily domains	9/80	380/18870	3.25739651029009e-05	0.00436992270303533	0.00368995766631242	3514/3502/3503/3493/10563/3500/4208/1191/3494	9
142	Fibroblasts	Fibroblasts	GO:0090130	tissue migration	9/80	380/18870	3.25739651029009e-05	0.00436992270303533	0.00368995766631242	10563/4208/64094/7026/11156/8613/9037/285/2294	9
143	Fibroblasts	Fibroblasts	GO:0010594	regulation of endothelial cell migration	7/80	231/18870	5.59593744421564e-05	0.00689211144977736	0.0058196909211966	10563/4208/64094/7026/8613/9037/285	7
144	Fibroblasts	Fibroblasts	GO:0030198	extracellular matrix organization	8/80	321/18870	6.4326331061352e-05	0.00689211144977736	0.0058196909211966	80781/64094/4239/7373/2006/1311/1842/2294	8
145	Fibroblasts	Fibroblasts	GO:0043062	extracellular structure organization	8/80	322/18870	6.57413897118665e-05	0.00689211144977736	0.0058196909211966	80781/64094/4239/7373/2006/1311/1842/2294	8
146	Fibroblasts	Fibroblasts	GO:0045229	external encapsulating structure organization	8/80	323/18870	6.7182279040261e-05	0.00689211144977736	0.0058196909211966	80781/64094/4239/7373/2006/1311/1842/2294	8
147	Fibroblasts	Fibroblasts	GO:0070167	regulation of biomineral tissue development	5/80	102/18870	7.28855595017125e-05	0.00706180087616592	0.00596297647619274	54829/4256/4208/1311/23462	5
148	Fibroblasts	Fibroblasts	GO:0042742	defense response to bacterium	8/80	330/18870	7.802333798276e-05	0.00716172112852281	0.00604734902148927	3502/3503/3493/10563/3500/6700/10406/3494	8
149	Fibroblasts	Fibroblasts	GO:0003007	heart morphogenesis	7/80	264/18870	0.000128934123160579	0.0112430555396025	0.00949362306850788	1363/10252/4208/3764/2006/23462/2294	7
150	Fibroblasts	Fibroblasts	GO:2001026	regulation of endothelial cell chemotaxis	3/80	24/18870	0.00013927158752311	0.0115661737447764	0.0097664637065078	10563/64094/9037	3
151	Fibroblasts	Fibroblasts	GO:0043567	regulation of insulin-like growth factor receptor signaling pathway	3/80	25/18870	0.000157780409512134	0.0125076833722346	0.0105614733448553	3485/3488/3486	3
152	Fibroblasts	Fibroblasts	GO:0002757	immune response-activating signaling pathway	9/80	473/18870	0.000173461584443286	0.0129427553879669	0.0109288476507519	3514/3502/3503/3493/3500/4208/3764/3304/3494	9
153	Fibroblasts	Fibroblasts	GO:0010631	epithelial cell migration	8/80	372/18870	0.000178111312678443	0.0129427553879669	0.0109288476507519	10563/4208/64094/7026/11156/8613/9037/285	8
154	Fibroblasts	Fibroblasts	GO:0090132	epithelium migration	8/80	375/18870	0.000188120589323259	0.0131232923111905	0.0110812928195048	10563/4208/64094/7026/11156/8613/9037/285	8
155	Fibroblasts	Fibroblasts	GO:0003094	glomerular filtration	3/80	28/18870	0.00022268457792652	0.0143837742186612	0.0121456422814504	3493/4162/3494	3
156	Fibroblasts	Fibroblasts	GO:0044342	type B pancreatic cell proliferation	3/80	28/18870	0.00022268457792652	0.0143837742186612	0.0121456422814504	26471/3488/3486	3
157	Fibroblasts	Fibroblasts	GO:0003208	cardiac ventricle morphogenesis	4/80	71/18870	0.000234541599727181	0.0146085910687216	0.01233547736911	1363/4208/23462/2294	4
158	Fibroblasts	Fibroblasts	GO:0010632	regulation of epithelial cell migration	7/80	295/18870	0.000254726822692807	0.0152219806082589	0.0128534227854624	10563/4208/64094/7026/8613/9037/285	7
159	Fibroblasts	Fibroblasts	GO:0002764	immune response-regulating signaling pathway	9/80	500/18870	0.000261845996701701	0.0152219806082589	0.0128534227854624	3514/3502/3503/3493/3500/4208/3764/3304/3494	9
160	Fibroblasts	Fibroblasts	GO:0097205	renal filtration	3/80	30/18870	0.000274296792130312	0.0154314066282343	0.0130302618740342	3493/4162/3494	3
161	Fibroblasts	Fibroblasts	GO:0035767	endothelial cell chemotaxis	3/80	31/18870	0.000302760315135139	0.0161066040441433	0.0136003977895682	10563/64094/9037	3
162	Fibroblasts	Fibroblasts	GO:0051145	smooth muscle cell differentiation	4/80	76/18870	0.0003047694572573	0.0161066040441433	0.0136003977895682	4208/1311/23462/2294	4
163	Fibroblasts	Fibroblasts	GO:0050921	positive regulation of chemotaxis	5/80	145/18870	0.000378320678217329	0.0194056253767948	0.0163860875797537	10563/5228/64094/146433/9037	5
164	Fibroblasts	Fibroblasts	GO:0042692	muscle cell differentiation	8/80	419/18870	0.000396672917668586	0.0194123111161181	0.0163917330102905	928/3488/4208/3764/84525/1311/23462/2294	8
165	Fibroblasts	Fibroblasts	GO:0002429	immune response-activating cell surface receptor signaling pathway	7/80	318/18870	0.000400712844140054	0.0194123111161181	0.0163917330102905	3514/3502/3503/3493/3500/4208/3494	7
166	Fibroblasts	Fibroblasts	GO:0040013	negative regulation of locomotion	8/80	423/18870	0.000422494423476079	0.0195897467857955	0.0165415594841429	10563/3488/4208/7026/57561/3486/9037/285	8
167	Fibroblasts	Fibroblasts	GO:0001895	retina homeostasis	4/80	83/18870	0.00042684081299325	0.0195897467857955	0.0165415594841429	3514/3502/3493/3494	4
168	Fibroblasts	Fibroblasts	GO:0050920	regulation of chemotaxis	6/80	232/18870	0.000455681443804762	0.0203771394357822	0.0172064329253134	10563/5228/64094/146433/9037/285	6
169	Fibroblasts	Fibroblasts	GO:0060537	muscle tissue development	8/80	433/18870	0.000493087313659609	0.021498606875559	0.0181533987318367	26471/3488/4208/3764/7026/84525/2006/23462	8
170	Fibroblasts	Fibroblasts	GO:0003161	cardiac conduction system development	3/80	37/18870	0.000513857034487649	0.0218577236133283	0.0184566364890429	3764/84525/23462	3
171	Fibroblasts	Fibroblasts	GO:0014912	negative regulation of smooth muscle cell migration	3/80	38/18870	0.000556203838245208	0.0230957022357058	0.019501984203134	3488/4208/3486	3
172	Fibroblasts	Fibroblasts	GO:0002768	immune response-regulating cell surface receptor signaling pathway	7/80	346/18870	0.000661712084599915	0.0262821191866001	0.0221925909838566	3514/3502/3503/3493/3500/4208/3494	7
173	Fibroblasts	Fibroblasts	GO:0048568	embryonic organ development	8/80	453/18870	0.000663080988652756	0.0262821191866001	0.0221925909838566	80781/4208/7026/2034/2/2487/23462/2294	8
174	Fibroblasts	Fibroblasts	GO:0003205	cardiac chamber development	5/80	168/18870	0.000739401505337187	0.0286559161179568	0.0241970223617947	1363/4208/3764/23462/2294	5
175	Fibroblasts	Fibroblasts	GO:0002443	leukocyte mediated immunity	8/80	466/18870	0.00079699922285717	0.030216666188324	0.0255149179125213	3514/3502/3503/3493/3500/1191/2294/3494	8
176	Fibroblasts	Fibroblasts	GO:0010596	negative regulation of endothelial cell migration	4/80	99/18870	0.000830729143535448	0.0308253537516132	0.0260288929855788	10563/4208/7026/285	4
177	Fibroblasts	Fibroblasts	GO:0031214	biomineral tissue development	5/80	175/18870	0.00088834795946384	0.0322766425271862	0.0272543595458314	54829/4256/4208/1311/23462	5
178	Fibroblasts	Fibroblasts	GO:0002449	lymphocyte mediated immunity	7/80	368/18870	0.00094934552355352	0.0332170933659944	0.0280484751442698	3514/3502/3503/3493/3500/1191/3494	7
179	Fibroblasts	Fibroblasts	GO:0001867	complement activation, lectin pathway	2/80	11/18870	0.000952324924483785	0.0332170933659944	0.0280484751442698	5648/2	2
180	Fibroblasts	Fibroblasts	GO:0048286	lung alveolus development	3/80	49/18870	0.00117471784543838	0.0401707435773438	0.033920129324423	3488/84525/2294	3
181	Fibroblasts	Fibroblasts	GO:0001667	ameboidal-type cell migration	8/80	497/18870	0.00120551111625767	0.0402392961056803	0.0339780149999075	10563/4208/64094/7026/11156/8613/9037/285	8
182	Fibroblasts	Fibroblasts	GO:0030324	lung development	5/80	188/18870	0.00122286851697308	0.0402392961056803	0.0339780149999075	3488/10252/84525/2034/2294	5
183	Fibroblasts	Fibroblasts	GO:0038084	vascular endothelial growth factor signaling pathway	3/80	51/18870	0.0013197526647489	0.0403873559282956	0.0341030365425432	5228/64094/11156	3
184	Fibroblasts	Fibroblasts	GO:0061448	connective tissue development	6/80	285/18870	0.00132798916818331	0.0403873559282956	0.0341030365425432	4256/4208/57561/2487/1311/3400	6
185	Fibroblasts	Fibroblasts	GO:0030323	respiratory tube development	5/80	192/18870	0.00134240014828994	0.0403873559282956	0.0341030365425432	3488/10252/84525/2034/2294	5
186	Fibroblasts	Fibroblasts	GO:0043568	positive regulation of insulin-like growth factor receptor signaling pathway	2/80	13/18870	0.00134315747926671	0.0403873559282956	0.0341030365425432	3488/3486	2
187	Fibroblasts	Fibroblasts	GO:0061517	macrophage proliferation	2/80	13/18870	0.00134315747926671	0.0403873559282956	0.0341030365425432	146433/1191	2
188	Fibroblasts	Fibroblasts	GO:0048009	insulin-like growth factor receptor signaling pathway	3/80	52/18870	0.00139630116628909	0.041273715830647	0.0348514778169213	3485/3488/3486	3
189	Fibroblasts	Fibroblasts	GO:0010633	negative regulation of epithelial cell migration	4/80	116/18870	0.00149658223629965	0.0435006570017766	0.0367319043611091	10563/4208/7026/285	4
190	Fibroblasts	Fibroblasts	GO:0002467	germinal center formation	2/80	14/18870	0.0015627129623526	0.0446782197761136	0.0377262370031283	10563/4208	2
191	Macrophages	Macrophages	GO:0002399	MHC class II protein complex assembly	10/93	16/18870	4.01363435416877e-20	3.95945029038749e-17	3.19823284853238e-17	3113/3115/3122/3119/3108/3109/3117/3111/3127/3118	10
192	Macrophages	Macrophages	GO:0002503	peptide antigen assembly with MHC class II protein complex	10/93	16/18870	4.01363435416877e-20	3.95945029038749e-17	3.19823284853238e-17	3113/3115/3122/3119/3108/3109/3117/3111/3127/3118	10
193	Macrophages	Macrophages	GO:0002478	antigen processing and presentation of exogenous peptide antigen	12/93	40/18870	4.91058180748137e-19	3.22952596872025e-16	2.60863889702694e-16	3113/972/3115/3122/3119/3108/3109/3117/3111/3127/3118/2209	12
194	Macrophages	Macrophages	GO:0002396	MHC protein complex assembly	10/93	20/18870	9.11270924325761e-19	3.59587506738945e-16	2.90455616721937e-16	3113/3115/3122/3119/3108/3109/3117/3111/3127/3118	10
195	Macrophages	Macrophages	GO:0002501	peptide antigen assembly with MHC protein complex	10/93	20/18870	9.11270924325761e-19	3.59587506738945e-16	2.90455616721937e-16	3113/3115/3122/3119/3108/3109/3117/3111/3127/3118	10
196	Macrophages	Macrophages	GO:0019886	antigen processing and presentation of exogenous peptide antigen via MHC class II	11/93	31/18870	1.76621020955762e-18	5.80788790576198e-16	4.69130220573726e-16	3113/972/3115/3122/3119/3108/3109/3117/3111/3127/3118	11
197	Macrophages	Macrophages	GO:0019884	antigen processing and presentation of exogenous antigen	12/93	49/18870	7.82449030542853e-18	2.1123626217702e-15	1.70625390634625e-15	3113/972/3115/3122/3119/3108/3109/3117/3111/3127/3118/2209	12
198	Macrophages	Macrophages	GO:0002495	antigen processing and presentation of peptide antigen via MHC class II	11/93	35/18870	8.56507905431404e-18	2.1123626217702e-15	1.70625390634625e-15	3113/972/3115/3122/3119/3108/3109/3117/3111/3127/3118	11
199	Macrophages	Macrophages	GO:0002504	antigen processing and presentation of peptide or polysaccharide antigen via MHC class II	11/93	37/18870	1.74121182922616e-17	3.81712326562579e-15	3.08326866602152e-15	3113/972/3115/3122/3119/3108/3109/3117/3111/3127/3118	11
200	Macrophages	Macrophages	GO:0048002	antigen processing and presentation of peptide antigen	12/93	71/18870	9.94775036789872e-16	1.96269114758642e-13	1.58535726915775e-13	3113/972/3115/3122/3119/3108/3109/3117/3111/3127/3118/2209	12
201	Macrophages	Macrophages	GO:0019882	antigen processing and presentation	13/93	116/18870	1.54528346538014e-14	2.77167661563183e-12	2.23881259960338e-12	3113/972/3115/3122/3119/10875/3108/3109/3117/3111/3127/3118/2209	13
202	Macrophages	Macrophages	GO:0051251	positive regulation of lymphocyte activation	18/93	330/18870	3.27596588814776e-14	5.38623391442961e-12	4.35071259180325e-12	3113/972/3115/3122/3119/3108/3109/558/3117/3111/3127/64581/1880/920/3118/3717/3606/3280	18
203	Macrophages	Macrophages	GO:0002696	positive regulation of leukocyte activation	18/93	380/18870	3.65179314463786e-13	5.54229836490038e-11	4.47677313439815e-11	3113/972/3115/3122/3119/3108/3109/558/3117/3111/3127/64581/1880/920/3118/3717/3606/3280	18
204	Macrophages	Macrophages	GO:1903037	regulation of leukocyte cell-cell adhesion	18/93	382/18870	3.99171529341629e-13	5.62546733850738e-11	4.54395259716711e-11	3113/972/3115/3122/3119/10875/3108/3109/3117/3111/3127/920/3118/3717/3606/3620/9314/3280	18
205	Macrophages	Macrophages	GO:0050867	positive regulation of cell activation	18/93	396/18870	7.3379901941822e-13	9.65190310208099e-11	7.79629273964341e-11	3113/972/3115/3122/3119/3108/3109/558/3117/3111/3127/64581/1880/920/3118/3717/3606/3280	18
206	Macrophages	Macrophages	GO:0050870	positive regulation of T cell activation	15/93	251/18870	1.47410473361436e-12	1.81775539963821e-10	1.46828589913956e-10	3113/972/3115/3122/3119/3108/3109/3117/3111/3127/920/3118/3717/3606/3280	15
207	Macrophages	Macrophages	GO:0007159	leukocyte cell-cell adhesion	18/93	419/18870	1.89714601399586e-12	2.20180534447872e-10	1.77850096915772e-10	3113/972/3115/3122/3119/10875/3108/3109/3117/3111/3127/920/3118/3717/3606/3620/9314/3280	18
208	Macrophages	Macrophages	GO:0022407	regulation of cell-cell adhesion	19/93	493/18870	2.8695853900547e-12	3.14538443032106e-10	2.54067384827065e-10	3113/972/3115/3122/3119/10875/3108/3109/3117/3111/3127/920/3118/3717/3606/3620/9314/10019/3280	19
209	Macrophages	Macrophages	GO:0050863	regulation of T cell activation	17/93	381/18870	4.60252323165128e-12	4.77935701897262e-10	3.86050979098063e-10	3113/972/3115/3122/3119/10875/3108/3109/3117/3111/3127/920/3118/3717/3606/3620/3280	17
210	Macrophages	Macrophages	GO:1903039	positive regulation of leukocyte cell-cell adhesion	15/93	275/18870	5.48321334646847e-12	5.40918996629115e-10	4.36925526660698e-10	3113/972/3115/3122/3119/3108/3109/3117/3111/3127/920/3118/3717/3606/3280	15
211	Macrophages	Macrophages	GO:0022409	positive regulation of cell-cell adhesion	15/93	322/18870	5.15026178540962e-11	4.83879357267294e-09	3.90851947023066e-09	3113/972/3115/3122/3119/3108/3109/3117/3111/3127/920/3118/3717/3606/3280	15
212	Macrophages	Macrophages	GO:0050670	regulation of lymphocyte proliferation	12/93	238/18870	2.07708017369745e-09	1.86276326486594e-07	1.50464085309949e-07	3113/972/3115/3109/7940/1880/4332/83593/3717/3606/3620/3280	12
213	Macrophages	Macrophages	GO:0032944	regulation of mononuclear cell proliferation	12/93	242/18870	2.50860234754735e-09	2.15194453552649e-07	1.73822606598933e-07	3113/972/3115/3109/7940/1880/4332/83593/3717/3606/3620/3280	12
214	Macrophages	Macrophages	GO:0070663	regulation of leukocyte proliferation	12/93	267/18870	7.58293268665561e-09	6.23380257948814e-07	5.03533337175289e-07	3113/972/3115/3109/7940/1880/4332/83593/3717/3606/3620/3280	12
215	Macrophages	Macrophages	GO:0045785	positive regulation of cell adhesion	15/93	482/18870	1.301412883402e-08	1.02707504758086e-06	8.29616465461317e-07	3113/972/3115/3122/3119/3108/3109/3117/3111/3127/920/3118/3717/3606/3280	15
216	Macrophages	Macrophages	GO:0046651	lymphocyte proliferation	12/93	307/18870	3.56678522206713e-08	2.70664124736094e-06	2.18628049644115e-06	3113/972/3115/3109/7940/1880/4332/83593/3717/3606/3620/3280	12
217	Macrophages	Macrophages	GO:0002460	adaptive immune response based on somatic recombination of immune receptors built from immunoglobulin superfamily domains	13/93	380/18870	4.42289446674138e-08	3.21894827123735e-06	2.60009479694473e-06	972/3122/64581/920/714/3717/713/3606/3494/712/2209/3665/717	13
218	Macrophages	Macrophages	GO:0032943	mononuclear cell proliferation	12/93	314/18870	4.56819825619087e-08	3.21894827123735e-06	2.60009479694473e-06	3113/972/3115/3109/7940/1880/4332/83593/3717/3606/3620/3280	12
219	Macrophages	Macrophages	GO:0070661	leukocyte proliferation	12/93	350/18870	1.48746035314906e-07	1.01198595750452e-05	8.17428302964674e-06	3113/972/3115/3109/7940/1880/4332/83593/3717/3606/3620/3280	12
220	Macrophages	Macrophages	GO:0006959	humoral immune response	10/93	258/18870	5.72439807860097e-07	3.74124932347925e-05	3.0219817407355e-05	3119/6039/1880/714/713/3494/4283/712/717/1675	10
221	Macrophages	Macrophages	GO:0050671	positive regulation of lymphocyte proliferation	8/93	145/18870	5.87829341246107e-07	3.74124932347925e-05	3.0219817407355e-05	3113/972/3115/3109/1880/3717/3606/3280	8
222	Macrophages	Macrophages	GO:0032946	positive regulation of mononuclear cell proliferation	8/93	148/18870	6.86966840149473e-07	4.2355799237966e-05	3.42127564469179e-05	3113/972/3115/3109/1880/3717/3606/3280	8
223	Macrophages	Macrophages	GO:0006956	complement activation	6/93	67/18870	9.53760452746401e-07	5.70233143414742e-05	4.60603931565566e-05	714/713/3494/712/717/1675	6
224	Macrophages	Macrophages	GO:0070665	positive regulation of leukocyte proliferation	8/93	166/18870	1.63516459968468e-06	9.48876398581728e-05	7.66451765920312e-05	3113/972/3115/3109/1880/3717/3606/3280	8
225	Macrophages	Macrophages	GO:0006958	complement activation, classical pathway	5/93	42/18870	1.92116938864278e-06	0.000108299062965492	8.74782091550427e-05	714/713/3494/712/717	5
226	Macrophages	Macrophages	GO:1902105	regulation of leukocyte differentiation	10/93	321/18870	4.09024168287255e-06	0.000224167967786321	0.000181070932978627	972/3122/10875/558/3111/920/714/3606/3665/5925	10
227	Macrophages	Macrophages	GO:1903706	regulation of hemopoiesis	11/93	417/18870	6.45309645577657e-06	0.000344107008303978	0.000277951295420931	972/3122/10875/558/3111/6772/920/714/3606/3665/5925	11
228	Macrophages	Macrophages	GO:0002455	humoral immune response mediated by circulating immunoglobulin	5/93	55/18870	7.46973804823705e-06	0.000387836662346623	0.000313273778532712	714/713/3494/712/717	5
229	Macrophages	Macrophages	GO:0016064	immunoglobulin mediated immune response	8/93	205/18870	7.8189795634657e-06	0.000395560171249175	0.000319512417249314	972/714/713/3494/712/2209/3665/717	8
230	Macrophages	Macrophages	GO:0019724	B cell mediated immunity	8/93	208/18870	8.69521632227868e-06	0.000428891545096396	0.000346435723998156	972/714/713/3494/712/2209/3665/717	8
231	Macrophages	Macrophages	GO:0042102	positive regulation of T cell proliferation	6/93	105/18870	1.32377391166704e-05	0.000635116897942703	0.000513013569229467	3113/3115/3109/3717/3606/3280	6
232	Macrophages	Macrophages	GO:0002449	lymphocyte mediated immunity	10/93	368/18870	1.35199745127185e-05	0.000635116897942703	0.000513013569229467	972/3122/714/713/3606/3494/712/2209/3665/717	10
233	Macrophages	Macrophages	GO:0050866	negative regulation of cell activation	8/93	223/18870	1.44254716121972e-05	0.00066189431374105	0.00053464293808731	972/10875/558/7940/4332/83593/3620/10019	8
234	Macrophages	Macrophages	GO:0001776	leukocyte homeostasis	6/93	109/18870	1.63961540079031e-05	0.000735218451308927	0.000593870267176203	972/558/1880/3957/10019/10018	6
235	Macrophages	Macrophages	GO:0002443	leukocyte mediated immunity	11/93	466/18870	1.82407225404371e-05	0.000799754346050718	0.0006459989222508	972/3122/64581/714/713/3606/3494/712/2209/3665/717	11
236	Macrophages	Macrophages	GO:0051250	negative regulation of lymphocyte activation	7/93	169/18870	2.02462599741513e-05	0.000868388498456532	0.00070143793136991	972/10875/558/7940/4332/83593/3620	7
237	Macrophages	Macrophages	GO:0048872	homeostasis of number of cells	9/93	316/18870	2.59063077125671e-05	0.00108751372589138	0.000878435607543707	972/558/6772/1880/3717/3957/10019/10018/5925	9
238	Macrophages	Macrophages	GO:0032609	type II interferon production	6/93	119/18870	2.70102108453774e-05	0.00108757440812101	0.000878484623413564	3113/3115/558/64581/3717/3606	6
239	Macrophages	Macrophages	GO:0032649	regulation of type II interferon production	6/93	119/18870	2.70102108453774e-05	0.00108757440812101	0.000878484623413564	3113/3115/558/64581/3717/3606	6
240	Macrophages	Macrophages	GO:0002286	T cell activation involved in immune response	6/93	123/18870	3.25584991475099e-05	0.0012608414515511	0.00101844050345366	972/3122/10875/3109/1880/3606	6
241	Macrophages	Macrophages	GO:0042129	regulation of T cell proliferation	7/93	182/18870	3.25914414744583e-05	0.0012608414515511	0.00101844050345366	3113/3115/3109/3717/3606/3620/3280	7
242	Macrophages	Macrophages	GO:0002824	positive regulation of adaptive immune response based on somatic recombination of immune receptors built from immunoglobulin superfamily domains	6/93	124/18870	3.40794124211865e-05	0.00127210289930779	0.00102753690055326	3122/64581/920/3717/3606/2209	6
243	Macrophages	Macrophages	GO:0001819	positive regulation of cytokine production	11/93	499/18870	3.41720494999052e-05	0.00127210289930779	0.00102753690055326	3113/972/3115/64581/6772/4671/920/3717/3606/3620/3665	11
244	Macrophages	Macrophages	GO:0042742	defense response to bacterium	9/93	330/18870	3.63535489077395e-05	0.00132825096286982	0.00107289031279372	6039/4671/920/3606/3494/2209/2633/23166/57674	9
245	Macrophages	Macrophages	GO:0032729	positive regulation of type II interferon production	5/93	77/18870	3.89549940105996e-05	0.00139742187605296	0.00112876288865163	3113/3115/64581/3717/3606	5
246	Macrophages	Macrophages	GO:0098883	synapse pruning	3/93	14/18870	4.05566242931925e-05	0.00142889678090123	0.0011541866387198	714/713/712	3
247	Macrophages	Macrophages	GO:0002821	positive regulation of adaptive immune response	6/93	130/18870	4.4447683310681e-05	0.00153851366968375	0.00124272931731064	3122/64581/920/3717/3606/2209	6
248	Macrophages	Macrophages	GO:0002468	dendritic cell antigen processing and presentation	3/93	15/18870	5.05148027629559e-05	0.00171837423881573	0.00138801109588231	972/3122/10875	3
249	Macrophages	Macrophages	GO:0002695	negative regulation of leukocyte activation	7/93	202/18870	6.31772503613924e-05	0.0021126900841191	0.0017065184129732	972/10875/558/7940/4332/83593/3620	7
250	Macrophages	Macrophages	GO:0002819	regulation of adaptive immune response	7/93	208/18870	7.59460250147911e-05	0.00249735845590305	0.00201723301530515	3122/64581/920/3717/3606/2209/3665	7
251	Macrophages	Macrophages	GO:0042098	T cell proliferation	7/93	213/18870	8.81311787913802e-05	0.00280689635023561	0.00226726122349439	3113/3115/3109/3717/3606/3620/3280	7
252	Macrophages	Macrophages	GO:0002830	positive regulation of type 2 immune response	3/93	18/18870	8.96272022629718e-05	0.00280689635023561	0.00226726122349439	972/3606/3620	3
253	Macrophages	Macrophages	GO:0048569	post-embryonic animal organ development	3/93	18/18870	8.96272022629718e-05	0.00280689635023561	0.00226726122349439	3717/9314/10018	3
254	Macrophages	Macrophages	GO:2000106	regulation of leukocyte apoptotic process	5/93	93/18870	9.63109151534404e-05	0.00296908493121465	0.00239826851220903	972/558/3620/3665/10018	5
255	Macrophages	Macrophages	GO:0002577	regulation of antigen processing and presentation	3/93	20/18870	0.000124322873137582	0.00371650043485529	0.00300199090797926	972/10875/3111	3
256	Macrophages	Macrophages	GO:0045655	regulation of monocyte differentiation	3/93	20/18870	0.000124322873137582	0.00371650043485529	0.00300199090797926	972/920/3665	3
257	Macrophages	Macrophages	GO:0002764	immune response-regulating signaling pathway	10/93	500/18870	0.000176075014655763	0.0051850149838182	0.00418817866753848	3115/3119/64581/4332/4671/3494/3937/2209/2633/3665	10
258	Macrophages	Macrophages	GO:0050731	positive regulation of peptidyl-tyrosine phosphorylation	6/93	168/18870	0.000183102966432866	0.00531267871723594	0.00429129862506747	972/920/3717/3606/2209/3280	6
259	Macrophages	Macrophages	GO:2000107	negative regulation of leukocyte apoptotic process	4/93	59/18870	0.000204505469758615	0.00584767089614126	0.00472343678435611	972/558/3620/3665	4
260	Macrophages	Macrophages	GO:0002262	myeloid cell homeostasis	6/93	173/18870	0.000214645262087812	0.00604675265203482	0.00488424441282616	558/6772/3717/10019/10018/5925	6
261	Macrophages	Macrophages	GO:1903902	positive regulation of viral life cycle	3/93	24/18870	0.000217597282460452	0.00604675265203482	0.00488424441282616	972/558/920	3
262	Macrophages	Macrophages	GO:0050727	regulation of inflammatory response	9/93	425/18870	0.000247970299251496	0.0067950750058778	0.0054886993138416	4671/3717/3606/313/2209/3620/3957/9314/5925	9
263	Macrophages	Macrophages	GO:0030099	myeloid cell differentiation	9/93	430/18870	0.000270287997380902	0.00730100088949306	0.0058973592694494	972/6772/1880/920/714/3717/3665/10019/5925	9
264	Macrophages	Macrophages	GO:0032816	positive regulation of natural killer cell activation	3/93	26/18870	0.000277534245672569	0.00730100088949306	0.0058973592694494	558/3717/3606	3
265	Macrophages	Macrophages	GO:0098581	detection of external biotic stimulus	3/93	26/18870	0.000277534245672569	0.00730100088949306	0.0058973592694494	64581/4671/3164	3
266	Macrophages	Macrophages	GO:0060759	regulation of response to cytokine stimulus	6/93	183/18870	0.000290521328880425	0.00754208660369841	0.00609209545602443	972/558/4671/3665/9314/10019	6
267	Macrophages	Macrophages	GO:1902107	positive regulation of leukocyte differentiation	6/93	185/18870	0.000307950369390463	0.00767285178918419	0.00619772060118167	972/3122/558/920/3606/5925	6
268	Macrophages	Macrophages	GO:1903708	positive regulation of hemopoiesis	6/93	185/18870	0.000307950369390463	0.00767285178918419	0.00619772060118167	972/3122/558/920/3606/5925	6
269	Macrophages	Macrophages	GO:0002768	immune response-regulating cell surface receptor signaling pathway	8/93	346/18870	0.000309861049300602	0.00767285178918419	0.00619772060118167	3115/3119/64581/4332/3494/3937/2209/2633	8
270	Macrophages	Macrophages	GO:0150146	cell junction disassembly	3/93	27/18870	0.000311114112080454	0.00767285178918419	0.00619772060118167	714/713/712	3
271	Macrophages	Macrophages	GO:0071887	leukocyte apoptotic process	5/93	121/18870	0.000330594652213052	0.00805263270143645	0.0065044873742763	972/558/3620/3665/10018	5
272	Macrophages	Macrophages	GO:0002761	regulation of myeloid leukocyte differentiation	5/93	124/18870	0.000370114685140592	0.00890532041198035	0.00719324304624976	972/920/714/3665/5925	5
273	Macrophages	Macrophages	GO:0002822	regulation of adaptive immune response based on somatic recombination of immune receptors built from immunoglobulin superfamily domains	6/93	193/18870	0.000386038909941143	0.00917656348570933	0.00741233874002397	3122/64581/920/3717/3606/2209	6
274	Macrophages	Macrophages	GO:0022408	negative regulation of cell-cell adhesion	6/93	205/18870	0.00053132057311216	0.012332888126474	0.00996184950701932	972/10875/3717/3620/9314/10019	6
275	Macrophages	Macrophages	GO:0050851	antigen receptor-mediated signaling pathway	6/93	205/18870	0.00053132057311216	0.012332888126474	0.00996184950701932	3115/3119/4332/3494/3937/2633	6
276	Macrophages	Macrophages	GO:0002757	immune response-activating signaling pathway	9/93	473/18870	0.000540398386932898	0.0123977443885885	0.0100142369377773	3115/3119/64581/4332/4671/3494/3937/2633/3665	9
277	Macrophages	Macrophages	GO:1903131	mononuclear cell differentiation	9/93	481/18870	0.000609364095291754	0.0138192570116164	0.0111624590474497	972/3122/10875/558/3111/1880/920/3606/3665	9
278	Macrophages	Macrophages	GO:0002828	regulation of type 2 immune response	3/93	34/18870	0.000620795488148161	0.0139185170240491	0.0112426359934966	972/3606/3620	3
279	Macrophages	Macrophages	GO:0045619	regulation of lymphocyte differentiation	6/93	212/18870	0.000633846112149157	0.0139324668079206	0.0112539038851824	972/3122/10875/558/3111/3606	6
280	Macrophages	Macrophages	GO:0034101	erythrocyte homeostasis	5/93	140/18870	0.000644394041001087	0.0139324668079206	0.0112539038851824	558/6772/3717/10019/5925	5
281	Macrophages	Macrophages	GO:0002285	lymphocyte activation involved in immune response	6/93	213/18870	0.000649663936304455	0.0139324668079206	0.0112539038851824	972/3122/10875/3109/1880/3606	6
282	Macrophages	Macrophages	GO:0045637	regulation of myeloid cell differentiation	6/93	213/18870	0.000649663936304455	0.0139324668079206	0.0112539038851824	972/6772/920/714/3665/5925	6
283	Macrophages	Macrophages	GO:0002697	regulation of immune effector process	8/93	389/18870	0.000672094106101724	0.0142010022191985	0.0114708124735863	972/3122/10875/3109/558/64581/3606/2209	8
284	Macrophages	Macrophages	GO:0030224	monocyte differentiation	3/93	35/18870	0.000676580947088017	0.0142010022191985	0.0114708124735863	972/920/3665	3
285	Macrophages	Macrophages	GO:0034341	response to type II interferon	5/93	143/18870	0.000709304862135939	0.014731142031518	0.0118990311498483	3113/972/6772/3717/2633	5
286	Macrophages	Macrophages	GO:0002292	T cell differentiation involved in immune response	4/93	84/18870	0.000789393541909072	0.0160564274039856	0.012969526016824	3122/10875/1880/3606	4
287	Macrophages	Macrophages	GO:0048678	response to axon injury	4/93	84/18870	0.000789393541909072	0.0160564274039856	0.012969526016824	558/3717/9314/4149	4
288	Macrophages	Macrophages	GO:0030217	T cell differentiation	7/93	307/18870	0.000808342525904771	0.0162740796286746	0.0131453338799122	972/3122/10875/3111/1880/920/3606	7
289	Macrophages	Macrophages	GO:0071375	cellular response to peptide hormone stimulus	7/93	310/18870	0.000855623231832728	0.0170229616334869	0.0137502408371431	6772/3717/3164/4149/5286/5925/55625	7
290	Macrophages	Macrophages	GO:0045429	positive regulation of nitric oxide biosynthetic process	3/93	38/18870	0.000862795825316115	0.0170229616334869	0.0137502408371431	64581/3717/9314	3
291	Macrophages	Macrophages	GO:0120161	regulation of cold-induced thermogenesis	5/93	150/18870	0.000879709714163171	0.017183286545358	0.0138797427533129	3717/3606/5925/216/9658	5
292	Macrophages	Macrophages	GO:0007162	negative regulation of cell adhesion	7/93	312/18870	0.000888340206602393	0.017183286545358	0.0138797427533129	972/10875/3717/3620/2633/9314/10019	7
293	Macrophages	Macrophages	GO:0106106	cold-induced thermogenesis	5/93	151/18870	0.000906338089434051	0.0173612140820717	0.0140234631313557	3717/3606/5925/216/9658	5
294	Macrophages	Macrophages	GO:1904407	positive regulation of nitric oxide metabolic process	3/93	39/18870	0.000931374974155407	0.0174933853826229	0.0141302240612965	64581/3717/9314	3
295	Macrophages	Macrophages	GO:0050729	positive regulation of inflammatory response	5/93	152/18870	0.0009335624571998	0.0174933853826229	0.0141302240612965	4671/3606/2209/3620/3957	5
296	Macrophages	Macrophages	GO:0050672	negative regulation of lymphocyte proliferation	4/93	88/18870	0.000939837227855055	0.0174933853826229	0.0141302240612965	7940/4332/83593/3620	4
297	Macrophages	Macrophages	GO:0032945	negative regulation of mononuclear cell proliferation	4/93	89/18870	0.000980388602440508	0.0177124496207617	0.0143071724735685	7940/4332/83593/3620	4
298	Macrophages	Macrophages	GO:0050730	regulation of peptidyl-tyrosine phosphorylation	6/93	231/18870	0.000990477110890439	0.0177124496207617	0.0143071724735685	972/920/3717/3606/2209/3280	6
299	Macrophages	Macrophages	GO:0002429	immune response-activating cell surface receptor signaling pathway	7/93	318/18870	0.00099246071213167	0.0177124496207617	0.0143071724735685	3115/3119/64581/4332/3494/3937/2633	7
300	Macrophages	Macrophages	GO:0009595	detection of biotic stimulus	3/93	40/18870	0.00100331562306741	0.0177124496207617	0.0143071724735685	64581/4671/3164	3
301	Macrophages	Macrophages	GO:0045730	respiratory burst	3/93	40/18870	0.00100331562306741	0.0177124496207617	0.0143071724735685	64581/3494/4689	3
302	Macrophages	Macrophages	GO:0051347	positive regulation of transferase activity	8/93	414/18870	0.00100547103777258	0.0177124496207617	0.0143071724735685	972/558/920/3717/3606/3937/2209/9314	8
303	Macrophages	Macrophages	GO:0002291	T cell activation via T cell receptor contact with antigen bound to MHC molecule on antigen presenting cell	2/93	10/18870	0.00105387141467642	0.0180807678361441	0.0146046802912595	10875/3109	2
304	Macrophages	Macrophages	GO:0032819	positive regulation of natural killer cell proliferation	2/93	10/18870	0.00105387141467642	0.0180807678361441	0.0146046802912595	3717/3606	2
305	Macrophages	Macrophages	GO:0045657	positive regulation of monocyte differentiation	2/93	10/18870	0.00105387141467642	0.0180807678361441	0.0146046802912595	972/920	2
306	Macrophages	Macrophages	GO:0002573	myeloid leukocyte differentiation	6/93	235/18870	0.00108207623234854	0.0184046241933075	0.014866274190342	972/1880/920/714/3665/5925	6
307	Macrophages	Macrophages	GO:0006909	phagocytosis	6/93	237/18870	0.00113024911372978	0.0190596709520415	0.0153953860385685	558/64581/4689/2209/717/5031	6
308	Macrophages	Macrophages	GO:0042092	type 2 immune response	3/93	42/18870	0.00115753189669756	0.019354325696477	0.0156333924317583	972/3606/3620	3
309	Macrophages	Macrophages	GO:0032814	regulation of natural killer cell activation	3/93	43/18870	0.00123992991399919	0.0204290721401768	0.0165015153094287	558/3717/3606	3
310	Macrophages	Macrophages	GO:0030098	lymphocyte differentiation	8/93	429/18870	0.0012619716161197	0.0204290721401768	0.0165015153094287	972/3122/10875/558/3111/1880/920/3606	8
311	Macrophages	Macrophages	GO:0043281	regulation of cysteine-type endopeptidase activity involved in apoptotic process	5/93	163/18870	0.00127477745184982	0.0204290721401768	0.0165015153094287	64581/4671/3717/8743/9314	5
312	Macrophages	Macrophages	GO:0043434	response to peptide hormone	8/93	430/18870	0.00128077130557446	0.0204290721401768	0.0165015153094287	6772/3717/8743/3164/4149/5286/5925/55625	8
313	Macrophages	Macrophages	GO:0002604	regulation of dendritic cell antigen processing and presentation	2/93	11/18870	0.001283935603336	0.0204290721401768	0.0165015153094287	972/10875	2
314	Macrophages	Macrophages	GO:0051133	regulation of NK T cell activation	2/93	11/18870	0.001283935603336	0.0204290721401768	0.0165015153094287	3717/3606	2
315	Macrophages	Macrophages	GO:0070664	negative regulation of leukocyte proliferation	4/93	96/18870	0.00129939474287389	0.0205096466215215	0.0165665990796722	7940/4332/83593/3620	4
316	Macrophages	Macrophages	GO:0051607	defense response to virus	7/93	334/18870	0.0013176436778163	0.0206326267962822	0.0166659359082196	10875/6039/6772/4283/2633/3665/51191	7
317	Macrophages	Macrophages	GO:0140546	defense response to symbiont	7/93	335/18870	0.00134044206287125	0.0208243479531101	0.0168207980371908	10875/6039/6772/4283/2633/3665/51191	7
318	Macrophages	Macrophages	GO:0033674	positive regulation of kinase activity	7/93	337/18870	0.00138696591477882	0.0212845508107216	0.0171925253700923	972/558/920/3717/3606/3937/2209	7
319	Macrophages	Macrophages	GO:0009615	response to virus	8/93	436/18870	0.00139831958968234	0.0212845508107216	0.0171925253700923	10875/6039/6772/3717/4283/2633/3665/51191	8
320	Macrophages	Macrophages	GO:0048661	positive regulation of smooth muscle cell proliferation	4/93	98/18870	0.0014024285886436	0.0212845508107216	0.0171925253700923	6772/3717/3606/5031	4
321	Macrophages	Macrophages	GO:1990845	adaptive thermogenesis	5/93	168/18870	0.0014571183558044	0.021945759664138	0.0177266146298743	3717/3606/5925/216/9658	5
322	Macrophages	Macrophages	GO:0032817	regulation of natural killer cell proliferation	2/93	12/18870	0.00153578507372357	0.0227827364695985	0.0184026798703402	3717/3606	2
323	Macrophages	Macrophages	GO:0043380	regulation of memory T cell differentiation	2/93	12/18870	0.00153578507372357	0.0227827364695985	0.0184026798703402	3122/10875	2
324	Macrophages	Macrophages	GO:0010720	positive regulation of cell development	8/93	444/18870	0.00156826019268904	0.0230235551947493	0.0185972003973913	972/3122/558/64581/920/3606/5925/3280	8
325	Macrophages	Macrophages	GO:0001959	regulation of cytokine-mediated signaling pathway	5/93	171/18870	0.00157535729918457	0.0230235551947493	0.0185972003973913	972/558/4671/3665/10019	5
326	Macrophages	Macrophages	GO:0045639	positive regulation of myeloid cell differentiation	4/93	103/18870	0.00168473736310954	0.0244410795398171	0.0197422009887604	972/6772/920/5925	4
327	Macrophages	Macrophages	GO:0007259	receptor signaling pathway via JAK-STAT	5/93	174/18870	0.00170051355728538	0.0244898777264529	0.0197816175622748	6772/3717/3606/10019/3280	5
328	Macrophages	Macrophages	GO:0032642	regulation of chemokine production	4/93	104/18870	0.00174559404965059	0.024788609756411	0.0200229173693314	972/64581/3606/9314	4
329	Macrophages	Macrophages	GO:0032602	chemokine production	4/93	105/18870	0.00180796116755331	0.024788609756411	0.0200229173693314	972/64581/3606/9314	4
330	Macrophages	Macrophages	GO:0002357	defense response to tumor cell	2/93	13/18870	0.00180920415860273	0.024788609756411	0.0200229173693314	51225/9314	2
331	Macrophages	Macrophages	GO:0035589	G protein-coupled purinergic nucleotide receptor signaling pathway	2/93	13/18870	0.00180920415860273	0.024788609756411	0.0200229173693314	2857/5031	2
332	Macrophages	Macrophages	GO:0043379	memory T cell differentiation	2/93	13/18870	0.00180920415860273	0.024788609756411	0.0200229173693314	3122/10875	2
333	Macrophages	Macrophages	GO:0051132	NK T cell activation	2/93	13/18870	0.00180920415860273	0.024788609756411	0.0200229173693314	3717/3606	2
334	Macrophages	Macrophages	GO:0070234	positive regulation of T cell apoptotic process	2/93	13/18870	0.00180920415860273	0.024788609756411	0.0200229173693314	3620/10018	2
335	Macrophages	Macrophages	GO:0045580	regulation of T cell differentiation	5/93	181/18870	0.00202079856418697	0.0274967970147648	0.0222104466510278	972/3122/10875/3111/3606	5
336	Macrophages	Macrophages	GO:0045348	positive regulation of MHC class II biosynthetic process	2/93	14/18870	0.00210397874765432	0.0278600675779998	0.022503877244427	3717/5993	2
337	Macrophages	Macrophages	GO:0046598	positive regulation of viral entry into host cell	2/93	14/18870	0.00210397874765432	0.0278600675779998	0.022503877244427	972/920	2
338	Macrophages	Macrophages	GO:0075294	positive regulation by symbiont of entry into host	2/93	14/18870	0.00210397874765432	0.0278600675779998	0.022503877244427	972/920	2
339	Macrophages	Macrophages	GO:0090715	immunological memory formation process	2/93	14/18870	0.00210397874765432	0.0278600675779998	0.022503877244427	3122/10875	2
340	Macrophages	Macrophages	GO:0001659	temperature homeostasis	5/93	183/18870	0.00211989721437993	0.027883714693144	0.0225229781233067	3717/3606/5925/216/9658	5
341	Macrophages	Macrophages	GO:0032868	response to insulin	6/93	269/18870	0.00214833485504441	0.0280706269470372	0.0226739558768716	6772/8743/4149/5286/5925/55625	6
342	Macrophages	Macrophages	GO:0002699	positive regulation of immune effector process	6/93	270/18870	0.0021885830313218	0.0284083836894599	0.0229467777660748	972/3122/3109/64581/3606/2209	6
343	Macrophages	Macrophages	GO:0097696	receptor signaling pathway via STAT	5/93	188/18870	0.00238313792253502	0.0307315759553045	0.024823328618631	6772/3717/3606/10019/3280	5
344	Macrophages	Macrophages	GO:0001787	natural killer cell proliferation	2/93	15/18870	0.0024198962776376	0.0310029568557077	0.0250425356414445	3717/3606	2
345	Macrophages	Macrophages	GO:0018108	peptidyl-tyrosine phosphorylation	6/93	276/18870	0.00244217084933843	0.0310864715209337	0.0251099943354729	972/920/3717/3606/2209/3280	6
346	Macrophages	Macrophages	GO:1901653	cellular response to peptide	7/93	374/18870	0.00249946654762875	0.0316022182663036	0.025526587059612	6772/3717/3164/4149/5286/5925/55625	7
347	Macrophages	Macrophages	GO:0018212	peptidyl-tyrosine modification	6/93	278/18870	0.0025314326918374	0.0316022182663036	0.025526587059612	972/920/3717/3606/2209/3280	6
348	Macrophages	Macrophages	GO:0051402	neuron apoptotic process	6/93	278/18870	0.0025314326918374	0.0316022182663036	0.025526587059612	558/4671/3717/4149/10018/5925	6
349	Macrophages	Macrophages	GO:0031349	positive regulation of defense response	8/93	480/18870	0.00254675757949431	0.0316022182663036	0.025526587059612	64581/4332/4671/3606/2209/3620/3957/3665	8
350	Macrophages	Macrophages	GO:0051770	positive regulation of nitric-oxide synthase biosynthetic process	2/93	16/18870	0.00275674572260899	0.0335728004695433	0.0271183183028189	6772/3717	2
351	Macrophages	Macrophages	GO:0070230	positive regulation of lymphocyte apoptotic process	2/93	16/18870	0.00275674572260899	0.0335728004695433	0.0271183183028189	3620/10018	2
352	Macrophages	Macrophages	GO:2000318	positive regulation of T-helper 17 type immune response	2/93	16/18870	0.00275674572260899	0.0335728004695433	0.0271183183028189	64581/3717	2
353	Macrophages	Macrophages	GO:0048469	cell maturation	5/93	195/18870	0.00279064332336802	0.0335728004695433	0.0271183183028189	558/64581/712/5925/3280	5
354	Macrophages	Macrophages	GO:2000116	regulation of cysteine-type endopeptidase activity	5/93	195/18870	0.00279064332336802	0.0335728004695433	0.0271183183028189	64581/4671/3717/8743/9314	5
355	Macrophages	Macrophages	GO:0002718	regulation of cytokine production involved in immune response	4/93	120/18870	0.00293778371898238	0.0347273337557421	0.0280508887380657	972/558/64581/3606	4
356	Macrophages	Macrophages	GO:0071346	cellular response to type II interferon	4/93	120/18870	0.00293778371898238	0.0347273337557421	0.0280508887380657	3113/6772/3717/2633	4
357	Macrophages	Macrophages	GO:0045428	regulation of nitric oxide biosynthetic process	3/93	58/18870	0.00293941446386666	0.0347273337557421	0.0280508887380657	64581/3717/9314	3
358	Macrophages	Macrophages	GO:0048268	clathrin coat assembly	2/93	17/18870	0.00311431758419792	0.0361858102166682	0.0292289682652843	115548/5286	2
359	Macrophages	Macrophages	GO:0060253	negative regulation of glial cell proliferation	2/93	17/18870	0.00311431758419792	0.0361858102166682	0.0292289682652843	5925/3280	2
360	Macrophages	Macrophages	GO:0002367	cytokine production involved in immune response	4/93	122/18870	0.00311788532024004	0.0361858102166682	0.0292289682652843	972/558/64581/3606	4
361	Macrophages	Macrophages	GO:0001961	positive regulation of cytokine-mediated signaling pathway	3/93	60/18870	0.00323685565626352	0.0367029667230341	0.0296466997191952	972/558/3665	3
362	Macrophages	Macrophages	GO:0002763	positive regulation of myeloid leukocyte differentiation	3/93	60/18870	0.00323685565626352	0.0367029667230341	0.0296466997191952	972/920/5925	3
363	Macrophages	Macrophages	GO:0070228	regulation of lymphocyte apoptotic process	3/93	60/18870	0.00323685565626352	0.0367029667230341	0.0296466997191952	972/3620/10018	3
364	Macrophages	Macrophages	GO:0080164	regulation of nitric oxide metabolic process	3/93	60/18870	0.00323685565626352	0.0367029667230341	0.0296466997191952	64581/3717/9314	3
365	Macrophages	Macrophages	GO:0060263	regulation of respiratory burst	2/93	18/18870	0.0034924038819398	0.0391506412447001	0.031623800701297	64581/3494	2
366	Macrophages	Macrophages	GO:0090713	immunological memory process	2/93	18/18870	0.0034924038819398	0.0391506412447001	0.031623800701297	3122/10875	2
367	Macrophages	Macrophages	GO:0032731	positive regulation of interleukin-1 beta production	3/93	62/18870	0.00355212542032774	0.0395951607587945	0.0319828598654547	64581/4671/3717	3
368	Macrophages	Macrophages	GO:0032623	interleukin-2 production	3/93	63/18870	0.00371654849147199	0.0409650847691298	0.033089411444214	64581/920/2633	3
369	Macrophages	Macrophages	GO:0032663	regulation of interleukin-2 production	3/93	63/18870	0.00371654849147199	0.0409650847691298	0.033089411444214	64581/920/2633	3
370	Macrophages	Macrophages	GO:0002366	leukocyte activation involved in immune response	6/93	301/18870	0.00374356993817514	0.041033686044553	0.0331448238970594	972/3122/10875/3109/1880/3606	6
371	Macrophages	Macrophages	GO:0030225	macrophage differentiation	3/93	64/18870	0.00388554984623808	0.0417203518339762	0.0336994759125243	920/714/5925	3
372	Macrophages	Macrophages	GO:0048524	positive regulation of viral process	3/93	64/18870	0.00388554984623808	0.0417203518339762	0.0336994759125243	972/558/920	3
373	Macrophages	Macrophages	GO:0045346	regulation of MHC class II biosynthetic process	2/93	19/18870	0.00389079814366529	0.0417203518339762	0.0336994759125243	3717/5993	2
374	Macrophages	Macrophages	GO:0098543	detection of other organism	2/93	19/18870	0.00389079814366529	0.0417203518339762	0.0336994759125243	64581/4671	2
375	Macrophages	Macrophages	GO:0045621	positive regulation of lymphocyte differentiation	4/93	130/18870	0.00391376020907569	0.0417397237432774	0.0337151235080546	972/3122/558/3606	4
376	Macrophages	Macrophages	GO:0002263	cell activation involved in immune response	6/93	305/18870	0.00399201576251713	0.0423454145131522	0.0342043682198695	972/3122/10875/3109/1880/3606	6
377	Macrophages	Macrophages	GO:0030218	erythrocyte differentiation	4/93	131/18870	0.00402203062456974	0.0424356493169844	0.0342772550835833	6772/3717/10019/5925	4
378	Macrophages	Macrophages	GO:0030888	regulation of B cell proliferation	3/93	65/18870	0.00405916797666602	0.0425996724359684	0.0344097442142909	972/1880/4332	3
379	Macrophages	Macrophages	GO:0042531	positive regulation of tyrosine phosphorylation of STAT protein	3/93	66/18870	0.00423744048542327	0.0436012298266757	0.0352187488769904	3717/3606/3280	3
380	Macrophages	Macrophages	GO:0006670	sphingosine metabolic process	2/93	20/18870	0.00430929539594615	0.0436012298266757	0.0352187488769904	27163/81537	2
381	Macrophages	Macrophages	GO:0045342	MHC class II biosynthetic process	2/93	20/18870	0.00430929539594615	0.0436012298266757	0.0352187488769904	3717/5993	2
382	Macrophages	Macrophages	GO:0051767	nitric-oxide synthase biosynthetic process	2/93	20/18870	0.00430929539594615	0.0436012298266757	0.0352187488769904	6772/3717	2
383	Macrophages	Macrophages	GO:0051769	regulation of nitric-oxide synthase biosynthetic process	2/93	20/18870	0.00430929539594615	0.0436012298266757	0.0352187488769904	6772/3717	2
384	Macrophages	Macrophages	GO:0072567	chemokine (C-X-C motif) ligand 2 production	2/93	20/18870	0.00430929539594615	0.0436012298266757	0.0352187488769904	972/9314	2
385	Macrophages	Macrophages	GO:2000341	regulation of chemokine (C-X-C motif) ligand 2 production	2/93	20/18870	0.00430929539594615	0.0436012298266757	0.0352187488769904	972/9314	2
386	Macrophages	Macrophages	GO:0060760	positive regulation of response to cytokine stimulus	3/93	67/18870	0.00442040409531534	0.0444972310206998	0.0359424908716833	972/558/3665	3
387	Macrophages	Macrophages	GO:0001780	neutrophil homeostasis	2/93	21/18870	0.00474769215459681	0.0475492214264949	0.0384077260061959	558/10019	2
388	Macrophages	Macrophages	GO:0001906	cell killing	5/93	223/18870	0.00493494946918354	0.0491750267813087	0.0397209648928436	3122/64581/3606/2209/2633	5
389	Macrophages	Macrophages	GO:0006081	cellular aldehyde metabolic process	3/93	70/18870	0.00499779575945812	0.0495510102181451	0.0400246642677577	217/216/3417	3
390	Malignant.cells	Malignant	GO:0008544	epidermis development	52/707	385/18870	8.67277282072493e-16	4.0389103026116e-12	3.56314024413573e-12	51806/1364/6820/11005/1475/6692/79755/9076/3866/6707/29841/84518/375791/677/3713/57822/6698/6704/6705/427/6768/3280/6699/2171/144501/1474/6703/3868/2012/8456/5017/1382/54345/79152/5493/5650/2355/3854/4646/23764/10628/8796/6278/301/6662/7357/388533/4851/10626/84283/836/360	52
391	Malignant.cells	Malignant	GO:0009913	epidermal cell differentiation	36/707	245/18870	2.12420718870756e-12	4.94621643890554e-09	4.36356876711873e-09	6820/11005/1475/6707/29841/84518/677/3713/6698/6704/6705/427/6768/3280/6699/144501/6703/3868/8456/5017/79152/5493/2355/3854/4646/23764/10628/8796/6278/301/7357/4851/10626/84283/836/360	36
392	Malignant.cells	Malignant	GO:0043588	skin development	40/707	317/18870	1.7526690907866e-11	2.35456322472652e-08	2.07720359077057e-08	1364/11005/1475/9076/57561/6707/29841/84518/375791/677/3713/57822/6698/6704/6705/427/6768/6699/144501/6703/3868/8456/5017/54345/79152/5493/2355/3854/10628/8796/6278/301/6662/7357/4851/10626/84283/836/27245/360	40
393	Malignant.cells	Malignant	GO:0030216	keratinocyte differentiation	29/707	177/18870	2.02238627848531e-11	2.35456322472652e-08	2.07720359077057e-08	1475/6707/29841/84518/677/3713/6698/6704/6705/427/6768/6699/144501/6703/3868/8456/5493/2355/3854/10628/8796/6278/301/7357/4851/10626/84283/836/360	29
394	Malignant.cells	Malignant	GO:0001666	response to hypoxia	36/707	298/18870	6.18777455484623e-10	5.76329322038378e-07	5.08439665001365e-07	5366/112399/10397/54541/6659/677/5230/51129/7412/665/768/5228/4151/30001/4929/133/2355/6513/29923/3099/6095/100133941/7852/9520/5327/4880/4851/5163/3162/836/114990/7097/360/4193/54583/4524	36
395	Malignant.cells	Malignant	GO:0036293	response to decreased oxygen levels	37/707	315/18870	7.8984382489217e-10	6.13050448753806e-07	5.40835166413007e-07	5366/112399/10397/54541/6659/677/5230/51129/7412/665/768/5228/4151/30001/4929/133/2355/6657/6513/29923/3099/6095/100133941/7852/9520/5327/4880/4851/5163/3162/836/114990/7097/360/4193/54583/4524	37
396	Malignant.cells	Malignant	GO:0006066	alcohol metabolic process	40/707	373/18870	2.41096069046364e-09	1.60397770506988e-06	1.41503452253828e-06	222/3418/9249/6820/2222/6338/7108/427/1545/79153/3638/6307/195814/3157/2053/8613/2710/8542/217/131/7436/130367/51477/1056/8608/80271/51478/1593/6713/3422/79644/6721/1050/220/441282/3949/9420/23461/6770/5028	40
397	Malignant.cells	Malignant	GO:0070482	response to oxygen levels	37/707	343/18870	8.24152739066948e-09	4.79759913229347e-06	4.23245807970828e-06	5366/112399/10397/54541/6659/677/5230/51129/7412/665/768/5228/4151/30001/4929/133/2355/6657/6513/29923/3099/6095/100133941/7852/9520/5327/4880/4851/5163/3162/836/114990/7097/360/4193/54583/4524	37
398	Malignant.cells	Malignant	GO:0019730	antimicrobial humoral response	20/707	133/18870	1.16879953455622e-07	6.04788825825369e-05	5.33546734897419e-05	6280/11005/6590/6170/6700/1672/6283/602/26525/5650/3494/85480/10563/10406/6372/6278/57115/5646/3507/2919	20
399	Malignant.cells	Malignant	GO:1902652	secondary alcohol metabolic process	20/707	150/18870	8.52854806947135e-07	0.000381804139619472	0.00033682889525328	3418/6820/2222/7108/3638/6307/3157/2053/8542/7436/51478/1593/6713/3422/6721/1050/3949/9420/23461/6770	20
400	Malignant.cells	Malignant	GO:0050900	leukocyte migration	36/707	396/18870	9.39390267421775e-07	0.000381804139619472	0.00033682889525328	6280/6279/2013/1525/284340/5764/57402/50848/57126/7412/1907/6283/5228/4814/50512/6364/4067/1893/146433/51676/3965/51561/10563/4920/6372/6278/301/3383/51157/7852/80270/57509/9420/9466/3162/2919	36
401	Malignant.cells	Malignant	GO:0010001	glial cell differentiation	27/707	252/18870	9.83819986135637e-07	0.000381804139619472	0.00033682889525328	6280/6279/6692/5764/10397/6659/3398/3280/9572/2065/26227/8613/79152/3459/6774/4067/146433/6657/4920/7852/6662/80045/2824/3949/4851/1031/7097	27
402	Malignant.cells	Malignant	GO:0008203	cholesterol metabolic process	19/707	140/18870	1.2156262102702e-06	0.000432655292748258	0.000381689953459185	6820/2222/7108/3638/6307/3157/2053/8542/7436/51478/1593/6713/3422/6721/1050/3949/9420/23461/6770	19
403	Malignant.cells	Malignant	GO:0016125	sterol metabolic process	20/707	154/18870	1.30066010274331e-06	0.000432655292748258	0.000381689953459185	6820/2222/7108/1545/3638/6307/3157/2053/8542/7436/51478/1593/6713/3422/6721/1050/3949/9420/23461/6770	20
404	Malignant.cells	Malignant	GO:0008202	steroid metabolic process	31/707	327/18870	2.23725544651811e-06	0.000691641466733146	0.000610168426626464	6820/2222/6338/7108/427/1545/3638/9572/6307/3157/2053/133/8542/7436/8608/51478/1593/6713/3422/6095/79644/6721/1050/80270/441282/3949/5205/9420/6715/23461/6770	31
405	Malignant.cells	Malignant	GO:0061436	establishment of skin barrier	9/707	33/18870	2.37626443369773e-06	0.000691641466733146	0.000610168426626464	1364/9076/29841/375791/57822/3868/79152/7357/84283	9
406	Malignant.cells	Malignant	GO:0032496	response to lipopolysaccharide	32/707	348/18870	2.95598302136122e-06	0.000809765466498777	0.000714377816245996	6280/6279/57402/6590/9076/59307/4258/7412/9572/4792/10221/10318/26525/133/4067/56300/2355/3965/10563/6372/6278/3656/2634/7056/4851/3248/148022/3620/836/7097/2919/23097	32
407	Malignant.cells	Malignant	GO:0002237	response to molecule of bacterial origin	33/707	369/18870	3.78972154668623e-06	0.000980485180162099	0.000864987321445402	6280/6279/57402/6590/9076/59307/4258/7412/9572/4792/10221/10318/26525/133/4067/56300/2355/3965/10563/100133941/6372/6278/3656/2634/7056/4851/3248/148022/3620/836/7097/2919/23097	33
408	Malignant.cells	Malignant	GO:0030595	leukocyte chemotaxis	25/707	240/18870	4.09482236361911e-06	0.000999424801348318	0.0008816959189138	6280/6279/1525/284340/5764/57402/1907/6283/5228/4814/6364/4067/146433/3965/51561/10563/6372/6278/301/51157/7852/80270/57509/9420/2919	25
409	Malignant.cells	Malignant	GO:0042063	gliogenesis	31/707	338/18870	4.44207036101508e-06	0.000999424801348318	0.0008816959189138	6280/6279/6692/5764/10397/1030/6659/3398/3280/9572/2065/26227/8613/79152/3459/6774/4067/146433/6657/4920/301/7074/7852/6662/80045/2824/3949/4851/1031/5028/7097	31
410	Malignant.cells	Malignant	GO:0010631	epithelial cell migration	33/707	372/18870	4.50674701058937e-06	0.000999424801348318	0.0008816959189138	3315/4070/6280/57111/2013/5764/8766/1545/1907/2752/6283/3868/1647/54345/8613/3397/634/55466/5613/10563/91862/5176/301/8503/51157/5646/6662/4851/2821/10769/3162/64218/6286	33
411	Malignant.cells	Malignant	GO:0090132	epithelium migration	33/707	375/18870	5.3468980739132e-06	0.00112562199584608	0.000993027508060811	3315/4070/6280/57111/2013/5764/8766/1545/1907/2752/6283/3868/1647/54345/8613/3397/634/55466/5613/10563/91862/5176/301/8503/51157/5646/6662/4851/2821/10769/3162/64218/6286	33
412	Malignant.cells	Malignant	GO:0060326	cell chemotaxis	30/707	325/18870	5.55922394340987e-06	0.00112562199584608	0.000993027508060811	3315/6280/6279/1525/284340/5764/57402/7412/1907/6283/5228/4814/6364/4067/146433/3965/51561/10563/6372/6278/301/7074/51157/7852/80270/57509/4851/9420/4015/2919	30
413	Malignant.cells	Malignant	GO:0090130	tissue migration	33/707	380/18870	7.07325032902019e-06	0.00137250528259363	0.00121082877342832	3315/4070/6280/57111/2013/5764/8766/1545/1907/2752/6283/3868/1647/54345/8613/3397/634/55466/5613/10563/91862/5176/301/8503/51157/5646/6662/4851/2821/10769/3162/64218/6286	33
414	Malignant.cells	Malignant	GO:0043542	endothelial cell migration	27/707	284/18870	9.48780555822729e-06	0.00176738841938658	0.00155919600394784	3315/6280/2013/5764/1545/1907/2752/6283/1647/54345/8613/3397/634/55466/5613/10563/5176/301/8503/51157/5646/4851/2821/10769/3162/64218/6286	27
415	Malignant.cells	Malignant	GO:0051090	regulation of DNA-binding transcription factor activity	34/707	406/18870	1.11957000462621e-05	0.00200532211982471	0.00176910191419275	6280/6279/1029/26471/8553/59307/3398/1545/3280/6283/4792/602/10221/54101/8613/3397/6911/6774/3303/11261/3965/55502/79092/4922/51341/9252/3656/64581/148022/3162/7186/7097/54583/219790	34
416	Malignant.cells	Malignant	GO:0001667	ameboidal-type cell migration	39/707	497/18870	1.18571978837408e-05	0.0020133306501191	0.00177616706653591	3315/4070/6280/57111/2013/5764/7763/8766/10509/393/1545/1907/2752/6283/3868/1647/54345/8613/3397/634/55897/55466/5613/10563/91862/5176/301/8503/51157/5646/6662/10507/4851/2821/57556/10769/3162/64218/6286	39
417	Malignant.cells	Malignant	GO:0031424	keratinization	13/707	83/18870	1.21050586650923e-05	0.0020133306501191	0.00177616706653591	6707/84518/3713/6698/6704/6705/6699/144501/6703/3868/5493/3854/84283	13
418	Malignant.cells	Malignant	GO:0006959	humoral immune response	25/707	258/18870	1.45427192720452e-05	0.00233536012585912	0.00206026255240626	6280/11005/55061/6590/6170/6700/1672/6283/29760/602/26525/1675/5650/3494/85480/10563/10406/6372/6278/57115/5646/3507/4851/2821/2919	25
419	Malignant.cells	Malignant	GO:0052547	regulation of peptidase activity	28/707	312/18870	1.90698098353782e-05	0.00296027014677854	0.00261156027324495	1364/6280/6279/1476/144568/11005/1475/5366/112399/5275/64063/1944/83595/6318/6774/4067/1893/6317/6657/27113/3965/6478/1992/5176/64581/83874/1520/4217	28
420	Malignant.cells	Malignant	GO:0071456	cellular response to hypoxia	17/707	147/18870	3.72397520848379e-05	0.0055943717890029	0.00493537359548802	5366/112399/10397/677/5230/665/30001/29923/6095/9520/4851/5163/3162/114990/360/4193/54583	17
421	Malignant.cells	Malignant	GO:0006935	chemotaxis	36/707	468/18870	3.88796515551503e-05	0.00565820429038547	0.00499168684275499	3315/6280/6279/10457/1525/284340/5764/57402/1672/10509/7412/1907/6283/5228/4814/6364/4067/146433/3965/51561/10563/6372/6278/301/7074/51157/7852/80270/10507/57509/4851/9420/57556/4015/64218/2919	36
422	Malignant.cells	Malignant	GO:0042330	taxis	36/707	470/18870	4.24884260885329e-05	0.0059960181907363	0.00528970740106998	3315/6280/6279/10457/1525/284340/5764/57402/1672/10509/7412/1907/6283/5228/4814/6364/4067/146433/3965/51561/10563/6372/6278/301/7074/51157/7852/80270/10507/57509/4851/9420/57556/4015/64218/2919	36
423	Malignant.cells	Malignant	GO:0051092	positive regulation of NF-kappaB transcription factor activity	17/707	150/18870	4.82597879690846e-05	0.00643405782749748	0.00567614744091468	6280/6279/6283/54101/6774/3303/3965/79092/4922/51341/9252/3656/64581/148022/7186/7097/219790	17
424	Malignant.cells	Malignant	GO:0002544	chronic inflammatory response	6/707	19/18870	4.835559887533e-05	0.00643405782749748	0.00567614744091468	6280/6279/7412/10563/8876/3620	6
425	Malignant.cells	Malignant	GO:0061844	antimicrobial humoral immune response mediated by antimicrobial peptide	12/707	83/18870	5.89392454129067e-05	0.00734286740951337	0.00647790230876681	6280/11005/6170/1672/6283/5650/85480/10563/6372/6278/57115/2919	12
426	Malignant.cells	Malignant	GO:2000108	positive regulation of leukocyte apoptotic process	7/707	28/18870	5.98324807879364e-05	0.00734286740951337	0.00647790230876681	1029/338442/4067/3965/301/10018/3620	7
427	Malignant.cells	Malignant	GO:0001659	temperature homeostasis	19/707	183/18870	5.99160321154194e-05	0.00734286740951337	0.00647790230876681	8878/57561/2628/1907/2171/3934/9572/51316/7376/3397/10912/6774/3226/7852/7090/51043/10874/4851/3033	19
428	Malignant.cells	Malignant	GO:0048872	homeostasis of number of cells	27/707	316/18870	6.26704705863768e-05	0.00748349696207069	0.00660196617270253	5366/6659/677/6338/6700/3398/338442/8456/4151/6774/4067/3303/2355/3965/6372/301/51341/10018/6662/604/4851/60682/2821/3162/836/55808/10365	27
429	Malignant.cells	Malignant	GO:0006694	steroid biosynthetic process	19/707	184/18870	6.452588665986e-05	0.0075124263543742	0.0066274877798272	2222/7108/427/3638/9572/6307/3157/133/51478/1593/6713/3422/79644/6721/80270/441282/9420/6715/6770	19
430	Malignant.cells	Malignant	GO:0071384	cellular response to corticosteroid stimulus	10/707	60/18870	7.07822609642414e-05	0.00803982900757249	0.00709276417313053	54541/677/6338/114907/1545/6337/5176/301/10018/6715	10
431	Malignant.cells	Malignant	GO:0006721	terpenoid metabolic process	13/707	98/18870	7.34967513187874e-05	0.00814938978313316	0.00718941905757461	9249/2222/59342/1545/195814/1382/3157/131/1056/8608/220/441282/6715	13
432	Malignant.cells	Malignant	GO:0097530	granulocyte migration	17/707	156/18870	7.92522509479308e-05	0.00858320308522125	0.00757213061076558	6280/6279/2013/1525/284340/57402/57126/1907/6283/6364/146433/51561/10563/6372/6278/301/2919	17
433	Malignant.cells	Malignant	GO:0010721	negative regulation of cell development	25/707	287/18870	8.52104300285084e-05	0.00901874937824463	0.00795637101438441	5764/1030/3398/10509/393/3280/9572/10221/634/6911/4067/301/53335/1050/604/10507/51043/4880/3949/4851/441478/10766/57556/64218/56963	25
434	Malignant.cells	Malignant	GO:0036294	cellular response to decreased oxygen levels	17/707	158/18870	9.29140464053902e-05	0.0095340857922963	0.00841100253095678	5366/112399/10397/677/5230/665/30001/29923/6095/9520/4851/5163/3162/114990/360/4193/54583	17
435	Malignant.cells	Malignant	GO:0048708	astrocyte differentiation	12/707	87/18870	9.41739202159394e-05	0.0095340857922963	0.00841100253095678	6280/6279/3398/3280/9572/8613/3459/6774/4920/6662/3949/4851	12
436	Malignant.cells	Malignant	GO:0071621	granulocyte chemotaxis	15/707	130/18870	0.000107920867648901	0.0106933506519347	0.00943370988653213	6280/6279/1525/284340/57402/1907/6283/6364/146433/51561/10563/6372/6278/301/2919	15
437	Malignant.cells	Malignant	GO:0002274	myeloid leukocyte activation	22/707	241/18870	0.000113463228555035	0.0110082969871	0.00971155660198031	10397/6338/3460/57126/5971/1907/6283/9572/3459/4067/85480/3965/399/6095/6372/301/914/1050/3949/148022/4495/7097	22
438	Malignant.cells	Malignant	GO:0042742	defense response to bacterium	27/707	330/18870	0.000129718432373956	0.0120819747913102	0.0106587587695905	6280/6279/11005/57402/6590/6170/6338/6700/1672/3934/6283/602/51316/6364/163351/5650/3494/51552/51561/10563/10406/6372/57115/3507/2634/9466/7097	27
439	Malignant.cells	Malignant	GO:0048545	response to steroid hormone	27/707	330/18870	0.000129718432373956	0.0120819747913102	0.0106587587695905	1364/3557/54541/9076/677/6338/114907/1545/9572/21/133/3303/6337/2355/10628/7035/5176/301/51341/10018/9420/2821/6715/836/4015/7097/4193	27
440	Malignant.cells	Malignant	GO:0006720	isoprenoid metabolic process	15/707	133/18870	0.000139749808654535	0.0125854026961205	0.0111028845592845	9249/2222/59342/1545/195814/1382/3157/131/1056/8608/3422/79644/220/441282/6715	15
441	Malignant.cells	Malignant	GO:0032733	positive regulation of interleukin-10 production	8/707	42/18870	0.000142337639630426	0.0125854026961205	0.0111028845592845	602/54502/6774/85480/3965/51561/64581/7097	8
442	Malignant.cells	Malignant	GO:0050673	epithelial cell proliferation	35/707	480/18870	0.000143230908931584	0.0125854026961205	0.0111028845592845	4070/26471/5764/1030/9076/283131/677/3398/3280/9572/2524/5228/195814/5017/79152/634/6774/1893/6657/130367/5613/91862/1992/80004/5176/51157/6662/6495/1749/4851/441478/9420/3162/10522/8805	35
443	Malignant.cells	Malignant	GO:1903131	mononuclear cell differentiation	35/707	481/18870	0.000149105046874273	0.0128284888923885	0.0113173360186685	11005/7163/6659/677/8581/3398/7412/5971/8544/29760/8456/602/639/6774/4067/146433/2355/3965/4189/51561/8876/399/6095/301/914/51341/3561/8503/604/916/51043/441478/4495/64218/64421	35
444	Malignant.cells	Malignant	GO:0031960	response to corticosteroid	16/707	149/18870	0.000151506740193551	0.0128284888923885	0.0113173360186685	3557/54541/9076/677/6338/114907/1545/21/133/6337/2355/5176/301/10018/6715/836	16
445	Malignant.cells	Malignant	GO:0050678	regulation of epithelial cell proliferation	31/707	407/18870	0.000157452675071332	0.0130938769251284	0.0115514622331468	4070/26471/5764/1030/9076/283131/677/3280/9572/2524/5228/5017/79152/634/6774/1893/6657/130367/91862/80004/5176/51157/6662/6495/1749/4851/441478/9420/3162/10522/8805	31
446	Malignant.cells	Malignant	GO:0050920	regulation of chemotaxis	21/707	232/18870	0.000181154198912808	0.0148006158655605	0.0130571530629121	3315/284340/5764/57402/10509/1907/5228/4067/146433/3965/51561/10563/6278/7074/51157/7852/10507/57509/4851/57556/64218	21
447	Malignant.cells	Malignant	GO:0050729	positive regulation of inflammatory response	16/707	152/18870	0.000191133368280348	0.0153466913117514	0.0135389026569546	6280/6279/26471/283131/4258/6283/4792/4814/10318/85480/51561/1050/3949/3620/7097/241	16
448	Malignant.cells	Malignant	GO:0010952	positive regulation of peptidase activity	17/707	170/18870	0.000227088807122966	0.017924619911384	0.0158131599322201	1364/6280/6279/5366/112399/64063/1944/83595/6774/4067/6317/27113/3965/64581/83874/1520/4217	17
449	Malignant.cells	Malignant	GO:0045687	positive regulation of glial cell differentiation	8/707	45/18870	0.000235448246359161	0.0182747080549102	0.0161220088691194	6692/5764/3398/3280/146433/7852/4851/7097	8
450	Malignant.cells	Malignant	GO:1903706	regulation of hemopoiesis	31/707	417/18870	0.000241694865735842	0.0182955794929697	0.0161404217219264	11005/5764/6659/677/3398/8456/4792/10221/639/634/6774/4067/146433/3303/5916/3965/51561/8876/399/4920/301/914/3561/1050/604/51043/4211/441478/60682/10766/4015	31
451	Malignant.cells	Malignant	GO:0030856	regulation of epithelial cell differentiation	17/707	171/18870	0.000243574388783363	0.0182955794929697	0.0161404217219264	694/6820/1030/29841/677/50848/3280/8456/634/55897/5613/23764/100133941/6662/4851/10626/360	17
452	Malignant.cells	Malignant	GO:0007159	leukocyte cell-cell adhesion	31/707	419/18870	0.000262714965284605	0.0194200570369905	0.0171324395907404	6280/6279/10457/6659/50848/57126/7412/3280/4690/10318/50512/634/3117/4067/1326/3965/51561/8876/399/100133941/92196/301/3383/3561/604/916/10507/51043/441478/3620/836	31
453	Malignant.cells	Malignant	GO:0002262	myeloid cell homeostasis	17/707	173/18870	0.000279690637708076	0.0203518640594767	0.017954482877872	677/6338/3398/338442/4151/6774/4067/3303/301/51341/10018/604/60682/2821/3162/836/10365	17
454	Malignant.cells	Malignant	GO:0051384	response to glucocorticoid	14/707	127/18870	0.000293328504534017	0.0210158591633065	0.018540261590223	3557/54541/9076/677/114907/1545/21/133/2355/5176/301/10018/6715/836	14
455	Malignant.cells	Malignant	GO:0071453	cellular response to oxygen levels	17/707	174/18870	0.000299429856734054	0.0211279521637953	0.0186391504120098	5366/112399/10397/677/5230/665/30001/29923/6095/9520/4851/5163/3162/114990/360/4193/54583	17
456	Malignant.cells	Malignant	GO:0098773	skin epidermis development	14/707	128/18870	0.000318250307859695	0.0217683569248685	0.0192041176446915	1364/11005/9076/29841/375791/57822/3868/8456/54345/79152/6662/7357/4851/84283	14
457	Malignant.cells	Malignant	GO:0045765	regulation of angiogenesis	27/707	349/18870	0.000320447811769264	0.0217683569248685	0.0192041176446915	3315/694/10457/2013/11005/5230/51129/1944/1545/2752/5228/4814/1647/634/6774/133/1893/10563/3099/5176/7852/57556/10769/3162/64218/10365/54583	27
458	Malignant.cells	Malignant	GO:0097529	myeloid leukocyte migration	21/707	242/18870	0.00032252880133475	0.0217683569248685	0.0192041176446915	6280/6279/2013/1525/284340/57402/57126/1907/6283/5228/6364/4067/146433/51561/10563/4920/6372/6278/301/57509/2919	21
459	Malignant.cells	Malignant	GO:0042632	cholesterol homeostasis	12/707	100/18870	0.000358354512916575	0.0238408138093213	0.0210324460738856	3638/9572/29116/7376/2053/7851/6095/100133941/6721/3949/9420/23461	12
460	Malignant.cells	Malignant	GO:0055092	sterol homeostasis	12/707	101/18870	0.000393092282853816	0.024876891795867	0.0219464775559755	3638/9572/29116/7376/2053/7851/6095/100133941/6721/3949/9420/23461	12
461	Malignant.cells	Malignant	GO:0030098	lymphocyte differentiation	31/707	429/18870	0.000394207688497111	0.024876891795867	0.0219464775559755	11005/7163/6659/677/8581/3398/7412/5971/29760/8456/602/639/6774/2355/3965/4189/51561/8876/399/6095/301/914/51341/3561/8503/604/916/51043/441478/64218/64421	31
462	Malignant.cells	Malignant	GO:0120254	olefinic compound metabolic process	16/707	162/18870	0.000395201164713882	0.024876891795867	0.0219464775559755	9249/6338/1545/66002/195814/2053/133/131/1056/8608/158584/220/9415/441282/4051/6715	16
463	Malignant.cells	Malignant	GO:0016101	diterpenoid metabolic process	11/707	87/18870	0.000396858829180757	0.024876891795867	0.0219464775559755	9249/59342/1545/195814/1382/131/1056/8608/220/441282/6715	11
464	Malignant.cells	Malignant	GO:1901342	regulation of vasculature development	27/707	354/18870	0.000400637080672111	0.024876891795867	0.0219464775559755	3315/694/10457/2013/11005/5230/51129/1944/1545/2752/5228/4814/1647/634/6774/133/1893/10563/3099/5176/7852/57556/10769/3162/64218/10365/54583	27
465	Malignant.cells	Malignant	GO:0006991	response to sterol depletion	5/707	18/18870	0.000415250065061879	0.0254449941183312	0.0224476593343007	3638/4067/6721/55160/51043	5
466	Malignant.cells	Malignant	GO:0016052	carbohydrate catabolic process	16/707	163/18870	0.000423359955292829	0.0256050300233598	0.0225888435476133	26471/54541/226/5230/2524/55276/2710/6774/5500/230/2026/3099/3423/51341/79660/2821	16
467	Malignant.cells	Malignant	GO:0002294	CD4-positive, alpha-beta T cell differentiation involved in immune response	10/707	75/18870	0.000470099693659255	0.0276282555586823	0.0243737399151333	5971/602/6774/3965/51561/6095/301/604/51043/64218	10
468	Malignant.cells	Malignant	GO:0090559	regulation of membrane permeability	10/707	75/18870	0.000470099693659255	0.0276282555586823	0.0243737399151333	293/5366/50848/2139/665/3303/27113/9414/3099/10018	10
469	Malignant.cells	Malignant	GO:0007219	Notch signaling pathway	17/707	181/18870	0.000474610359608028	0.0276282555586823	0.0243737399151333	3880/4854/3280/4792/4100/55897/6774/113878/51341/6721/1050/6662/8470/6495/604/4851/441478	17
470	Malignant.cells	Malignant	GO:0071385	cellular response to glucocorticoid stimulus	8/707	50/18870	0.000497410906013142	0.0280670212841855	0.0247608205129067	54541/677/114907/1545/5176/301/10018/6715	8
471	Malignant.cells	Malignant	GO:0018149	peptide cross-linking	6/707	28/18870	0.000503453383028063	0.0280670212841855	0.0247608205129067	1475/3713/6698/6704/6699/301	6
472	Malignant.cells	Malignant	GO:0120161	regulation of cold-induced thermogenesis	15/707	150/18870	0.000520709187207098	0.0280670212841855	0.0247608205129067	57561/2628/2171/3934/9572/51316/7376/3397/10912/3226/7852/7090/51043/4851/3033	15
473	Malignant.cells	Malignant	GO:0090557	establishment of endothelial intestinal barrier	4/707	11/18870	0.000522273062877351	0.0280670212841855	0.0247608205129067	9076/50848/27134/9414	4
474	Malignant.cells	Malignant	GO:0002287	alpha-beta T cell activation involved in immune response	10/707	76/18870	0.00052348815807785	0.0280670212841855	0.0247608205129067	5971/602/6774/3965/51561/6095/301/604/51043/64218	10
475	Malignant.cells	Malignant	GO:0002293	alpha-beta T cell differentiation involved in immune response	10/707	76/18870	0.00052348815807785	0.0280670212841855	0.0247608205129067	5971/602/6774/3965/51561/6095/301/604/51043/64218	10
476	Malignant.cells	Malignant	GO:1901617	organic hydroxy compound biosynthetic process	21/707	251/18870	0.000524335591952789	0.0280670212841855	0.0247608205129067	2222/7108/427/3638/9572/6307/4929/3157/217/51477/80271/51478/1593/6713/3422/79644/6721/80270/9420/6770/5028	21
477	Malignant.cells	Malignant	GO:0043433	negative regulation of DNA-binding transcription factor activity	16/707	167/18870	0.000553934246677803	0.0289052395521984	0.0255002994862811	1029/26471/8553/59307/3398/1545/3280/4792/602/10221/3397/6911/11261/55502/3656/54583	16
478	Malignant.cells	Malignant	GO:0035148	tube formation	15/707	151/18870	0.000558615323104543	0.0289052395521984	0.0255002994862811	6692/8543/57822/6768/133/5916/10018/6662/6495/4851/836/10522/56963/79191/4524	15
479	Malignant.cells	Malignant	GO:0106106	cold-induced thermogenesis	15/707	151/18870	0.000558615323104543	0.0289052395521984	0.0255002994862811	57561/2628/2171/3934/9572/51316/7376/3397/10912/3226/7852/7090/51043/4851/3033	15
480	Malignant.cells	Malignant	GO:2001244	positive regulation of intrinsic apoptotic signaling pathway	9/707	64/18870	0.000602222750206983	0.0307900332555413	0.0271630708263458	6280/6279/26471/5366/4690/27113/53832/8876/10018	9
481	Malignant.cells	Malignant	GO:0034308	primary alcohol metabolic process	12/707	106/18870	0.000612479092479848	0.0307900332555413	0.0271630708263458	222/9249/6338/1545/79153/195814/217/131/1056/8608/220/441282	12
482	Malignant.cells	Malignant	GO:0003416	endochondral bone growth	6/707	29/18870	0.000614875046760863	0.0307900332555413	0.0271630708263458	1893/2355/5916/6662/2261/4880	6
483	Malignant.cells	Malignant	GO:0042572	retinol metabolic process	8/707	52/18870	0.000652855903931822	0.0320940306370198	0.0283134616991486	9249/1545/195814/131/1056/8608/220/441282	8
484	Malignant.cells	Malignant	GO:0042060	wound healing	30/707	423/18870	0.000659969312069978	0.0320940306370198	0.0283134616991486	1364/3315/9076/6707/128866/57822/50848/7103/2065/8613/5493/634/50808/4067/100506658/7035/301/83478/7852/64581/60681/7056/92421/5327/23173/128272/2192/9525/3162/5028	30
485	Malignant.cells	Malignant	GO:0021782	glial cell development	13/707	122/18870	0.000661590496275264	0.0320940306370198	0.0283134616991486	6280/6279/10397/6659/9572/26227/79152/3459/4067/4920/2824/3949/7097	13
486	Malignant.cells	Malignant	GO:0032613	interleukin-10 production	9/707	65/18870	0.000676182580950612	0.0321324722396633	0.0283473750102066	602/54502/6774/85480/3965/51561/64581/3620/7097	9
487	Malignant.cells	Malignant	GO:0032653	regulation of interleukin-10 production	9/707	65/18870	0.000676182580950612	0.0321324722396633	0.0283473750102066	602/54502/6774/85480/3965/51561/64581/3620/7097	9
488	Malignant.cells	Malignant	GO:0043367	CD4-positive, alpha-beta T cell differentiation	11/707	93/18870	0.000705612143787089	0.0331922803395603	0.0292823412780543	5971/602/6774/3965/51561/6095/301/3561/604/51043/64218	11
489	Malignant.cells	Malignant	GO:0045685	regulation of glial cell differentiation	10/707	79/18870	0.000714596039844673	0.0332787375755664	0.0293586141422501	6692/5764/3398/3280/9572/146433/7852/3949/4851/7097	10
490	Malignant.cells	Malignant	GO:0045862	positive regulation of proteolysis	26/707	350/18870	0.00075392833097806	0.0345801525748337	0.0305067268287865	1364/6280/6279/26471/5366/112399/64063/1944/10221/10318/83595/6774/4067/3303/6317/27113/3965/1050/64581/83874/127544/255488/1520/56963/4193/4217	26
491	Malignant.cells	Malignant	GO:0045682	regulation of epidermis development	9/707	66/18870	0.000757392218731594	0.0345801525748337	0.0305067268287865	6820/29841/677/3280/23764/4851/10626/84283/360	9
492	Malignant.cells	Malignant	GO:0046632	alpha-beta T cell differentiation	13/707	124/18870	0.00077200072570779	0.0347044582904174	0.0306163897488781	5971/602/639/6774/2355/3965/51561/6095/301/3561/604/51043/64218	13
493	Malignant.cells	Malignant	GO:0048844	artery morphogenesis	10/707	80/18870	0.000789807965788581	0.0347044582904174	0.0306163897488781	6659/4854/3280/5396/639/60681/6495/3949/4851/3248	10
494	Malignant.cells	Malignant	GO:0034101	erythrocyte homeostasis	14/707	140/18870	0.000789923250758909	0.0347044582904174	0.0306163897488781	677/6338/3398/4151/6774/4067/3303/51341/604/60682/2821/3162/836/10365	14
495	Malignant.cells	Malignant	GO:0070555	response to interleukin-1	14/707	140/18870	0.000789923250758909	0.0347044582904174	0.0306163897488781	3557/3280/9572/4792/6364/3965/6095/301/6662/9252/3656/2634/10365/4524	14
496	Malignant.cells	Malignant	GO:0071674	mononuclear cell migration	18/707	207/18870	0.000820049910037555	0.035541857421705	0.0313551460770803	284340/57402/50848/6283/6364/4067/1893/146433/51676/3965/10563/6278/301/3383/7852/80270/9420/9466	18
497	Malignant.cells	Malignant	GO:0001838	embryonic epithelial tube formation	13/707	125/18870	0.000832768134114825	0.035541857421705	0.0313551460770803	6692/8543/57822/6768/133/5916/6662/6495/836/10522/56963/79191/4524	13
498	Malignant.cells	Malignant	GO:0050873	brown fat cell differentiation	8/707	54/18870	0.000845270268348551	0.035541857421705	0.0313551460770803	4151/30001/51316/1050/6495/10124/51043/284207	8
499	Malignant.cells	Malignant	GO:0016126	sterol biosynthetic process	9/707	67/18870	0.000846372912778461	0.035541857421705	0.0313551460770803	2222/7108/3638/6307/3157/51478/6713/3422/6721	9
500	Malignant.cells	Malignant	GO:0060562	epithelial tube morphogenesis	25/707	334/18870	0.000848264832252666	0.035541857421705	0.0313551460770803	4070/6692/8543/57822/6768/3280/54345/55897/6911/133/51676/5916/5613/80004/7852/6662/6495/4851/441478/836/10522/388591/56963/79191/4524	25
501	Malignant.cells	Malignant	GO:0014013	regulation of gliogenesis	12/707	110/18870	0.000854775183858914	0.035541857421705	0.0313551460770803	6692/5764/1030/3398/3280/9572/4067/146433/7852/3949/4851/7097	12
502	Malignant.cells	Malignant	GO:1900027	regulation of ruffle assembly	6/707	31/18870	0.000894262948693135	0.0366636621612154	0.0323448059887716	4070/26751/64787/3383/83478/54869	6
503	Malignant.cells	Malignant	GO:0002688	regulation of leukocyte chemotaxis	13/707	126/18870	0.000897499997075061	0.0366636621612154	0.0323448059887716	284340/5764/57402/1907/5228/4067/146433/3965/51561/10563/6278/51157/57509	13
504	Malignant.cells	Malignant	GO:0055088	lipid homeostasis	16/707	175/18870	0.000920773995419954	0.0370405295692559	0.032677279682833	51129/3638/9572/29116/7376/21/2053/7851/6095/100133941/51099/6721/1050/3949/9420/23461	16
505	Malignant.cells	Malignant	GO:0002690	positive regulation of leukocyte chemotaxis	11/707	96/18870	0.000922632903163771	0.0370405295692559	0.032677279682833	284340/5764/57402/1907/5228/146433/3965/51561/10563/6278/51157	11
506	Malignant.cells	Malignant	GO:0016053	organic acid biosynthetic process	25/707	337/18870	0.00096307241247895	0.0383335745719185	0.0338180083302325	2628/4258/1907/2171/2752/3638/9572/2328/26227/7376/79152/634/124975/1593/301/220/58526/9415/80270/9420/6770/3620/162417/4524/241	25
507	Malignant.cells	Malignant	GO:0098868	bone growth	6/707	32/18870	0.00106618172610353	0.0420780364276621	0.0371213851648712	1893/2355/5916/6662/2261/4880	6
508	Malignant.cells	Malignant	GO:0002685	regulation of leukocyte migration	19/707	230/18870	0.00110270916497356	0.0425487360716145	0.0375366379728335	284340/5764/57402/1907/5228/6364/4067/1893/146433/3965/51561/10563/6278/301/3383/51157/57509/9466/3162	19
509	Malignant.cells	Malignant	GO:0045444	fat cell differentiation	20/707	248/18870	0.00111065306796603	0.0425487360716145	0.0375366379728335	1052/677/3398/3280/3638/9572/4151/30001/51316/4929/2355/201501/266977/6095/51341/1050/6495/10124/51043/284207	20
510	Malignant.cells	Malignant	GO:0046165	alcohol biosynthetic process	14/707	145/18870	0.0011146544558164	0.0425487360716145	0.0375366379728335	2222/7108/427/3638/6307/3157/51477/80271/51478/1593/3422/79644/6721/5028	14
511	Malignant.cells	Malignant	GO:0050921	positive regulation of chemotaxis	14/707	145/18870	0.0011146544558164	0.0425487360716145	0.0375366379728335	3315/284340/5764/57402/1907/5228/146433/3965/51561/10563/6278/7074/51157/7852	14
512	Malignant.cells	Malignant	GO:0022409	positive regulation of cell-cell adhesion	24/707	322/18870	0.0011310886611886	0.0428250397980105	0.0377803940489439	6659/2525/50848/7412/3280/4690/4680/8613/3117/4067/1326/6657/3965/51561/10563/8876/399/100133941/301/3561/604/916/51043/8728	24
513	Malignant.cells	Malignant	GO:0001523	retinoid metabolic process	10/707	84/18870	0.00115868025731583	0.043076565408247	0.0380022907876966	9249/59342/1545/195814/1382/131/1056/8608/220/441282	10
514	Malignant.cells	Malignant	GO:0002292	T cell differentiation involved in immune response	10/707	84/18870	0.00115868025731583	0.043076565408247	0.0380022907876966	5971/602/6774/3965/51561/6095/301/604/51043/64218	10
515	Malignant.cells	Malignant	GO:0019731	antibacterial humoral response	9/707	70/18870	0.00116548147765495	0.043076565408247	0.0380022907876966	11005/6590/6170/6700/1672/5650/3494/10406/3507	9
516	Malignant.cells	Malignant	GO:0019216	regulation of lipid metabolic process	25/707	342/18870	0.00118444723021751	0.0434328405600233	0.0383165979240692	3398/338442/427/2171/3638/9572/113791/7376/21/2053/634/133/11261/266977/6095/51099/301/6721/6662/2261/58526/3949/3248/5163/6770	25
517	Malignant.cells	Malignant	GO:0050863	regulation of T cell activation	27/707	381/18870	0.00121658700869946	0.043921460505833	0.0387476600825619	10457/11005/6659/7412/3280/4690/8456/639/634/3117/4067/1326/3965/51561/8876/399/100133941/92196/301/914/3561/604/916/51043/441478/3620/836	27
518	Malignant.cells	Malignant	GO:1901616	organic hydroxy compound catabolic process	8/707	57/18870	0.0012166348304171	0.043921460505833	0.0387476600825619	222/66002/2710/217/1593/79644/4051/4128	8
519	Malignant.cells	Malignant	GO:0031349	positive regulation of defense response	32/707	480/18870	0.0012451307685872	0.0446044153023891	0.0393501650995614	6280/6279/26471/57402/283131/4258/6283/9572/4792/4814/10318/54502/7100/4067/3303/5650/27293/85480/51561/1050/3656/64581/2634/92610/8638/3949/148022/4862/3620/7097/1520/241	32
520	Malignant.cells	Malignant	GO:0046631	alpha-beta T cell activation	16/707	181/18870	0.00131606030394743	0.0467854414922381	0.0412742737348881	5971/602/639/6774/28638/2355/3965/51561/6095/92196/301/3561/604/916/51043/64218	16
521	Malignant.cells	Malignant	GO:0030217	T cell differentiation	23/707	307/18870	0.00132776220250338	0.0468438528565019	0.0413258044367679	11005/6659/677/5971/8456/602/639/6774/2355/3965/51561/8876/399/6095/301/914/3561/8503/604/916/51043/441478/64218	23
522	Malignant.cells	Malignant	GO:0071496	cellular response to external stimulus	25/707	346/18870	0.00139195800334647	0.0487394618164247	0.0429981170325386	5366/1030/1824/50848/56270/7412/2752/1647/4929/58528/7100/4067/6513/441027/92196/6721/6662/9531/123/6715/8805/360/4193/4217/64121	25
523	Malignant.cells	Malignant	GO:0014015	positive regulation of gliogenesis	9/707	72/18870	0.00142761174932237	0.0492473179006984	0.0434461493770387	6692/5764/3398/3280/4067/146433/7852/4851/7097	9
524	Malignant.cells	Malignant	GO:0030858	positive regulation of epithelial cell differentiation	9/707	72/18870	0.00142761174932237	0.0492473179006984	0.0434461493770387	694/6820/1030/8456/55897/100133941/6662/4851/10626	9
525	Mast.cells	Mast	GO:0002274	myeloid leukocyte activation	5/28	241/18870	2.52005436498861e-05	0.0101873171342596	0.00694700472695803	712/2207/6571/80149/1191	5
526	Mast.cells	Mast	GO:1903320	regulation of protein modification by small protein conjugation or removal	5/28	243/18870	2.62192413015405e-05	0.0101873171342596	0.00694700472695803	7805/80149/83593/3301/330	5
527	Mast.cells	Mast	GO:0006958	complement activation, classical pathway	3/28	42/18870	3.23115148065821e-05	0.0101873171342596	0.00694700472695803	712/1191/713	3
528	Mast.cells	Mast	GO:1903322	positive regulation of protein modification by small protein conjugation or removal	4/28	132/18870	4.11193426206239e-05	0.0101873171342596	0.00694700472695803	7805/80149/83593/330	4
529	Mast.cells	Mast	GO:1901873	regulation of post-translational protein modification	5/28	284/18870	5.51593922613024e-05	0.0109325915461901	0.00745522733300129	7805/80149/83593/3301/330	5
530	Mast.cells	Mast	GO:0002455	humoral immune response mediated by circulating immunoglobulin	3/28	55/18870	7.28935465569672e-05	0.0120165898578385	0.00819443484915004	712/1191/713	3
531	Mast.cells	Mast	GO:1901875	positive regulation of post-translational protein modification	4/28	159/18870	8.48800494499186e-05	0.0120165898578385	0.00819443484915004	7805/80149/83593/330	4
532	Mast.cells	Mast	GO:0006956	complement activation	3/28	67/18870	0.00013152684774853	0.0162928882648492	0.0111105574019153	712/1191/713	3
533	Mast.cells	Mast	GO:0098883	synapse pruning	2/28	14/18870	0.000191097297411327	0.0181904182018483	0.0124045339482571	712/713	2
534	Mast.cells	Mast	GO:0031396	regulation of protein ubiquitination	4/28	200/18870	0.000205404479280659	0.0181904182018483	0.0124045339482571	7805/83593/3301/330	4
535	Mast.cells	Mast	GO:0002460	adaptive immune response based on somatic recombination of immune receptors built from immunoglobulin superfamily domains	5/28	380/18870	0.000216400696957377	0.0181904182018483	0.0124045339482571	712/2207/80149/1191/713	5
536	Mast.cells	Mast	GO:0016064	immunoglobulin mediated immune response	4/28	205/18870	0.000225743745570661	0.0181904182018483	0.0124045339482571	712/2207/1191/713	4
537	Mast.cells	Mast	GO:0019724	B cell mediated immunity	4/28	208/18870	0.00023862304402021	0.0181904182018483	0.0124045339482571	712/2207/1191/713	4
538	Mast.cells	Mast	GO:2001233	regulation of apoptotic signaling pathway	5/28	398/18870	0.000268093362453198	0.0189771801565085	0.0129410480221769	4780/4000/1191/81618/3301	5
539	Mast.cells	Mast	GO:0090201	negative regulation of release of cytochrome c from mitochondria	2/28	20/18870	0.000396802549724238	0.0234454772524031	0.0159880996293407	4000/1191	2
540	Mast.cells	Mast	GO:0071356	cellular response to tumor necrosis factor	4/28	238/18870	0.000398195571081542	0.0234454772524031	0.0159880996293407	4780/7805/80149/330	4
541	Mast.cells	Mast	GO:0098869	cellular oxidant detoxification	3/28	99/18870	0.000417181089424274	0.0234454772524031	0.0159880996293407	4056/4780/5742	3
542	Mast.cells	Mast	GO:2001234	negative regulation of apoptotic signaling pathway	4/28	243/18870	0.000430754863890031	0.0234454772524031	0.0159880996293407	4780/4000/1191/3301	4
543	Mast.cells	Mast	GO:0072594	establishment of protein localization to organelle	5/28	459/18870	0.000515586012767103	0.0234454772524031	0.0159880996293407	7805/4000/80149/1191/3301	5
544	Mast.cells	Mast	GO:0009636	response to toxic substance	4/28	258/18870	0.000539859074902981	0.0234454772524031	0.0159880996293407	4056/4780/6571/5742	4
545	Mast.cells	Mast	GO:0034612	response to tumor necrosis factor	4/28	259/18870	0.000547769451598395	0.0234454772524031	0.0159880996293407	4780/7805/80149/330	4
546	Mast.cells	Mast	GO:0002443	leukocyte mediated immunity	5/28	466/18870	0.000552331709657914	0.0234454772524031	0.0159880996293407	712/2207/6571/1191/713	5
547	Mast.cells	Mast	GO:0031398	positive regulation of protein ubiquitination	3/28	110/18870	0.000567801669079389	0.0234454772524031	0.0159880996293407	7805/83593/330	3
548	Mast.cells	Mast	GO:0042116	macrophage activation	3/28	110/18870	0.000567801669079389	0.0234454772524031	0.0159880996293407	712/80149/1191	3
549	Mast.cells	Mast	GO:2000060	positive regulation of ubiquitin-dependent protein catabolic process	3/28	113/18870	0.000614159624583172	0.024017778090672	0.0163783669172143	4780/7805/1191	3
550	Mast.cells	Mast	GO:2001243	negative regulation of intrinsic apoptotic signaling pathway	3/28	114/18870	0.00063013343123862	0.024017778090672	0.0163783669172143	4780/1191/3301	3
551	Mast.cells	Mast	GO:1990748	cellular detoxification	3/28	119/18870	0.000713991663884163	0.0257782811226078	0.0175789011426142	4056/4780/5742	3
552	Mast.cells	Mast	GO:0150146	cell junction disassembly	2/28	27/18870	0.000728346994382459	0.0257782811226078	0.0175789011426142	712/713	2
553	Mast.cells	Mast	GO:0021782	glial cell development	3/28	122/18870	0.00076756146151934	0.0262294278746781	0.0178865502103599	712/7431/1191	3
554	Mast.cells	Mast	GO:0097237	cellular response to toxic substance	3/28	128/18870	0.000882242694428337	0.0291434170059494	0.0198736775376488	4056/4780/5742	3
555	Mast.cells	Mast	GO:0006622	protein targeting to lysosome	2/28	33/18870	0.00108962035270337	0.0346743064149621	0.0236453393365613	7805/1191	2
556	Mast.cells	Mast	GO:1903052	positive regulation of proteolysis involved in protein catabolic process	3/28	139/18870	0.0011196546975568	0.0346743064149621	0.0236453393365613	4780/7805/1191	3
557	Mast.cells	Mast	GO:1900180	regulation of protein localization to nucleus	3/28	143/18870	0.0012150439304989	0.0364881374280123	0.0248822393422741	4000/80149/83593	3
558	Mast.cells	Mast	GO:2000377	regulation of reactive oxygen species metabolic process	3/28	147/18870	0.00131542381922607	0.0379782378843804	0.0258983788005441	4780/6571/80149	3
559	Mast.cells	Mast	GO:0038061	non-canonical NF-kappaB signal transduction	3/28	148/18870	0.00134131011700637	0.0379782378843804	0.0258983788005441	7805/80149/330	3
560	Mast.cells	Mast	GO:0098754	detoxification	3/28	158/18870	0.00161799488789023	0.0436882006488635	0.0297921555224073	4056/4780/5742	3
561	Mast.cells	Mast	GO:0035966	response to topologically incorrect protein	3/28	159/18870	0.00164747786555255	0.0436882006488635	0.0297921555224073	4780/1191/3301	3
562	Mast.cells	Mast	GO:0045862	positive regulation of proteolysis	4/28	350/18870	0.00167522868280203	0.0436882006488635	0.0297921555224073	4780/7805/80149/1191	4
563	Mast.cells	Mast	GO:0014002	astrocyte development	2/28	43/18870	0.0018464955153508	0.0455114729623159	0.0310354938040329	712/7431	2
564	Mast.cells	Mast	GO:0032689	negative regulation of type II interferon production	2/28	44/18870	0.00193265232691563	0.0455114729623159	0.0310354938040329	7805/80149	2
565	Mast.cells	Mast	GO:0034250	positive regulation of amide metabolic process	3/28	169/18870	0.00196100192570487	0.0455114729623159	0.0310354938040329	4780/7431/1191	3
566	Mast.cells	Mast	GO:0051250	negative regulation of lymphocyte activation	3/28	169/18870	0.00196100192570487	0.0455114729623159	0.0310354938040329	7805/80149/83593	3
567	Mast.cells	Mast	GO:0002449	lymphocyte mediated immunity	4/28	368/18870	0.00201188418764485	0.0455114729623159	0.0310354938040329	712/2207/1191/713	4
568	Mast.cells	Mast	GO:0090199	regulation of release of cytochrome c from mitochondria	2/28	45/18870	0.00202069102960838	0.0455114729623159	0.0310354938040329	4000/1191	2
569	Mast.cells	Mast	GO:2000058	regulation of ubiquitin-dependent protein catabolic process	3/28	178/18870	0.00227301547758516	0.0494647922837805	0.0337313682576739	4780/7805/1191	3
570	Mast.cells	Mast	GO:0006623	protein targeting to vacuole	2/28	48/18870	0.00229604484869213	0.0494647922837805	0.0337313682576739	7805/1191	2
571	T.cells	T	GO:0050851	antigen receptor-mediated signaling pathway	60/805	205/18870	9.15227151491945e-34	4.33268533516287e-30	3.65512822395836e-30	28755/916/28638/3105/915/7805/5788/3932/27040/3115/28639/2534/919/4068/917/50852/7535/5290/8631/54542/1236/1493/3123/26191/2625/1997/3702/940/84174/5970/3539/5335/5583/10892/6967/50943/5142/149041/596/974/84807/5144/926/4773/925/3937/53347/9404/6966/25865/28526/4790/163486/3071/65125/5579/23180/3635/9840/387357	60
572	T.cells	T	GO:0050852	T cell receptor signaling pathway	51/805	144/18870	2.12035619982402e-33	5.01888312498345e-30	4.23401653796438e-30	28755/916/28638/3105/915/7805/5788/3932/27040/3115/28639/2534/919/4068/917/50852/7535/5290/8631/54542/1236/1493/3123/26191/2625/1997/3702/940/84174/5970/5335/10892/6967/50943/5142/149041/84807/5144/926/925/3937/53347/6966/25865/28526/163486/65125/23180/3635/9840/387357	51
573	T.cells	T	GO:0050863	regulation of T cell activation	77/805	381/18870	5.61460928410754e-31	8.8598534503217e-28	7.47432548207158e-28	567/3133/3561/916/11151/914/3105/7805/5788/972/5880/3932/201633/27040/399/3115/2534/3113/10538/7133/29851/3127/939/923/7535/5290/54542/1236/55423/3122/3117/1493/8744/3902/3123/26191/2625/6352/3572/10125/8764/921/56253/940/64926/6693/3559/27240/920/3604/8440/54440/6595/84868/864/3594/10892/7412/50943/3718/149041/9760/84807/7297/3458/4092/6655/6504/639/55824/3662/3118/257101/3071/11221/6935/9840	77
574	T.cells	T	GO:0007159	leukocyte cell-cell adhesion	80/805	419/18870	2.30605843126586e-30	2.72922015340315e-27	2.30241728637439e-27	567/3133/3561/916/11151/3105/7805/5788/972/5880/3932/201633/399/3115/2534/3113/29851/3689/3127/939/923/7535/5290/8631/54542/1236/375056/55423/3122/3117/1493/8744/3902/6402/3123/26191/2625/10725/6352/3572/10125/8764/921/56253/940/83706/64926/6693/3559/920/8440/5970/54440/6595/84868/3695/864/3594/10892/7412/50943/6404/3718/149041/84807/10507/7297/3683/3458/4092/6504/55824/3118/2113/3071/65125/8013/…	80
575	T.cells	T	GO:0030217	T cell differentiation	68/805	307/18870	5.76598110974618e-30	5.45923091470768e-27	4.60550154323726e-27	567/3561/916/914/915/5788/972/3932/399/10538/917/7248/939/7535/54542/1236/3122/6775/1493/8744/3902/3123/26191/2625/10125/3570/56253/3702/1880/940/6693/3559/920/1235/3604/6774/54440/6595/864/3594/10892/22806/50943/57580/3718/6095/5734/1794/149041/9760/596/3140/84807/3458/4092/925/6655/639/5295/3662/4297/257101/3071/11221/6935/9840/10312/387357	68
576	T.cells	T	GO:0046631	alpha-beta T cell activation	52/805	181/18870	5.87094849132429e-29	4.63217835965487e-26	3.90778571510252e-26	3133/3561/28755/916/28638/3105/915/5788/28639/919/10538/917/7535/54542/3122/6775/3123/4818/26191/2625/8764/3570/56253/3702/1880/940/64926/6693/3559/6774/54440/864/3594/10892/50943/3718/6095/5734/1794/149041/9760/596/84807/7297/3458/4092/639/3662/4297/257101/3071/10312	52
577	T.cells	T	GO:0030098	lymphocyte differentiation	79/805	429/18870	7.02040375198573e-29	4.74779876598578e-26	4.00532508797502e-26	567/3561/916/914/915/5788/972/9452/3932/399/10538/917/7248/939/3398/7535/54542/1236/3122/6775/1493/8744/1316/3902/3123/26191/2625/10125/3570/56253/3702/1880/940/6693/3559/920/1235/3604/6774/54440/6595/96459/864/3594/10892/7412/22806/50943/57580/3718/6095/5734/1794/149041/9760/596/3140/974/84807/2146/3458/4092/10320/925/6655/6504/639/5295/3662/4297/112616/257101/3071/3635/11221/6935/9840/10312/387…	79
578	T.cells	T	GO:0002429	immune response-activating cell surface receptor signaling pathway	67/805	318/18870	3.61471508143409e-28	2.13900764943862e-25	1.80450381828434e-25	28755/916/28638/3105/915/7805/5788/1535/3932/27040/3115/28639/2534/919/4068/917/50852/7535/5290/8631/54542/1236/7128/1493/3123/26191/2625/1997/3702/940/4615/84174/5970/3539/5580/5335/5583/10892/6967/50943/5142/149041/596/974/84807/5144/926/4773/925/3937/53347/3824/9404/5295/6966/25865/28526/4790/163486/3071/65125/5579/23180/8013/3635/9840/387357	67
579	T.cells	T	GO:1903037	regulation of leukocyte cell-cell adhesion	73/805	382/18870	8.69763772404306e-28	4.57495744284665e-25	3.85951316082098e-25	567/3133/3561/916/11151/3105/7805/5788/972/3932/201633/399/3115/2534/3113/29851/3689/3127/939/923/7535/5290/8631/54542/1236/375056/55423/3122/3117/1493/8744/3902/3123/26191/2625/10725/6352/3572/10125/8764/921/56253/940/64926/6693/3559/920/8440/5970/54440/6595/84868/864/3594/10892/7412/50943/3718/149041/84807/7297/3458/4092/6504/55824/3118/2113/3071/65125/8013/11221/9840/2650	73
580	T.cells	T	GO:1903039	positive regulation of leukocyte cell-cell adhesion	61/805	275/18870	5.24741587577821e-27	2.4841266755934e-24	2.09565219291606e-24	567/3133/3561/916/11151/3105/5788/972/3932/399/3115/2534/3113/29851/3689/3127/939/923/7535/5290/8631/1236/55423/3122/3117/8744/3123/26191/2625/10725/6352/3572/10125/8764/921/940/64926/6693/3559/920/8440/5970/54440/6595/84868/864/3594/10892/7412/50943/84807/7297/3458/6504/3118/2113/3071/8013/11221/9840/2650	61
581	T.cells	T	GO:0002768	immune response-regulating cell surface receptor signaling pathway	68/805	346/18870	1.09832962959928e-26	4.72681133320271e-24	3.98761972698532e-24	28755/916/28638/3105/915/7805/5788/1535/3932/27040/3115/28639/2534/919/4068/917/50852/7535/5290/8631/54542/1236/7128/1493/3123/26191/2625/1997/3702/940/5609/4615/84174/5970/3539/5580/5335/5583/10892/6967/50943/5142/149041/596/974/84807/5144/926/4773/925/3937/53347/3824/9404/5295/6966/25865/28526/4790/163486/3071/65125/5579/23180/8013/3635/9840/387357	68
582	T.cells	T	GO:1903131	mononuclear cell differentiation	80/805	481/18870	3.74153754322666e-26	1.47603656080292e-23	1.24520995078964e-23	567/3561/916/914/915/5788/972/9452/3932/399/10538/917/7248/939/3398/7535/54542/1236/3122/6775/1493/8744/1316/3902/3123/26191/2625/10125/3570/56253/3702/1880/940/6693/3559/920/1235/3604/6774/54440/6595/96459/864/3594/10892/7412/22806/50943/57580/3718/6095/5734/1794/149041/9760/596/3140/974/84807/2146/3458/4092/10320/925/6655/6504/639/5295/3662/4297/3428/112616/257101/3071/3635/11221/6935/9840/1031…	80
583	T.cells	T	GO:0022407	regulation of cell-cell adhesion	81/805	493/18870	4.16984979629052e-26	1.51846684120303e-23	1.28100486859322e-23	567/3133/3561/916/11151/3105/7805/5788/972/3932/201633/399/3115/2534/3113/28984/29851/3689/3127/939/923/10563/53827/7535/5290/8631/54542/1236/375056/55423/3122/3117/1493/8744/3902/3123/26191/2625/10725/6352/3572/10125/8764/921/56253/5607/940/83706/64926/6693/80709/3559/920/8440/5970/54440/84959/5580/6595/84868/864/3594/10892/7412/50943/3718/149041/84807/7297/3458/4092/6504/55824/3118/2113/3071/65…	81
584	T.cells	T	GO:0051251	positive regulation of lymphocyte activation	65/805	330/18870	1.32696515966368e-25	4.48703790417705e-23	3.78534271861956e-23	567/3133/3561/916/11151/3105/5788/972/3932/399/3115/2534/3113/29851/3127/939/923/7535/5290/3134/1236/55423/3122/3117/8744/3123/26191/2625/6352/3572/10125/7293/8764/921/1880/940/64926/6693/3559/4615/920/30011/8440/54440/6595/84868/864/3594/10892/7412/50943/9760/596/84807/7297/55183/3458/4773/6504/3118/3071/7158/3635/11221/9840	65
585	T.cells	T	GO:0022409	positive regulation of cell-cell adhesion	63/805	322/18870	1.11953629812654e-24	3.53325655688738e-22	2.98071629129271e-22	567/3133/3561/916/11151/3105/5788/972/3932/399/3115/2534/3113/29851/3689/3127/939/923/10563/7535/5290/8631/1236/55423/3122/3117/8744/3123/26191/2625/10725/6352/3572/10125/8764/921/940/64926/6693/3559/920/8440/5970/54440/6595/84868/864/3594/10892/7412/50943/84807/7297/3458/4092/6504/3118/2113/3071/8013/11221/9840/2650	63
586	T.cells	T	GO:0002696	positive regulation of leukocyte activation	68/805	380/18870	3.25480820408545e-24	9.63016377383782e-22	8.12417258309223e-22	567/3133/3561/916/11151/914/3105/5788/972/3932/399/3115/2534/3113/29851/3689/3127/939/923/7535/5290/3134/1236/55423/3122/3117/8744/3123/26191/2625/6352/3572/10125/7293/8764/921/1880/940/64926/6693/3559/4615/920/30011/8440/54440/6595/84868/864/3594/10892/7412/50943/9760/596/84807/7297/55183/3458/4773/6504/3118/3071/7158/8013/3635/11221/9840	68
587	T.cells	T	GO:0002757	immune response-activating signaling pathway	76/805	473/18870	6.50439901614098e-24	1.81128382014185e-21	1.52803033233677e-21	28755/916/28638/3105/915/7805/5788/1535/3932/27040/3115/28639/2534/919/4068/917/330/50852/64135/7535/5290/8631/54542/1236/2634/121260/7128/1493/3123/26191/2625/1997/3702/940/4615/84174/5970/54941/3539/5580/5335/84868/1520/5583/10892/6967/50943/5142/149041/596/974/84807/5144/926/4773/925/3937/8638/53347/3824/9404/5295/6966/25865/3662/28526/4790/163486/3071/65125/5579/23180/8013/3635/9840/387357	76
588	T.cells	T	GO:0050870	positive regulation of T cell activation	54/805	251/18870	2.38353915488946e-23	6.26870797735927e-21	5.28839038225181e-21	567/3133/3561/916/11151/3105/5788/972/3932/399/3115/2534/3113/29851/3127/939/923/7535/5290/1236/55423/3122/3117/8744/3123/26191/2625/6352/3572/10125/8764/921/940/64926/6693/3559/920/8440/54440/6595/84868/864/3594/10892/7412/50943/84807/7297/3458/6504/3118/3071/11221/9840	54
589	T.cells	T	GO:0050867	positive regulation of cell activation	68/805	396/18870	3.73442460718105e-23	9.30461373178689e-21	7.84953294163152e-21	567/3133/3561/916/11151/914/3105/5788/972/3932/399/3115/2534/3113/29851/3689/3127/939/923/7535/5290/3134/1236/55423/3122/3117/8744/3123/26191/2625/6352/3572/10125/7293/8764/921/1880/940/64926/6693/3559/4615/920/30011/8440/54440/6595/84868/864/3594/10892/7412/50943/9760/596/84807/7297/55183/3458/4773/6504/3118/3071/7158/8013/3635/11221/9840	68
590	T.cells	T	GO:0002764	immune response-regulating signaling pathway	77/805	500/18870	4.92092343560385e-23	1.16478257720743e-20	9.82630711299e-21	28755/916/28638/3105/915/7805/5788/1535/3932/27040/3115/28639/2534/919/4068/917/330/50852/64135/7535/5290/8631/54542/1236/2634/121260/7128/1493/3123/26191/2625/1997/3702/940/5609/4615/84174/5970/54941/3539/5580/5335/84868/1520/5583/10892/6967/50943/5142/149041/596/974/84807/5144/926/4773/925/3937/8638/53347/3824/9404/5295/6966/25865/3662/28526/4790/163486/3071/65125/5579/23180/8013/3635/9840/3873…	77
591	T.cells	T	GO:0045785	positive regulation of cell adhesion	70/805	482/18870	1.4590437452279e-19	3.28910147138519e-17	2.77474284180184e-17	567/3133/3561/916/11151/3105/5788/972/3932/399/3115/2534/3113/9806/29851/3689/7248/3127/939/923/10563/7535/5290/8631/1236/55423/3122/3117/8744/3123/26191/6789/2625/10725/6352/3572/10125/8764/921/54518/940/64926/6693/3559/8784/920/8440/5970/54440/6595/84868/864/3594/10892/7412/50943/57580/84807/7297/3458/4092/6504/25865/3118/2113/3071/8013/11221/9840/2650	70
592	T.cells	T	GO:0002819	regulation of adaptive immune response	44/805	208/18870	6.08902245033392e-19	1.31024692181276e-16	1.10534694624722e-16	567/3133/3105/64092/3107/5788/10538/7133/7454/8631/3134/54542/121260/3122/7128/3123/2625/10865/3572/8764/940/6693/920/54440/100507436/84868/3594/10892/50943/3718/149041/3140/84807/7297/55183/5585/4092/113/6504/3824/163486/3071/7158/11221	44
593	T.cells	T	GO:0002460	adaptive immune response based on somatic recombination of immune receptors built from immunoglobulin superfamily domains	59/805	380/18870	4.83681600919733e-18	9.95542912501747e-16	8.39857205441404e-16	567/3133/3105/3107/5788/972/10538/7133/939/50615/10563/7454/3134/54542/121260/3122/7128/3004/6775/3123/3560/5551/2625/10865/3570/940/6693/4615/920/1235/6774/84174/54440/3539/5580/100507436/84868/3594/10892/50943/3718/6095/149041/3140/84807/7297/55183/5585/4092/925/6504/3824/3662/163486/3071/23180/7158/3635/10312	59
594	T.cells	T	GO:0046634	regulation of alpha-beta T cell activation	32/805	116/18870	1.0213025581028e-17	2.01451929585777e-15	1.69948329186054e-15	3133/3561/916/3105/5788/10538/7535/54542/3122/3123/26191/2625/8764/56253/940/64926/3559/54440/864/3594/10892/50943/3718/149041/84807/7297/3458/4092/639/3662/257101/3071	32
595	T.cells	T	GO:0046651	lymphocyte proliferation	52/805	307/18870	1.09350397263382e-17	2.07065912257941e-15	1.7468438198622e-15	3133/916/11151/3105/5788/972/5880/3115/2534/3113/7133/923/7535/54542/1493/8744/9047/3123/26191/6352/3572/10125/7293/8764/56253/83593/1880/940/64926/6693/3559/4615/3604/8440/54440/5580/84868/3594/10892/7412/22806/50943/1794/149041/596/7297/5585/4773/6655/6504/3071/3635	52
596	T.cells	T	GO:0002366	leukocyte activation involved in immune response	51/805	301/18870	2.24002911376844e-17	4.0499600145687e-15	3.41661625759314e-15	11151/5788/972/9452/5880/27040/10538/3689/7248/3936/3134/54542/121260/3122/6775/3123/4818/2625/10125/3570/54518/1880/940/6693/4615/1235/6774/6814/84868/6844/3594/10892/50943/3718/6095/5734/1794/149041/84807/8832/55183/3683/3458/4092/6504/3662/4297/257101/3071/7158/8013	51
597	T.cells	T	GO:0035710	CD4-positive, alpha-beta T cell activation	32/805	119/18870	2.33554969051768e-17	4.0499600145687e-15	3.41661625759314e-15	3561/916/10538/54542/3122/6775/3123/4818/2625/3570/1880/940/6693/3559/6774/54440/864/3594/10892/50943/3718/6095/5734/149041/9760/84807/3458/4092/3662/4297/3071/10312	32
598	T.cells	T	GO:0050670	regulation of lymphocyte proliferation	45/805	238/18870	2.39541361233468e-17	4.0499600145687e-15	3.41661625759314e-15	3133/916/11151/3105/5788/972/5880/3115/3113/7133/923/7535/1493/8744/3123/26191/6352/3572/7293/8764/56253/83593/1880/940/64926/6693/3559/4615/3604/8440/54440/84868/3594/7412/22806/50943/149041/596/7297/5585/4773/6655/6504/3071/3635	45
599	T.cells	T	GO:0002443	leukocyte mediated immunity	65/805	466/18870	2.50176171938611e-17	4.08391033778409e-15	3.44525733696947e-15	567/3133/11151/914/3105/3107/5788/972/5880/27040/4068/10538/7133/3689/939/50615/7454/3134/121260/10225/3122/3004/3820/3902/3123/4818/3560/5551/2625/10865/10125/56253/940/6693/4615/1235/6814/84174/54440/3539/3002/5580/100507436/84868/55904/6844/3594/10892/50943/3718/3140/5272/8832/55183/4092/925/6504/3824/163486/3071/23180/7158/8013/3635/10312	65
600	T.cells	T	GO:0032943	mononuclear cell proliferation	52/805	314/18870	2.96632528009331e-17	4.68086129198724e-15	3.94885547813124e-15	3133/916/11151/3105/5788/972/5880/3115/2534/3113/7133/923/7535/54542/1493/8744/9047/3123/26191/6352/3572/10125/7293/8764/56253/83593/1880/940/64926/6693/3559/4615/3604/8440/54440/5580/84868/3594/10892/7412/22806/50943/1794/149041/596/7297/5585/4773/6655/6504/3071/3635	52
601	T.cells	T	GO:0045580	regulation of T cell differentiation	39/805	181/18870	3.17904405030576e-17	4.85470791424113e-15	4.09551549299153e-15	3561/914/5788/972/399/10538/939/7535/54542/3122/1493/8744/3902/3123/2625/10125/56253/940/3559/54440/6595/864/3594/10892/50943/3718/149041/9760/84807/3458/4092/6655/639/3662/257101/3071/11221/6935/9840	39
602	T.cells	T	GO:0070661	leukocyte proliferation	55/805	350/18870	3.92724313683118e-17	5.70590299236024e-15	4.81359837080354e-15	3133/916/11151/3105/5788/972/5880/3115/2534/3113/4828/7133/923/7535/54542/7128/1493/8744/9047/3123/26191/6352/3572/10125/7293/8764/56253/83593/1880/940/64926/6693/3559/4615/3604/8440/54440/5580/84868/3594/10892/7412/22806/50943/1794/149041/596/7297/5585/4773/6655/6504/3071/3635/10312	55
603	T.cells	T	GO:0002263	cell activation involved in immune response	51/805	305/18870	3.97749891736138e-17	5.70590299236024e-15	4.81359837080354e-15	11151/5788/972/9452/5880/27040/10538/3689/7248/3936/3134/54542/121260/3122/6775/3123/4818/2625/10125/3570/54518/1880/940/6693/4615/1235/6774/6814/84868/6844/3594/10892/50943/3718/6095/5734/1794/149041/84807/8832/55183/3683/3458/4092/6504/3662/4297/257101/3071/7158/8013	51
604	T.cells	T	GO:0032944	regulation of mononuclear cell proliferation	45/805	242/18870	4.66516041681597e-17	6.49554982741377e-15	5.47975808712068e-15	3133/916/11151/3105/5788/972/5880/3115/3113/7133/923/7535/1493/8744/3123/26191/6352/3572/7293/8764/56253/83593/1880/940/64926/6693/3559/4615/3604/8440/54440/84868/3594/7412/22806/50943/149041/596/7297/5585/4773/6655/6504/3071/3635	45
605	T.cells	T	GO:0045619	regulation of lymphocyte differentiation	42/805	212/18870	4.8549693515263e-17	6.56669283146443e-15	5.53977555479422e-15	3561/914/5788/972/399/10538/939/3398/7535/54542/3122/1493/8744/3902/3123/2625/10125/56253/940/3559/54440/6595/864/3594/10892/22806/50943/3718/149041/9760/84807/3458/4092/6655/639/3662/257101/3071/3635/11221/6935/9840	42
606	T.cells	T	GO:0042098	T cell proliferation	42/805	213/18870	5.80701559893612e-17	7.636225512601e-15	6.44205180770867e-15	3133/916/11151/3105/5788/5880/3115/2534/3113/7133/923/7535/54542/1493/8744/9047/3123/26191/6352/3572/10125/7293/8764/56253/940/64926/6693/3559/3604/8440/54440/84868/3594/10892/7412/50943/1794/149041/7297/6655/6504/3071	42
607	T.cells	T	GO:0046632	alpha-beta T cell differentiation	32/805	124/18870	8.72684747381076e-17	1.0744353539382e-14	9.06412232415348e-15	3561/10538/7535/54542/3122/6775/3123/2625/3570/3702/1880/6693/6774/54440/864/3594/10892/50943/3718/6095/5734/149041/9760/596/84807/3458/4092/639/3662/4297/257101/3071	32
608	T.cells	T	GO:0070663	regulation of leukocyte proliferation	47/805	267/18870	8.85052741360866e-17	1.0744353539382e-14	9.06412232415348e-15	3133/916/11151/3105/5788/972/5880/3115/3113/4828/7133/923/7535/7128/1493/8744/3123/26191/6352/3572/7293/8764/56253/83593/1880/940/64926/6693/3559/4615/3604/8440/54440/84868/3594/7412/22806/50943/149041/596/7297/5585/4773/6655/6504/3071/3635	47
609	T.cells	T	GO:0002449	lymphocyte mediated immunity	56/805	368/18870	8.85149531127798e-17	1.0744353539382e-14	9.06412232415348e-15	567/3133/11151/914/3105/3107/5788/972/4068/10538/7133/939/50615/7454/3134/121260/10225/3122/3004/3820/3902/3123/4818/3560/5551/2625/10865/10125/56253/940/6693/4615/1235/84174/54440/3539/3002/5580/100507436/84868/3594/10892/50943/3140/5272/55183/4092/925/6504/3824/163486/3071/23180/7158/3635/10312	56
610	T.cells	T	GO:0043367	CD4-positive, alpha-beta T cell differentiation	27/805	93/18870	8.98055060507324e-16	1.06284816411042e-13	8.96637078832838e-14	3561/10538/54542/3122/6775/3123/2625/3570/1880/6693/6774/54440/864/3594/10892/50943/3718/6095/5734/149041/9760/84807/3458/4092/3662/4297/3071	27
611	T.cells	T	GO:0002697	regulation of immune effector process	56/805	389/18870	1.08998696873494e-15	1.25853617316859e-13	1.06172286505273e-13	567/3133/3105/7805/3107/5788/972/5880/4068/10538/7133/3689/7454/3134/54542/121260/10225/3122/3820/3902/3123/26191/2625/10865/10125/7293/8764/56253/940/6693/4615/54440/100507436/84868/3594/10892/50943/3718/149041/3140/84807/5272/8832/55183/3458/5585/4092/6504/3824/3662/163486/257101/3071/7158/8013/11221	56
612	T.cells	T	GO:0045058	T cell selection	21/805	53/18870	1.15025645690716e-15	1.29650334928536e-13	1.09375263095383e-13	916/915/5788/972/10538/917/7535/1236/2625/3570/940/6693/920/6774/3594/50943/1794/9760/596/3662/387357	21
613	T.cells	T	GO:0002285	lymphocyte activation involved in immune response	40/805	213/18870	1.86488049469257e-15	2.04272956639385e-13	1.72328196359999e-13	11151/5788/972/9452/10538/7248/3936/3134/54542/121260/3122/6775/3123/4818/2625/3570/54518/1880/940/6693/1235/6774/84868/3594/10892/50943/3718/6095/5734/149041/84807/55183/3683/3458/4092/3662/4297/257101/3071/7158	40
614	T.cells	T	GO:0002822	regulation of adaptive immune response based on somatic recombination of immune receptors built from immunoglobulin superfamily domains	38/805	193/18870	1.89860796200526e-15	2.04272956639385e-13	1.72328196359999e-13	567/3133/3105/3107/5788/10538/7133/7454/3134/54542/121260/3122/7128/3123/2625/10865/940/6693/920/54440/100507436/84868/3594/10892/50943/3718/149041/3140/84807/7297/55183/5585/4092/6504/3824/163486/3071/7158	38
615	T.cells	T	GO:0050671	positive regulation of lymphocyte proliferation	32/805	145/18870	1.10733875645301e-14	1.16492037178856e-12	9.82746957188936e-13	3133/916/11151/3105/5788/972/3115/3113/923/7535/8744/26191/6352/3572/7293/1880/940/64926/6693/3559/4615/8440/54440/84868/3594/7412/50943/596/7297/4773/6504/3071	32
616	T.cells	T	GO:0070665	positive regulation of leukocyte proliferation	34/805	166/18870	1.71519552763035e-14	1.76515991908741e-12	1.48911941231798e-12	3133/916/11151/3105/5788/972/5880/3115/3113/4828/923/7535/8744/26191/6352/3572/7293/1880/940/64926/6693/3559/4615/8440/54440/84868/3594/7412/50943/596/7297/4773/6504/3071	34
617	T.cells	T	GO:0032946	positive regulation of mononuclear cell proliferation	32/805	148/18870	2.04740983148348e-14	2.06222088132826e-12	1.73972517371743e-12	3133/916/11151/3105/5788/972/3115/3113/923/7535/8744/26191/6352/3572/7293/1880/940/64926/6693/3559/4615/8440/54440/84868/3594/7412/50943/596/7297/4773/6504/3071	32
618	T.cells	T	GO:0002706	regulation of lymphocyte mediated immunity	36/805	188/18870	2.58927249873533e-14	2.55367000187772e-12	2.1543201447811e-12	567/3133/3105/3107/5788/4068/7133/7454/3134/121260/10225/3122/3820/3902/3123/2625/10865/10125/56253/940/6693/54440/100507436/84868/3594/10892/50943/3140/5272/55183/4092/6504/3824/163486/3071/7158	36
619	T.cells	T	GO:0002286	T cell activation involved in immune response	29/805	123/18870	3.17130108653032e-14	3.06386517217032e-12	2.58472960736757e-12	972/10538/7248/3936/54542/3122/6775/3123/2625/3570/54518/1880/6693/6774/84868/3594/10892/50943/3718/6095/5734/149041/84807/3683/3458/4092/3662/4297/3071	29
620	T.cells	T	GO:0001819	positive regulation of cytokine production	62/805	499/18870	3.40109148548997e-14	3.2201534184619e-12	2.71657707283136e-12	567/3133/916/914/3105/7805/5788/972/63940/1535/201633/3115/10855/3113/28984/4828/10538/923/4050/64135/80342/3134/1236/26191/2625/4939/10865/3572/10125/8764/3570/56253/3702/940/6693/4615/920/6774/5970/54440/84868/3603/3594/10892/50943/5142/6095/5734/5144/8832/7297/3458/9641/6504/5295/25865/3662/3428/163486/10010/23180/8013	62
621	T.cells	T	GO:0042129	regulation of T cell proliferation	35/805	182/18870	5.19689457054797e-14	4.823940960191e-12	4.06955995885635e-12	3133/916/11151/3105/5788/5880/3115/3113/7133/923/7535/1493/8744/3123/26191/6352/3572/8764/56253/940/64926/6693/3559/3604/8440/54440/84868/3594/7412/50943/149041/7297/6655/6504/3071	35
622	T.cells	T	GO:1902105	regulation of leukocyte differentiation	47/805	321/18870	1.22400788480124e-13	1.11431794743251e-11	9.4005787751739e-12	3561/914/5788/972/399/10538/3059/939/3398/7535/54542/3122/1493/8744/2124/3902/3123/2625/10125/56253/940/3559/920/54440/84959/6595/864/3594/10892/22806/50943/3718/149041/9760/84807/3458/4092/6655/639/5295/3662/257101/3071/3635/11221/6935/9840	47
623	T.cells	T	GO:0043368	positive T cell selection	17/805	40/18870	1.53393648127105e-13	1.37012364195041e-11	1.15585998211368e-11	916/915/5788/972/10538/917/7535/3570/6693/6774/3594/50943/1794/9760/596/3662/387357	17
624	T.cells	T	GO:0042102	positive regulation of T cell proliferation	26/805	105/18870	1.97005848363741e-13	1.7270846039888e-11	1.45699841850299e-11	3133/916/11151/3105/5788/3115/3113/923/7535/8744/26191/6352/3572/940/64926/6693/3559/8440/54440/84868/3594/7412/50943/7297/6504/3071	26
625	T.cells	T	GO:0042113	B cell activation	43/805	278/18870	2.03186445818178e-13	1.74888115364228e-11	1.47538636446731e-11	3561/7805/64092/5788/972/9452/10538/374403/939/3398/7535/121260/7128/1493/1316/10125/7293/1880/940/30011/1235/54440/5580/96459/10892/7412/22806/50943/3718/149041/596/974/2146/55183/5585/4773/5295/112616/3071/5579/7158/3635/10312	43
626	T.cells	T	GO:1903706	regulation of hemopoiesis	54/805	417/18870	3.06349875080816e-13	2.58975055112962e-11	2.1847583196553e-11	567/3561/914/5788/972/399/10538/3059/939/3398/7535/54542/3122/1493/8744/2124/3902/3123/2625/10125/7538/56253/940/3559/920/6774/55170/54440/84959/6595/864/3594/10892/22806/50943/3718/149041/9760/84807/29909/3458/4092/6655/639/54623/5295/3662/2113/257101/3071/3635/11221/6935/9840	54
627	T.cells	T	GO:0002294	CD4-positive, alpha-beta T cell differentiation involved in immune response	22/805	75/18870	3.31520101246688e-13	2.75336168298565e-11	2.32278349793155e-11	10538/54542/3122/6775/3123/2625/3570/1880/6693/6774/3594/10892/50943/3718/6095/5734/149041/84807/3458/4092/3662/4297	22
628	T.cells	T	GO:0002703	regulation of leukocyte mediated immunity	40/805	249/18870	4.06212212847906e-13	3.31553209589997e-11	2.79704017340282e-11	567/3133/3105/3107/5788/5880/4068/7133/3689/7454/3134/121260/10225/3122/3820/3902/3123/2625/10865/10125/56253/940/6693/54440/100507436/84868/3594/10892/50943/3718/3140/5272/8832/55183/4092/6504/3824/163486/3071/7158	40
629	T.cells	T	GO:0002287	alpha-beta T cell activation involved in immune response	22/805	76/18870	4.48077853983176e-13	3.53533426792726e-11	2.98246908423188e-11	10538/54542/3122/6775/3123/2625/3570/1880/6693/6774/3594/10892/50943/3718/6095/5734/149041/84807/3458/4092/3662/4297	22
630	T.cells	T	GO:0002293	alpha-beta T cell differentiation involved in immune response	22/805	76/18870	4.48077853983176e-13	3.53533426792726e-11	2.98246908423188e-11	10538/54542/3122/6775/3123/2625/3570/1880/6693/6774/3594/10892/50943/3718/6095/5734/149041/84807/3458/4092/3662/4297	22
631	T.cells	T	GO:0002292	T cell differentiation involved in immune response	23/805	84/18870	4.86315880264316e-13	3.77413012651028e-11	3.18392139727837e-11	10538/7248/54542/3122/6775/3123/2625/3570/1880/6693/6774/3594/10892/50943/3718/6095/5734/149041/84807/3458/4092/3662/4297	23
632	T.cells	T	GO:0002456	T cell mediated immunity	28/805	129/18870	7.93355343519571e-13	6.05765192938976e-11	5.11033985282386e-11	567/3133/3105/3107/5788/7133/7454/3134/3122/3004/3123/5551/2625/10865/6693/54440/100507436/3594/10892/50943/3140/4092/925/6504/3824/163486/3071/23180	28
633	T.cells	T	GO:0033077	T cell differentiation in thymus	23/805	87/18870	1.09565818654598e-12	8.23308865890267e-11	6.94557587260728e-11	567/3561/916/915/5788/972/917/7535/1236/2625/10125/940/6693/1235/3604/50943/1794/9760/596/3140/6655/6935/9840	23
634	T.cells	T	GO:0042093	T-helper cell differentiation	21/805	73/18870	1.74760319691521e-12	1.29268023971822e-10	1.090527389654e-10	10538/54542/3122/6775/3123/2625/3570/1880/6693/6774/3594/10892/50943/3718/6095/5734/149041/84807/4092/3662/4297	21
635	T.cells	T	GO:0046637	regulation of alpha-beta T cell differentiation	21/805	74/18870	2.34339016901616e-12	1.70670908617269e-10	1.43980927955422e-10	3561/10538/7535/54542/3122/3123/2625/54440/864/3594/10892/50943/3718/149041/84807/3458/4092/639/3662/257101/3071	21
636	T.cells	T	GO:0002709	regulation of T cell mediated immunity	24/805	99/18870	2.7414512820697e-12	1.96636823777545e-10	1.65886222714074e-10	567/3133/3105/3107/5788/7133/7454/3134/3122/3123/2625/10865/6693/54440/100507436/3594/10892/50943/3140/4092/6504/3824/163486/3071	24
637	T.cells	T	GO:2000514	regulation of CD4-positive, alpha-beta T cell activation	21/805	78/18870	7.19910768215156e-12	5.08665309959783e-10	4.29118845971454e-10	3561/916/10538/54542/3122/3123/2625/940/3559/54440/864/3594/10892/50943/3718/149041/84807/3458/4092/3662/3071	21
638	T.cells	T	GO:0043370	regulation of CD4-positive, alpha-beta T cell differentiation	18/805	56/18870	8.37043043078809e-12	5.82729671461041e-10	4.91600821275697e-10	3561/10538/54542/3122/3123/2625/54440/864/3594/10892/50943/3718/149041/84807/3458/4092/3662/3071	18
639	T.cells	T	GO:0046635	positive regulation of alpha-beta T cell activation	20/805	72/18870	1.21052929076354e-11	8.3052835688038e-10	7.00648074623477e-10	3133/3561/916/3105/5788/7535/3122/3123/26191/940/64926/54440/864/3594/10892/50943/84807/7297/3458/3071	20
640	T.cells	T	GO:0009615	response to virus	52/805	436/18870	2.02952583695923e-11	1.37253933030929e-09	1.1578978985599e-09	7852/3669/5788/4828/10581/6773/64135/2635/2634/7128/91351/60489/54541/24138/6737/5551/26191/2625/4939/6352/3964/6693/4615/5970/256987/54941/58487/11040/100507436/6351/11274/25939/3594/197259/50943/164668/596/7726/1937/7297/55718/3458/10206/9641/81030/8638/3428/4790/84166/201626/10010/57169	52
641	T.cells	T	GO:0045061	thymic T cell selection	12/805	23/18870	2.93825342085183e-11	1.95911150624121e-09	1.65274032301139e-09	916/915/5788/972/917/7535/1236/2625/940/6693/1794/9760	12
642	T.cells	T	GO:0002708	positive regulation of lymphocyte mediated immunity	26/805	129/18870	3.09225788293826e-11	2.0331595580319e-09	1.71520853916195e-09	567/3133/3105/3107/5788/4068/3134/3122/3902/3123/2625/10865/10125/56253/940/54440/100507436/3594/10892/50943/3140/55183/6504/3824/163486/7158	26
643	T.cells	T	GO:0002821	positive regulation of adaptive immune response	26/805	130/18870	3.71170061526096e-11	2.37448523143857e-09	2.00315677586061e-09	567/3133/3105/3107/5788/8631/3134/3122/3123/2625/10865/3572/940/920/54440/100507436/3594/10892/50943/3140/84807/7297/55183/6504/163486/7158	26
644	T.cells	T	GO:0050864	regulation of B cell activation	26/805	130/18870	3.71170061526096e-11	2.37448523143857e-09	2.00315677586061e-09	3561/7805/64092/5788/972/374403/939/3398/121260/7128/1493/7293/1880/940/30011/54440/22806/50943/149041/596/55183/5585/4773/3071/7158/3635	26
645	T.cells	T	GO:0001909	leukocyte mediated cytotoxicity	27/805	140/18870	3.78377252954536e-11	2.38831722064903e-09	2.0148256809958e-09	567/3133/11151/914/3105/3107/5788/4068/3134/3122/3004/3820/3902/3123/4818/5551/10125/56253/4615/3002/100507436/84868/3594/3140/5272/3824/3071	27
646	T.cells	T	GO:0050777	negative regulation of immune response	33/805	205/18870	4.42401718420166e-11	2.75569701973825e-09	2.32475362837411e-09	3133/3105/64092/5788/2534/6773/3134/54542/10225/7128/3123/6737/8764/5133/6693/100507436/5335/84868/11274/25939/50943/3718/149041/5272/8832/4092/6504/3824/3428/84166/3071/3635/11221	33
647	T.cells	T	GO:0032623	interleukin-2 production	18/805	63/18870	7.70068953852233e-11	4.67372618914932e-09	3.94283618207203e-09	916/7805/5788/7128/3902/2625/7538/940/920/54440/51564/84868/10892/50943/5142/5144/25865/3662	18
648	T.cells	T	GO:0032663	regulation of interleukin-2 production	18/805	63/18870	7.70068953852233e-11	4.67372618914932e-09	3.94283618207203e-09	916/7805/5788/7128/3902/2625/7538/940/920/54440/51564/84868/10892/50943/5142/5144/25865/3662	18
649	T.cells	T	GO:0002699	positive regulation of immune effector process	38/805	270/18870	9.30728338019869e-11	5.57730120529881e-09	4.7051076808093e-09	567/3133/3105/7805/3107/5788/972/5880/4068/3689/3134/3122/3902/3123/26191/2625/10865/10125/7293/8764/56253/940/4615/54440/100507436/3594/10892/50943/3140/84807/8832/55183/3458/6504/3824/163486/7158/8013	38
650	T.cells	T	GO:0050866	negative regulation of cell activation	34/805	223/18870	1.03026701017866e-10	6.09660503273223e-09	5.14320136397084e-09	7805/64092/5788/972/201633/8530/374403/3398/3134/54542/7128/1493/3902/3123/26191/8764/56253/83593/6693/3559/84959/5580/100507436/84868/864/50943/3718/149041/8832/5585/4092/55824/3071/3635	34
651	T.cells	T	GO:0002695	negative regulation of leukocyte activation	32/805	202/18870	1.33618783764776e-10	7.80927558447468e-09	6.58803983890266e-09	7805/64092/5788/972/201633/8530/374403/3398/3134/54542/7128/1493/3902/3123/26191/8764/56253/83593/6693/3559/100507436/84868/864/50943/3718/149041/8832/5585/4092/55824/3071/3635	32
652	T.cells	T	GO:0051250	negative regulation of lymphocyte activation	29/805	169/18870	1.3901586180488e-10	8.02562304615001e-09	6.7705542963763e-09	7805/64092/972/201633/374403/3398/3134/54542/7128/1493/3902/3123/26191/8764/56253/83593/6693/3559/100507436/84868/864/50943/3718/149041/5585/4092/55824/3071/3635	29
653	T.cells	T	GO:0050854	regulation of antigen receptor-mediated signaling pathway	18/805	66/18870	1.80584631026589e-10	1.02998511238539e-08	8.68913240475435e-09	7805/5788/3932/4068/50852/1236/26191/1997/84174/5970/5583/10892/149041/53347/9404/25865/5579/9840	18
654	T.cells	T	GO:0045621	positive regulation of lymphocyte differentiation	25/805	130/18870	2.13717179410513e-10	1.20444896110639e-08	1.01609395824998e-08	3561/5788/972/399/939/7535/3122/8744/3123/2625/10125/3559/54440/6595/864/3594/10892/50943/9760/84807/3458/3071/3635/11221/9840	25
655	T.cells	T	GO:0002705	positive regulation of leukocyte mediated immunity	27/805	151/18870	2.29907172523835e-10	1.28044771144451e-08	1.0802078174061e-08	567/3133/3105/3107/5788/4068/3689/3134/3122/3902/3123/2625/10865/10125/56253/940/54440/100507436/3594/10892/50943/3140/55183/6504/3824/163486/7158	27
656	T.cells	T	GO:0043383	negative T cell selection	9/805	13/18870	2.74553471421649e-10	1.5113210857094e-08	1.27497658576957e-08	916/5788/972/7535/1236/940/6693/1794/387357	9
657	T.cells	T	GO:0051607	defense response to virus	42/805	334/18870	3.53639760584073e-10	1.92428807655747e-08	1.62336267592979e-08	3669/5788/4828/10581/6773/64135/2635/2634/7128/91351/60489/54541/24138/6737/5551/26191/4939/6693/4615/5970/256987/54941/100507436/11274/25939/3594/197259/50943/164668/596/7726/55718/3458/10206/9641/81030/8638/3428/84166/201626/10010/57169	42
658	T.cells	T	GO:0140546	defense response to symbiont	42/805	335/18870	3.88228912398988e-10	2.0884950810191e-08	1.76189054263368e-08	3669/5788/4828/10581/6773/64135/2635/2634/7128/91351/60489/54541/24138/6737/5551/26191/4939/6693/4615/5970/256987/54941/100507436/11274/25939/3594/197259/50943/164668/596/7726/55718/3458/10206/9641/81030/8638/3428/84166/201626/10010/57169	42
659	T.cells	T	GO:0002711	positive regulation of T cell mediated immunity	18/805	69/18870	4.02719201917559e-10	2.14210415941317e-08	1.80711608761114e-08	567/3133/3105/3107/5788/3134/3122/3123/2625/10865/54440/100507436/3594/10892/50943/3140/6504/163486	18
660	T.cells	T	GO:0002824	positive regulation of adaptive immune response based on somatic recombination of immune receptors built from immunoglobulin superfamily domains	24/805	124/18870	4.27257695616775e-10	2.24474220207934e-08	1.8937033141416e-08	567/3133/3105/3107/5788/3134/3122/3123/2625/10865/940/920/54440/100507436/3594/10892/50943/3140/84807/7297/55183/6504/163486/7158	24
661	T.cells	T	GO:0001906	cell killing	33/805	223/18870	4.31498817890198e-10	2.24474220207934e-08	1.8937033141416e-08	567/3133/11151/914/3105/3107/5788/4068/2635/3134/2634/3122/3004/3001/3820/3902/3123/4818/5551/10125/56253/4615/2999/3002/100507436/84868/3594/3140/5272/3458/10578/3824/3071	33
662	T.cells	T	GO:0019882	antigen processing and presentation	23/805	116/18870	5.98240128981212e-10	3.04523523720114e-08	2.56901307227472e-08	567/3133/3105/3107/972/3115/3113/3127/7454/3134/1236/3122/3117/3123/11021/100507436/1520/3140/925/9363/3118/51762/23180	23
663	T.cells	T	GO:0045582	positive regulation of T cell differentiation	23/805	116/18870	5.98240128981212e-10	3.04523523720114e-08	2.56901307227472e-08	3561/5788/972/399/939/7535/3122/8744/3123/2625/10125/3559/54440/6595/864/3594/10892/50943/84807/3458/3071/11221/9840	23
664	T.cells	T	GO:0043122	regulation of canonical NF-kappaB signal transduction	36/805	265/18870	7.87074204115289e-10	3.96383966200189e-08	3.34396363988064e-08	972/399/6275/2534/330/5966/4050/23291/1236/7128/3123/24138/286827/6737/55870/114769/4615/920/11214/54386/5970/4793/11040/7185/10892/6095/257397/23118/56658/356/10206/9641/10010/80833/5579/8837	36
665	T.cells	T	GO:1902107	positive regulation of leukocyte differentiation	29/805	185/18870	1.26345665420205e-09	6.23042062603388e-08	5.25609051101162e-08	3561/5788/972/399/3059/939/3398/7535/3122/8744/2124/3123/2625/10125/3559/920/54440/6595/864/3594/10892/50943/9760/84807/3458/3071/3635/11221/9840	29
666	T.cells	T	GO:1903708	positive regulation of hemopoiesis	29/805	185/18870	1.26345665420205e-09	6.23042062603388e-08	5.25609051101162e-08	3561/5788/972/399/3059/939/3398/7535/3122/8744/2124/3123/2625/10125/3559/920/54440/6595/864/3594/10892/50943/9760/84807/3458/3071/3635/11221/9840	29
667	T.cells	T	GO:0031341	regulation of cell killing	22/805	111/18870	1.42286608955611e-09	6.94417326593674e-08	5.85822457273564e-08	567/3133/3105/3107/5788/4068/3134/3122/3820/3902/3123/5551/10125/56253/100507436/84868/3594/3140/5272/3458/3824/3071	22
668	T.cells	T	GO:0007249	canonical NF-kappaB signal transduction	38/805	300/18870	2.00508960085478e-09	9.68581037800668e-08	8.17111702002475e-08	972/399/6275/2534/330/5966/4050/23291/1236/7128/3123/24138/286827/6737/55870/79753/114769/4615/920/11214/54386/5970/4793/11040/7185/10892/6095/257397/23118/56658/356/10206/9641/4790/10010/80833/5579/8837	38
669	T.cells	T	GO:0031343	positive regulation of cell killing	18/805	76/18870	2.21025560037977e-09	1.05690404163614e-07	8.91622514390308e-08	567/3133/3105/3107/5788/4068/3134/3122/3902/3123/5551/10125/56253/100507436/3594/3140/3458/3824	18
670	T.cells	T	GO:0002260	lymphocyte homeostasis	18/805	77/18870	2.77100696640503e-09	1.31179469789614e-07	1.10665267689902e-07	11151/972/27040/1831/54542/7128/3559/27240/54440/50943/3718/149041/596/5585/6655/22884/3071/10312	18
671	T.cells	T	GO:0050856	regulation of T cell receptor signaling pathway	14/805	45/18870	2.87663213839989e-09	1.34831450922625e-07	1.13746142085348e-07	7805/3932/4068/50852/1236/26191/1997/84174/5970/10892/149041/53347/25865/9840	14
672	T.cells	T	GO:0001910	regulation of leukocyte mediated cytotoxicity	20/805	96/18870	3.18618232357025e-09	1.47876344311584e-07	1.24751039583339e-07	567/3133/3105/3107/5788/4068/3134/3122/3820/3902/3123/10125/56253/100507436/84868/3594/3140/5272/3824/3071	20
673	T.cells	T	GO:0045060	negative thymic T cell selection	8/805	12/18870	4.50639590126406e-09	2.07119205792078e-07	1.7472934133261e-07	916/5788/972/7535/1236/940/6693/1794	8
674	T.cells	T	GO:0072539	T-helper 17 cell differentiation	12/805	33/18870	5.19639331540096e-09	2.36535826491425e-07	1.9954571091732e-07	10538/54542/3570/6774/3594/10892/50943/6095/149041/84807/4092/3662	12
675	T.cells	T	GO:0072538	T-helper 17 type immune response	14/805	47/18870	5.43935784044737e-09	2.4523733349217e-07	2.06886452598068e-07	10538/54542/10865/3570/6774/3594/10892/50943/6095/149041/84807/7297/4092/3662	14
676	T.cells	T	GO:0032609	type II interferon production	22/805	119/18870	5.58938398513543e-09	2.47291063417113e-07	2.08619014654243e-07	916/914/3105/7805/3115/3113/1236/10225/3123/26191/2625/10865/10125/56253/54440/84868/3594/50943/5142/5144/7297/6504	22
677	T.cells	T	GO:0032649	regulation of type II interferon production	22/805	119/18870	5.58938398513543e-09	2.47291063417113e-07	2.08619014654243e-07	916/914/3105/7805/3115/3113/1236/10225/3123/26191/2625/10865/10125/56253/54440/84868/3594/50943/5142/5144/7297/6504	22
678	T.cells	T	GO:0001776	leukocyte homeostasis	21/805	109/18870	5.73712664252200e-09	2.51477384497214e-07	2.1215066746324e-07	11151/972/27040/1831/54542/121260/7128/1880/3559/27240/54440/50943/5142/3718/149041/596/5585/6655/22884/3071/10312	21
679	T.cells	T	GO:0002478	antigen processing and presentation of exogenous peptide antigen	13/805	40/18870	5.8177354539041e-09	2.52671189346624e-07	2.13157781864917e-07	567/3133/3105/972/3115/3113/3127/3134/3122/3117/3123/1520/3118	13
680	T.cells	T	GO:0048872	homeostasis of number of cells	38/805	316/18870	8.57650747866921e-09	3.69101694582e-07	3.11380568172928e-07	567/11151/972/27040/3059/1831/3398/54542/1236/121260/7128/2625/7538/1880/3559/27240/6774/7846/7428/54440/55904/50943/5142/3718/149041/596/2146/5585/10320/6655/4297/22884/2113/54977/3071/3635/8837/10312	38
681	T.cells	T	GO:0019884	antigen processing and presentation of exogenous antigen	14/805	49/18870	9.92935432715356e-09	4.23473544006711e-07	3.57249599973643e-07	567/3133/3105/972/3115/3113/3127/3134/3122/3117/3123/1520/3140/3118	14
682	T.cells	T	GO:0002700	regulation of production of molecular mediator of immune response	28/805	191/18870	1.12023028072868e-08	4.73497334729424e-07	3.99450534312462e-07	567/3133/3105/7805/5788/972/7133/3134/121260/10225/26191/2625/10865/7293/8764/940/4615/54440/10892/50943/3718/55183/5585/4092/6504/163486/7158/8013	28
683	T.cells	T	GO:0050792	regulation of viral process	26/805	168/18870	1.18749186870531e-08	4.97485531544333e-07	4.19687391697062e-07	7852/3669/972/1655/10581/64135/60489/3123/24138/286827/6737/4939/6352/7538/940/920/128637/164668/596/7726/10206/8638/79720/3428/201626/57169	26
684	T.cells	T	GO:0045622	regulation of T-helper cell differentiation	13/805	43/18870	1.57037995962384e-08	6.52120941128004e-07	5.50140495550586e-07	10538/54542/3122/3123/2625/3594/10892/50943/3718/149041/84807/4092/3662	13
685	T.cells	T	GO:0050900	leukocyte migration	43/805	396/18870	1.9656970588771e-08	8.09183467541235e-07	6.82641157105695e-07	11151/7852/972/63940/5880/3932/2534/3689/4267/10563/7535/1236/375056/2833/6402/120425/2625/6352/8764/3570/56253/1880/6693/4615/8784/1235/6351/3603/3695/51676/7412/57580/6404/5142/5734/1234/3683/6504/5295/3071/65125/414062/2650	43
686	T.cells	T	GO:0001913	T cell mediated cytotoxicity	15/805	60/18870	2.19100175169538e-08	8.94155370045339e-07	7.54324922498392e-07	567/3133/3105/3107/5788/3134/3122/3004/3123/5551/100507436/3594/3140/3824/3071	15
687	T.cells	T	GO:0001912	positive regulation of leukocyte mediated cytotoxicity	16/805	69/18870	2.38439036166611e-08	9.56585082383675e-07	8.06991706704837e-07	567/3133/3105/3107/5788/4068/3134/3122/3902/3123/10125/56253/100507436/3594/3140/3824	16
688	T.cells	T	GO:0002704	negative regulation of leukocyte mediated immunity	16/805	69/18870	2.38439036166611e-08	9.56585082383675e-07	8.06991706704837e-07	3133/3105/5788/3134/10225/6693/100507436/84868/50943/3718/5272/8832/4092/6504/3824/3071	16
689	T.cells	T	GO:0045059	positive thymic T cell selection	8/805	14/18870	2.53276800486276e-08	1.00757342311095e-06	8.50006352096358e-07	916/915/5788/972/917/7535/1794/9760	8
690	T.cells	T	GO:0002228	natural killer cell mediated immunity	17/805	79/18870	2.88972375561922e-08	1.13999602159178e-06	9.61720344633272e-07	3133/11151/914/3105/4068/3134/10225/3820/3902/4818/10125/56253/3002/100507436/84868/5272/3824	17
691	T.cells	T	GO:0002369	T cell cytokine production	12/805	38/18870	3.25617865589607e-08	1.26350407844361e-06	1.06591387579549e-06	567/3105/7133/3134/2625/10865/54440/10892/50943/4092/6504/163486	12
692	T.cells	T	GO:0002724	regulation of T cell cytokine production	12/805	38/18870	3.25617865589607e-08	1.26350407844361e-06	1.06591387579549e-06	567/3105/7133/3134/2625/10865/54440/10892/50943/4092/6504/163486	12
693	T.cells	T	GO:0046629	gamma-delta T cell activation	10/805	25/18870	3.44564441120737e-08	1.32615289777689e-06	1.11876550244936e-06	916/5788/919/917/120425/3702/100507436/6966/28526/3071	10
694	T.cells	T	GO:0048002	antigen processing and presentation of peptide antigen	16/805	71/18870	3.68370309382448e-08	1.40634277791654e-06	1.18641507113498e-06	567/3133/3105/3107/972/3115/3113/3127/3134/3122/3117/3123/100507436/1520/3140/3118	16
695	T.cells	T	GO:0031348	negative regulation of defense response	37/805	321/18870	4.1449108681589e-08	1.56976064398914e-06	1.32427720705641e-06	3133/3105/5788/2534/8530/7133/6773/3587/3134/10225/7128/3123/6737/55870/26191/2625/7538/6693/3559/6774/54941/5580/100507436/5335/84868/11274/25939/50943/6095/5734/5272/9975/3824/3428/4790/84166/11221	37
696	T.cells	T	GO:0046633	alpha-beta T cell proliferation	13/805	47/18870	5.15589005196065e-08	1.93714154809379e-06	1.63420608664484e-06	3133/916/3105/5788/7535/26191/8764/940/64926/3559/50943/1794/7297	13
697	T.cells	T	GO:0022408	negative regulation of cell-cell adhesion	28/805	205/18870	5.34281877515484e-08	1.99156725051835e-06	1.68012054976688e-06	7805/972/201633/28984/53827/54542/375056/1493/3902/3123/26191/8764/56253/5607/6693/80709/3559/84959/5580/84868/864/50943/3718/149041/4092/55824/3071/65125	28
698	T.cells	T	GO:0043123	positive regulation of canonical NF-kappaB signal transduction	27/805	196/18870	7.70749757658398e-08	2.85056980683973e-06	2.4047899511151e-06	972/6275/2534/330/5966/4050/23291/1236/3123/24138/6737/114769/4615/920/11214/54386/5970/11040/10892/257397/23118/356/10206/9641/80833/5579/8837	27
699	T.cells	T	GO:0016032	viral process	44/805	432/18870	8.82923042794865e-08	3.24012223611697e-06	2.73342311249589e-06	7852/3669/972/1655/10581/64135/11060/60489/9972/3123/10663/24138/286827/6737/4939/6352/7293/8764/7538/940/920/253832/128637/6351/3695/84875/9150/91782/164668/6404/2530/1234/596/7726/904/5978/10206/5289/6504/8638/79720/3428/201626/57169	44
700	T.cells	T	GO:0002399	MHC class II protein complex assembly	8/805	16/18870	1.00569313989286e-07	3.63431398797922e-06	3.06597008658376e-06	567/3115/3113/3127/3122/3117/3123/3118	8
701	T.cells	T	GO:0002503	peptide antigen assembly with MHC class II protein complex	8/805	16/18870	1.00569313989286e-07	3.63431398797922e-06	3.06597008658376e-06	567/3115/3113/3127/3122/3117/3123/3118	8
702	T.cells	T	GO:0042267	natural killer cell mediated cytotoxicity	16/805	76/18870	1.02061446213472e-07	3.66029459374679e-06	3.0878877745926e-06	3133/11151/914/3105/4068/3134/3820/3902/4818/10125/56253/3002/100507436/84868/5272/3824	16
703	T.cells	T	GO:0002707	negative regulation of lymphocyte mediated immunity	14/805	58/18870	1.04337588798734e-07	3.71379056671585e-06	3.13301790187889e-06	3133/3105/5788/3134/10225/6693/100507436/84868/50943/5272/4092/6504/3824/3071	14
704	T.cells	T	GO:0001914	regulation of T cell mediated cytotoxicity	13/805	50/18870	1.15514588096596e-07	4.08094074663645e-06	3.4427521385584e-06	567/3133/3105/3107/5788/3134/3122/3123/100507436/3594/3140/3824/3071	13
705	T.cells	T	GO:0032729	positive regulation of type II interferon production	16/805	77/18870	1.23791725579699e-07	4.34096317699477e-06	3.66211155438111e-06	916/914/3105/3115/3113/26191/10865/10125/56253/54440/84868/3594/5142/5144/7297/6504	16
706	T.cells	T	GO:0002718	regulation of cytokine production involved in immune response	20/805	120/18870	1.65265363187897e-07	5.75269286273165e-06	4.85307111404707e-06	567/3133/3105/7805/972/7133/3134/10225/2625/10865/8764/4615/54440/10892/50943/3718/4092/6504/163486/8013	20
707	T.cells	T	GO:1903900	regulation of viral life cycle	22/805	143/18870	1.74392187335489e-07	6.02607748062925e-06	5.08370310219629e-06	3669/972/1655/10581/64135/60489/3123/24138/286827/6737/4939/6352/940/920/164668/596/7726/8638/79720/3428/201626/57169	22
708	T.cells	T	GO:0030101	natural killer cell activation	18/805	99/18870	1.7628882968128e-07	6.04747333124042e-06	5.10175301152384e-06	3133/11151/914/5788/50615/3134/4818/26191/2625/10125/100507436/84868/9760/7297/6504/639/3824/257101	18
709	T.cells	T	GO:0046640	regulation of alpha-beta T cell proliferation	12/805	44/18870	2.00309098248868e-07	6.77330907935816e-06	5.71408059215193e-06	3133/916/3105/5788/7535/26191/8764/940/64926/3559/50943/7297	12
710	T.cells	T	GO:2000516	positive regulation of CD4-positive, alpha-beta T cell activation	12/805	44/18870	2.00309098248868e-07	6.77330907935816e-06	5.71408059215193e-06	3561/916/3122/3123/940/54440/3594/10892/50943/84807/3458/3071	12
711	T.cells	T	GO:0002367	cytokine production involved in immune response	20/805	122/18870	2.1851590494194e-07	7.33655527656131e-06	6.18924481784039e-06	567/3133/3105/7805/972/7133/3134/10225/2625/10865/8764/4615/54440/10892/50943/3718/4092/6504/163486/8013	20
712	T.cells	T	GO:0002715	regulation of natural killer cell mediated immunity	13/805	53/18870	2.43280821324988e-07	8.11050287431334e-06	6.84216038626394e-06	3133/3105/4068/3134/10225/3820/3902/10125/56253/100507436/84868/5272/3824	13
713	T.cells	T	GO:0002702	positive regulation of production of molecular mediator of immune response	21/805	136/18870	3.10624724251406e-07	1.02831989133298e-05	8.67508431218133e-06	567/3133/3105/7805/5788/972/3134/26191/2625/10865/7293/8764/940/4615/54440/10892/55183/6504/163486/7158/8013	21
714	T.cells	T	GO:0019886	antigen processing and presentation of exogenous peptide antigen via MHC class II	10/805	31/18870	3.70279237923971e-07	1.21699127796252e-05	1.02667487349961e-05	567/972/3115/3113/3127/3122/3117/3123/1520/3118	10
715	T.cells	T	GO:0019058	viral life cycle	35/805	321/18870	3.72758207233979e-07	1.21699127796252e-05	1.02667487349961e-05	7852/3669/972/1655/10581/64135/11060/60489/9972/3123/10663/24138/286827/6737/4939/6352/7293/8764/940/920/128637/3695/91782/164668/6404/1234/596/7726/5289/6504/8638/79720/3428/201626/57169	35
716	T.cells	T	GO:0002820	negative regulation of adaptive immune response	14/805	64/18870	3.88056382442105e-07	1.25825953046639e-05	1.06148948448835e-05	64092/5788/3134/54542/8764/6693/84868/50943/3718/149041/4092/6504/3824/3071	14
717	T.cells	T	GO:0001818	negative regulation of cytokine production	39/805	381/18870	4.20815170084164e-07	1.35519660896492e-05	1.1432672791259e-05	5552/7114/7805/5788/201633/28984/4828/5966/3134/1236/10225/7128/3902/3123/26191/2625/114769/7538/5607/54941/84861/51564/84868/28951/50943/3718/5734/55593/2146/8832/3458/4092/113/6504/27250/4790/59307/3071/3635	39
718	T.cells	T	GO:0002363	alpha-beta T cell lineage commitment	9/805	25/18870	4.9372546177267e-07	1.56865525908176e-05	1.32334468524586e-05	10538/3570/6693/6774/3594/50943/9760/596/3662	9
719	T.cells	T	GO:0046641	positive regulation of alpha-beta T cell proliferation	9/805	25/18870	4.9372546177267e-07	1.56865525908176e-05	1.32334468524586e-05	3133/916/3105/5788/7535/26191/940/64926/7297	9
720	T.cells	T	GO:1903038	negative regulation of leukocyte cell-cell adhesion	22/805	152/18870	5.1671647709673e-07	1.62423392814535e-05	1.37023181094956e-05	7805/972/201633/54542/375056/1493/3902/3123/26191/8764/56253/6693/3559/84868/864/50943/3718/149041/4092/55824/3071/65125	22
721	T.cells	T	GO:2000316	regulation of T-helper 17 type immune response	10/805	32/18870	5.18080530523759e-07	1.62423392814535e-05	1.37023181094956e-05	10538/54542/10865/3594/10892/50943/149041/84807/7297/4092	10
722	T.cells	T	GO:0007162	negative regulation of cell adhesion	34/805	312/18870	5.53253852076312e-07	1.72309456297978e-05	1.45363235095397e-05	7805/5788/972/201633/28984/5921/53827/54542/375056/1493/3902/3123/26191/8764/56253/5607/6693/80709/3559/5140/84959/5580/84868/864/50943/3718/149041/10507/4092/9404/55824/5295/3071/65125	34
723	T.cells	T	GO:0001916	positive regulation of T cell mediated cytotoxicity	11/805	40/18870	5.91190194935234e-07	1.82921201491725e-05	1.54315486727504e-05	567/3133/3105/3107/5788/3134/3122/3123/100507436/3594/3140	11
724	T.cells	T	GO:0050869	negative regulation of B cell activation	10/805	33/18870	7.15038850469325e-07	2.19090036267639e-05	1.8482814079546e-05	7805/64092/374403/3398/7128/1493/50943/149041/5585/3635	10
725	T.cells	T	GO:0042269	regulation of natural killer cell mediated cytotoxicity	12/805	49/18870	7.19960754664047e-07	2.19090036267639e-05	1.8482814079546e-05	3133/3105/4068/3134/3820/3902/10125/56253/100507436/84868/5272/3824	12
726	T.cells	T	GO:0001911	negative regulation of leukocyte mediated cytotoxicity	9/805	26/18870	7.26597712167707e-07	2.19090036267639e-05	1.8482814079546e-05	3133/3105/5788/3134/100507436/84868/5272/3824/3071	9
727	T.cells	T	GO:0043369	CD4-positive or CD8-positive, alpha-beta T cell lineage commitment	9/805	26/18870	7.26597712167707e-07	2.19090036267639e-05	1.8482814079546e-05	10538/3570/6693/6774/3594/50943/9760/596/3662	9
728	T.cells	T	GO:0050853	B cell receptor signaling pathway	15/805	77/18870	7.38835827818059e-07	2.21370177777892e-05	1.86751707577729e-05	5788/3932/1493/26191/3702/3539/5583/596/974/4773/9404/4790/3071/5579/23180	15
729	T.cells	T	GO:0002396	MHC protein complex assembly	8/805	20/18870	8.45166632898558e-07	2.50063677508861e-05	2.10958039816916e-05	567/3115/3113/3127/3122/3117/3123/3118	8
730	T.cells	T	GO:0002501	peptide antigen assembly with MHC protein complex	8/805	20/18870	8.45166632898558e-07	2.50063677508861e-05	2.10958039816916e-05	567/3115/3113/3127/3122/3117/3123/3118	8
731	T.cells	T	GO:0071887	leukocyte apoptotic process	19/805	121/18870	8.65905842265806e-07	2.54608587409088e-05	2.14792204351518e-05	972/3059/1831/917/939/1236/6352/5133/3559/7428/440823/96459/3718/1234/596/356/5585/84941/25865	19
732	T.cells	T	GO:0050868	negative regulation of T cell activation	20/805	133/18870	9.11515086360966e-07	2.66364964125482e-05	2.24710086917057e-05	7805/972/201633/54542/1493/3902/3123/26191/8764/56253/6693/3559/84868/864/50943/3718/149041/4092/55824/3071	20
733	T.cells	T	GO:0001782	B cell homeostasis	10/805	34/18870	9.74426903855192e-07	2.79571937142453e-05	2.35851717590214e-05	972/54542/7128/54440/50943/149041/596/5585/6655/3071	10
734	T.cells	T	GO:0032743	positive regulation of interleukin-2 production	10/805	34/18870	9.74426903855192e-07	2.79571937142453e-05	2.35851717590214e-05	916/5788/940/920/54440/10892/5142/5144/25865/3662	10
735	T.cells	T	GO:0043372	positive regulation of CD4-positive, alpha-beta T cell differentiation	10/805	34/18870	9.74426903855192e-07	2.79571937142453e-05	2.35851717590214e-05	3561/3122/3123/54440/3594/10892/50943/84807/3458/3071	10
736	T.cells	T	GO:0045088	regulation of innate immune response	41/805	425/18870	1.01512285009243e-06	2.87759974391472e-05	2.42759287314888e-05	3133/3105/1535/2534/4068/330/6773/64135/3134/2634/121260/10225/7128/3820/3902/6737/26191/6352/10125/149628/56253/4615/5970/54941/100507436/84868/11274/1520/25939/5272/9641/81030/8638/3824/5295/3662/3428/84166/23180/11221/57169	41
737	T.cells	T	GO:0050727	regulation of inflammatory response	41/805	425/18870	1.01512285009243e-06	2.87759974391472e-05	2.42759287314888e-05	3133/7114/5788/63940/2534/8530/241/7133/330/3587/1236/7128/3123/4818/55870/2625/6352/3572/114769/7538/940/6693/80709/3559/4615/6774/5970/5580/5335/3603/11274/50943/6095/5734/3458/9975/81030/27250/2113/4790/11221	41
738	T.cells	T	GO:0050857	positive regulation of antigen receptor-mediated signaling pathway	9/805	27/18870	1.04875990276586e-06	2.95525558315093e-05	2.49310468113638e-05	5788/3932/50852/1236/5970/5583/25865/5579/9840	9
739	T.cells	T	GO:0002361	CD4-positive, CD25-positive, alpha-beta regulatory T cell differentiation	6/805	10/18870	1.07257790129255e-06	3.00448744657926e-05	2.53463753192398e-05	3561/3122/3123/50943/9760/3458	6
740	T.cells	T	GO:0038061	non-canonical NF-kappaB signal transduction	21/805	148/18870	1.30022287288662e-06	3.59639619227982e-05	3.03398197885612e-05	7114/7805/192669/330/939/5966/54542/26191/10725/54386/5970/51564/84868/10892/11156/257397/149041/23118/9641/27250/4790	21
741	T.cells	T	GO:0032814	regulation of natural killer cell activation	11/805	43/18870	1.30833249903489e-06	3.59639619227982e-05	3.03398197885612e-05	3133/3134/26191/10125/100507436/84868/9760/7297/639/3824/257101	11
742	T.cells	T	GO:0002495	antigen processing and presentation of peptide antigen via MHC class II	10/805	35/18870	1.31230559491183e-06	3.59639619227982e-05	3.03398197885612e-05	567/972/3115/3113/3127/3122/3117/3123/1520/3118	10
743	T.cells	T	GO:0002716	negative regulation of natural killer cell mediated immunity	8/805	21/18870	1.31427237275963e-06	3.59639619227982e-05	3.03398197885612e-05	3133/3105/3134/10225/100507436/84868/5272/3824	8
744	T.cells	T	GO:0045824	negative regulation of innate immune response	16/805	91/18870	1.34981025805776e-06	3.67241480554335e-05	3.09811259471938e-05	3133/3105/6773/3134/10225/7128/6737/100507436/84868/11274/25939/5272/3824/3428/84166/11221	16
745	T.cells	T	GO:0046638	positive regulation of alpha-beta T cell differentiation	12/805	52/18870	1.43151333003432e-06	3.87059262542645e-05	3.26529882837879e-05	3561/7535/3122/3123/54440/864/3594/10892/50943/84807/3458/3071	12
746	T.cells	T	GO:0002698	negative regulation of immune effector process	19/805	125/18870	1.43900359542682e-06	3.87059262542645e-05	3.26529882837879e-05	3133/3105/5788/3134/54542/10225/6693/100507436/84868/50943/3718/149041/5272/8832/4092/6504/3824/3071/11221	19
747	T.cells	T	GO:0002720	positive regulation of cytokine production involved in immune response	15/805	81/18870	1.45501387677851e-06	3.89154558907879e-05	3.28297511061413e-05	567/3133/3105/7805/972/3134/2625/10865/8764/4615/54440/10892/6504/163486/8013	15
748	T.cells	T	GO:0032703	negative regulation of interleukin-2 production	9/805	28/18870	1.48722971970352e-06	3.95536263655982e-05	3.33681227472215e-05	7805/5788/7128/3902/2625/7538/51564/84868/50943	9
749	T.cells	T	GO:0002832	negative regulation of response to biotic stimulus	21/805	150/18870	1.62395636870309e-06	4.29486561421253e-05	3.6232228537839e-05	3133/3105/6773/3134/10225/7128/6737/26191/114769/54941/100507436/84868/11274/25939/50943/5272/3824/3428/59307/84166/11221	21
750	T.cells	T	GO:0070227	lymphocyte apoptotic process	15/805	82/18870	1.71144769276441e-06	4.50110743197039e-05	3.79721201540828e-05	972/1831/917/939/6352/5133/3559/7428/96459/3718/596/356/5585/84941/25865	15
751	T.cells	T	GO:0048525	negative regulation of viral process	16/805	93/18870	1.8224501441047e-06	4.74037306713826e-05	3.99906064010019e-05	3669/10581/64135/60489/24138/286827/6737/4939/6352/7538/164668/7726/10206/8638/3428/57169	16
752	T.cells	T	GO:2000106	regulation of leukocyte apoptotic process	16/805	93/18870	1.8224501441047e-06	4.74037306713826e-05	3.99906064010019e-05	972/3059/1831/917/939/1236/6352/5133/7428/440823/96459/3718/1234/596/84941/25865	16
753	T.cells	T	GO:2000319	regulation of T-helper 17 cell differentiation	8/805	22/18870	1.98817789687011e-06	5.14318806764103e-05	4.3388823357637e-05	10538/54542/3594/10892/50943/149041/84807/4092	8
754	T.cells	T	GO:0031342	negative regulation of cell killing	9/805	29/18870	2.07515440089659e-06	5.33901137708938e-05	4.50408226373093e-05	3133/3105/5788/3134/100507436/84868/5272/3824/3071	9
755	T.cells	T	GO:0002347	response to tumor cell	11/805	45/18870	2.1354857481082e-06	5.4645348819158e-05	4.60997606163444e-05	3105/7805/3123/4818/5551/56253/5970/100507436/84868/51225/3140	11
756	T.cells	T	GO:0033632	regulation of cell-cell adhesion mediated by integrin	6/805	11/18870	2.27425961298319e-06	5.69647884013884e-05	4.80564799312627e-05	916/10563/8631/6352/83706/65125	6
757	T.cells	T	GO:0035723	interleukin-15-mediated signaling pathway	6/805	11/18870	2.27425961298319e-06	5.69647884013884e-05	4.80564799312627e-05	3561/3560/920/6774/3718/6776	6
758	T.cells	T	GO:0070669	response to interleukin-2	6/805	11/18870	2.27425961298319e-06	5.69647884013884e-05	4.80564799312627e-05	3561/3560/3559/6774/3718/6776	6
759	T.cells	T	GO:0071350	cellular response to interleukin-15	6/805	11/18870	2.27425961298319e-06	5.69647884013884e-05	4.80564799312627e-05	3561/3560/920/6774/3718/6776	6
760	T.cells	T	GO:0002504	antigen processing and presentation of peptide or polysaccharide antigen via MHC class II	10/805	37/18870	2.30427752547421e-06	5.74128937136573e-05	4.84345093166157e-05	567/972/3115/3113/3127/3122/3117/3123/1520/3118	10
761	T.cells	T	GO:0050871	positive regulation of B cell activation	15/805	84/18870	2.3490208341841e-06	5.82212807802488e-05	4.91164786161172e-05	3561/5788/972/939/7293/1880/940/30011/54440/596/55183/4773/3071/7158/3635	15
762	T.cells	T	GO:0045069	regulation of viral genome replication	15/805	85/18870	2.74141137206989e-06	6.75929241425982e-05	5.70225589124625e-05	3669/1655/10581/64135/60489/24138/4939/6352/940/164668/596/8638/3428/201626/57169	15
763	T.cells	T	GO:0043373	CD4-positive, alpha-beta T cell lineage commitment	8/805	23/18870	2.93477774670669e-06	7.19856883570438e-05	6.07283707172357e-05	10538/3570/6693/6774/3594/50943/9760/3662	8
764	T.cells	T	GO:0030888	regulation of B cell proliferation	13/805	65/18870	2.95773622967545e-06	7.21748624292968e-05	6.08879612337963e-05	5788/972/1493/7293/1880/54440/22806/149041/596/5585/4773/3071/3635	13
765	T.cells	T	GO:0010720	positive regulation of cell development	41/805	444/18870	3.07695434271706e-06	7.46989838893466e-05	6.30173537180488e-05	3561/7852/5788/972/399/3059/7133/939/3398/7535/3122/8744/2124/3123/23011/2625/3572/10125/3559/920/2803/5970/54440/6595/5583/864/3594/10892/50943/9760/596/84807/10507/3458/4092/7074/3071/3635/11221/9840/51393	41
766	T.cells	T	GO:0043029	T cell homeostasis	11/805	47/18870	3.38928526123554e-06	8.1861614421883e-05	6.90598726161528e-05	11151/1831/54542/3559/27240/50943/3718/149041/596/3071/10312	11
767	T.cells	T	GO:0070672	response to interleukin-15	6/805	12/18870	4.38400464050728e-06	0.000105349634356149	8.88747721404467e-05	3561/3560/920/6774/3718/6776	6
768	T.cells	T	GO:0002520	immune system development	24/805	199/18870	4.48402509020303e-06	0.000107208963520309	9.04433343552913e-05	3133/916/5788/10538/29851/4050/54542/121260/7128/2625/5133/940/3559/1235/84868/25939/50943/149041/9760/596/55183/5585/4297/7158	24
769	T.cells	T	GO:0002360	T cell lineage commitment	9/805	32/18870	5.17926247918524e-06	0.000122593142882315	0.000103421693926467	10538/3570/6693/6774/3594/50943/9760/596/3662	9
770	T.cells	T	GO:0019883	antigen processing and presentation of endogenous antigen	9/805	32/18870	5.17926247918524e-06	0.000122593142882315	0.000103421693926467	567/3133/3105/3107/972/3134/3122/3123/100507436	9
771	T.cells	T	GO:0072676	lymphocyte migration	18/805	124/18870	5.29151615281062e-06	0.000124627052076644	0.000105137534871765	11151/4267/10563/7535/1236/375056/2625/6352/8764/56253/1880/6693/1235/6351/3695/3683/65125/414062	18
772	T.cells	T	GO:0002823	negative regulation of adaptive immune response based on somatic recombination of immune receptors built from immunoglobulin superfamily domains	12/805	59/18870	5.90137782347556e-06	0.000137621293676519	0.000116099701645145	5788/3134/54542/6693/84868/50943/3718/149041/4092/6504/3824/3071	12
773	T.cells	T	GO:2000107	negative regulation of leukocyte apoptotic process	12/805	59/18870	5.90137782347556e-06	0.000137621293676519	0.000116099701645145	972/3059/1831/939/1236/6352/5133/7428/3718/1234/596/84941	12
774	T.cells	T	GO:0002483	antigen processing and presentation of endogenous peptide antigen	8/805	25/18870	5.99997083027257e-06	0.000139234617208384	0.000117460729257245	567/3133/3105/3107/3134/3122/3123/100507436	8
775	T.cells	T	GO:0045066	regulatory T cell differentiation	10/805	41/18870	6.35219277473094e-06	0.000146689173636957	0.000123749521886158	3561/3122/1493/3902/3123/940/50943/9760/3458/11221	10
776	T.cells	T	GO:0070228	regulation of lymphocyte apoptotic process	12/805	60/18870	7.09338368285954e-06	0.000163010089100277	0.000137518128220588	972/1831/917/939/6352/5133/7428/96459/3718/596/84941/25865	12
777	T.cells	T	GO:0030183	B cell differentiation	20/805	153/18870	8.26888666024554e-06	0.000189105842751702	0.000159532956974175	3561/5788/9452/939/3398/1316/1880/96459/10892/7412/22806/3718/596/974/2146/5295/112616/3071/3635/10312	20
778	T.cells	T	GO:0002726	positive regulation of T cell cytokine production	8/805	26/18870	8.34369221609693e-06	0.000189899225725975	0.000160202268562104	567/3105/2625/10865/54440/10892/6504/163486	8
779	T.cells	T	GO:0071674	mononuclear cell migration	24/805	207/18870	8.86573806511394e-06	0.000200815330144734	0.000169411282896209	11151/7852/4267/10563/7535/1236/375056/120425/2625/6352/8764/3570/56253/1880/6693/1235/6351/3695/51676/1234/3683/6504/65125/414062	24
780	T.cells	T	GO:0031349	positive regulation of defense response	42/805	480/18870	8.95871423554326e-06	0.000201955015195532	0.000170372740900507	3133/63940/1535/2534/4068/241/330/64135/3134/1236/2634/121260/7128/3902/4818/26191/6352/3572/10125/149628/56253/940/4615/5970/54941/84868/3603/1520/5734/3458/9641/81030/8638/3824/5295/3662/27250/2113/3428/84166/23180/57169	42
781	T.cells	T	GO:0032102	negative regulation of response to external stimulus	42/805	481/18870	9.42487563750263e-06	0.000211456688473637	0.000178388516680893	3133/3105/5788/2534/8530/7133/6773/10563/3587/3134/10225/7128/3123/6737/55870/26191/2625/114769/7538/6693/3559/6774/54941/84959/5580/100507436/5335/84868/11274/25939/50943/6095/5734/10507/5272/9975/3824/3428/4790/59307/84166/11221	42
782	T.cells	T	GO:0006968	cellular defense response	11/805	52/18870	9.6738771620275e-06	0.000216019502287916	0.000182237785266794	4046/4068/50852/5551/3702/6693/1235/5970/1234/10578/10312	11
783	T.cells	T	GO:0032760	positive regulation of tumor necrosis factor production	16/805	106/18870	1.05233129899502e-05	0.00023388433659354	0.000197308868217795	3133/914/5788/1535/64135/4939/10865/10125/6693/4615/6774/54440/84868/8832/3458/5295	16
784	T.cells	T	GO:0032753	positive regulation of interleukin-4 production	8/805	27/18870	1.14152426638153e-05	0.000252522237245335	0.000213032123298157	3133/916/2625/940/54440/84868/50943/3662	8
785	T.cells	T	GO:0019079	viral genome replication	18/805	131/18870	1.15621397129067e-05	0.000253507089858614	0.000213862961982429	3669/1655/10581/64135/60489/10663/24138/4939/6352/940/128637/164668/596/5289/8638/3428/201626/57169	18
786	T.cells	T	GO:0032633	interleukin-4 production	9/805	35/18870	1.16204137091929e-05	0.000253507089858614	0.000213862961982429	3133/916/3123/2625/940/54440/84868/50943/3662	9
787	T.cells	T	GO:0032673	regulation of interleukin-4 production	9/805	35/18870	1.16204137091929e-05	0.000253507089858614	0.000213862961982429	3133/916/3123/2625/940/54440/84868/50943/3662	9
788	T.cells	T	GO:0045953	negative regulation of natural killer cell mediated cytotoxicity	7/805	20/18870	1.19261731446546e-05	0.000258983961774289	0.000218483345778945	3133/3105/3134/100507436/84868/5272/3824	7
789	T.cells	T	GO:0002440	production of molecular mediator of immune response	31/805	314/18870	1.32356581101597e-05	0.000286107787641535	0.000241365474020409	567/3133/3105/7805/5788/972/10538/7133/3134/121260/10225/26191/2625/10865/7293/8764/940/4615/1235/54440/25939/10892/50943/3718/55183/5585/4092/6504/163486/7158/8013	31
790	T.cells	T	GO:0002274	myeloid leukocyte activation	26/805	241/18870	1.39928088394119e-05	0.000301099804753527	0.000254012998740329	914/5788/972/5880/27040/399/8530/10538/3689/6352/10125/4615/6814/5580/84868/55904/6844/57580/6095/1794/8832/3458/6504/3937/3662/8013	26
791	T.cells	T	GO:0045589	regulation of regulatory T cell differentiation	9/805	36/18870	1.49112368624274e-05	0.000319410838491997	0.000269460503243866	3561/3122/1493/3902/3123/940/50943/3458/11221	9
792	T.cells	T	GO:1903557	positive regulation of tumor necrosis factor superfamily cytokine production	16/805	110/18870	1.69961597892749e-05	0.000361986104360824	0.000305377733294414	3133/914/5788/1535/64135/4939/10865/10125/6693/4615/6774/54440/84868/8832/3458/5295	16
793	T.cells	T	GO:0045071	negative regulation of viral genome replication	11/805	55/18870	1.70517324191939e-05	0.000361986104360824	0.000305377733294414	3669/10581/64135/60489/24138/4939/6352/164668/8638/3428/57169	11
794	T.cells	T	GO:0034612	response to tumor necrosis factor	27/805	259/18870	1.79553567470453e-05	0.000379467226966573	0.000320125110424294	7114/7805/7133/330/2635/2634/7128/2625/6352/7293/8764/114769/7538/5609/8784/5970/7846/6351/84888/7185/8718/7412/6095/117584/4790/10010/414062	27
795	T.cells	T	GO:0002687	positive regulation of leukocyte migration	19/805	149/18870	1.97479105286484e-05	0.000415496037522763	0.000350519637640665	11151/972/63940/5880/4267/10563/1236/375056/6352/8764/3570/6693/8784/1235/6351/6504/5295/3071/65125	19
796	T.cells	T	GO:0002418	immune response to tumor cell	8/805	29/18870	2.04574167711985e-05	0.000424760574538832	0.000358335361172332	3105/3123/4818/5551/56253/100507436/84868/3140	8
797	T.cells	T	GO:0002710	negative regulation of T cell mediated immunity	8/805	29/18870	2.04574167711985e-05	0.000424760574538832	0.000358335361172332	5788/3134/6693/50943/4092/6504/3824/3071	8
798	T.cells	T	GO:0036037	CD8-positive, alpha-beta T cell activation	8/805	29/18870	2.04574167711985e-05	0.000424760574538832	0.000358335361172332	3133/3105/26191/56253/864/9760/596/3071	8
799	T.cells	T	GO:0007015	actin filament organization	40/805	464/18870	2.05864144547942e-05	0.000425572428074217	0.000359020254844813	7114/11151/9535/80774/5880/51466/399/28984/3059/7456/5921/7248/391/23406/3936/7454/5290/55114/9873/203228/1236/54509/55909/9026/26999/30011/9051/8440/10006/5580/9839/8477/57580/5734/596/5295/4542/3071/10788/123720	40
800	T.cells	T	GO:0001771	immunological synapse formation	6/805	15/18870	2.12657994314637e-05	0.000437705628298039	0.000369256032233286	923/1236/5551/8440/84868/1794	6
801	T.cells	T	GO:0060326	cell chemotaxis	31/805	325/18870	2.60125159899796e-05	0.000533087665353088	0.000449721967035692	7114/11151/7852/972/63940/5880/3689/391/10563/1236/2833/10663/120425/51411/6352/3570/1880/1235/5580/6351/3603/7412/57580/5142/1234/6504/7074/25865/3071/65125/414062	31
802	T.cells	T	GO:0010507	negative regulation of autophagy	14/805	90/18870	2.62271186891448e-05	0.000535168878769015	0.000451477714639816	7248/5290/3587/4170/26191/6774/7428/84861/257397/596/23118/9711/7249/65125	14
803	T.cells	T	GO:0002507	tolerance induction	8/805	30/18870	2.68591140794812e-05	0.000545712644001133	0.000460372617201499	3133/916/29851/7128/5133/3559/84868/50943	8
804	T.cells	T	GO:0031295	T cell costimulation	10/805	48/18870	2.82764662465686e-05	0.000572054663295964	0.000482595199907698	916/3932/2534/29851/5290/1236/8764/921/940/6693	10
805	T.cells	T	GO:0051090	regulation of DNA-binding transcription factor activity	36/805	406/18870	2.92674929294725e-05	0.000589584304374991	0.000497383508060106	7114/28984/3059/3398/11060/7128/6737/7293/114769/5607/4615/6774/5927/54386/5970/58487/4793/84868/84159/84875/7185/5583/10892/50943/7726/4092/10206/5292/9641/25865/59307/84166/5579/7158/92565/8837	36
806	T.cells	T	GO:0070229	negative regulation of lymphocyte apoptotic process	9/805	39/18870	2.99219359411294e-05	0.00060021374892079	0.000506350691171476	972/1831/939/6352/5133/7428/3718/596/84941	9
807	T.cells	T	GO:0006304	DNA modification	15/805	103/18870	3.05049696587802e-05	0.000609327115462724	0.000514038884678713	4595/60489/2625/8239/51409/55729/11176/54790/55904/164668/9760/2146/51742/4297/4152	15
808	T.cells	T	GO:0071356	cellular response to tumor necrosis factor	25/805	238/18870	3.19740359382337e-05	0.000635987756855456	0.000536530262492963	7114/7805/7133/330/2635/2634/7128/2625/6352/7293/8764/114769/7538/8784/5970/6351/84888/7185/8718/7412/6095/117584/4790/10010/414062	25
809	T.cells	T	GO:0007264	small GTPase mediated signal transduction	41/805	491/18870	3.4033790440201e-05	0.000674125372150257	0.000568703813830093	397/5880/27040/399/9046/391/7454/55114/8315/54509/56990/55843/23011/64333/27334/10125/53916/10188/64926/257106/11214/5906/117289/11021/8477/57580/50650/1794/10982/266747/89846/50619/9363/6655/7249/7074/9367/6478/9402/393/23550	41
810	T.cells	T	GO:0042100	B cell proliferation	15/805	104/18870	3.4264273598598e-05	0.000675862796732345	0.00057016953523281	5788/972/1493/10125/7293/1880/54440/5580/22806/149041/596/5585/4773/3071/3635	15
811	T.cells	T	GO:0032496	response to lipopolysaccharide	32/805	348/18870	3.98674273305798e-05	0.000783121995779938	0.000660655249147062	7133/923/2635/10563/3587/1236/2634/10225/7128/26191/10865/114769/7538/5609/4615/5970/4793/84868/10892/7412/50943/5142/5734/1234/55593/23118/356/54623/27250/4790/59307/11221	32
812	T.cells	T	GO:0031294	lymphocyte costimulation	10/805	50/18870	4.11108988080287e-05	0.000804210722963668	0.000678446063843675	916/3932/2534/29851/5290/1236/8764/921/940/6693	10
813	T.cells	T	GO:0030099	myeloid cell differentiation	37/805	430/18870	4.33897990415352e-05	0.000845297566512871	0.000713107635103247	567/972/10538/3059/3398/1236/7351/2124/3123/29887/2625/7538/1880/4615/920/2908/6774/55170/54790/84959/10006/55904/29909/3458/10320/54623/5295/3662/2113/3428/54977/3071/4094/3635/8837/10312/6776	37
814	T.cells	T	GO:0032640	tumor necrosis factor production	21/805	186/18870	4.7138360125295e-05	0.000910828558502639	0.000768390712418343	3133/914/5788/1535/64135/7128/26191/4939/10865/10125/7538/6693/4615/6774/54440/84868/50943/8832/3458/6504/5295	21
815	T.cells	T	GO:0032680	regulation of tumor necrosis factor production	21/805	186/18870	4.7138360125295e-05	0.000910828558502639	0.000768390712418343	3133/914/5788/1535/64135/7128/26191/4939/10865/10125/7538/6693/4615/6774/54440/84868/50943/8832/3458/6504/5295	21
816	T.cells	T	GO:0033631	cell-cell adhesion mediated by integrin	6/805	17/18870	4.88623509463483e-05	0.000936495422591145	0.000790043722524805	916/10563/8631/6352/83706/65125	6
817	T.cells	T	GO:0050862	positive regulation of T cell receptor signaling pathway	6/805	17/18870	4.88623509463483e-05	0.000936495422591145	0.000790043722524805	3932/50852/1236/5970/25865/9840	6
818	T.cells	T	GO:0002237	response to molecule of bacterial origin	33/805	369/18870	5.2657698368065e-05	0.00100113069909405	0.000844571158775898	567/7133/923/2635/10563/3587/1236/2634/10225/7128/26191/10865/114769/7538/5609/4615/5970/4793/84868/10892/7412/50943/5142/5734/1234/55593/23118/356/54623/27250/4790/59307/11221	33
819	T.cells	T	GO:0002833	positive regulation of response to biotic stimulus	33/805	369/18870	5.2657698368065e-05	0.00100113069909405	0.000844571158775898	3133/1535/2534/4068/330/64135/3134/2634/121260/7128/3902/3123/26191/6352/10125/149628/56253/4615/5970/54941/84868/1520/3140/9641/81030/8638/3824/5295/3662/3428/84166/23180/57169	33
820	T.cells	T	GO:0044403	biological process involved in symbiotic interaction	30/805	322/18870	5.41001144642353e-05	0.00102443976749476	0.000864235091693931	7852/972/10581/11060/9972/3123/286827/6737/6352/7293/8764/4615/920/253832/128637/6351/3695/9150/91782/164668/6404/1234/7726/904/7919/5978/5289/6504/9367/79720	30
821	T.cells	T	GO:0072678	T cell migration	12/805	73/18870	5.60655552839764e-05	0.00105742764428026	0.000892064234629509	11151/4267/10563/7535/6352/8764/1880/6693/1235/3695/3683/65125	12
822	T.cells	T	GO:0036336	dendritic cell migration	8/805	33/18870	5.68744679841239e-05	0.00106842750570176	0.000901343907818573	7852/1236/6352/1880/1235/51676/1234/6504	8
823	T.cells	T	GO:0071706	tumor necrosis factor superfamily cytokine production	21/805	191/18870	6.9534860603251e-05	0.00129597649644012	0.00109330816878879	3133/914/5788/1535/64135/7128/26191/4939/10865/10125/7538/6693/4615/6774/54440/84868/50943/8832/3458/6504/5295	21
824	T.cells	T	GO:1903555	regulation of tumor necrosis factor superfamily cytokine production	21/805	191/18870	6.9534860603251e-05	0.00129597649644012	0.00109330816878879	3133/914/5788/1535/64135/7128/26191/4939/10865/10125/7538/6693/4615/6774/54440/84868/50943/8832/3458/6504/5295	21
825	T.cells	T	GO:0002428	antigen processing and presentation of peptide antigen via MHC class Ib	6/805	18/18870	7.06550697013653e-05	0.00131169058810299	0.00110656484807835	567/3133/3105/3107/3134/100507436	6
826	T.cells	T	GO:0045089	positive regulation of innate immune response	31/805	343/18870	7.23469274943759e-05	0.00133785294827491	0.00112863586724368	3133/1535/2534/4068/330/64135/3134/2634/121260/7128/3902/26191/6352/10125/149628/56253/4615/5970/54941/84868/1520/9641/81030/8638/3824/5295/3662/3428/84166/23180/57169	31
827	T.cells	T	GO:0002407	dendritic cell chemotaxis	7/805	26/18870	8.08753922622182e-05	0.00148396940685791	0.00125190223681296	7852/1236/6352/1880/1235/1234/6504	7
828	T.cells	T	GO:2000737	negative regulation of stem cell differentiation	7/805	26/18870	8.08753922622182e-05	0.00148396940685791	0.00125190223681296	7538/6774/10443/2146/5978/81606/8621	7
829	T.cells	T	GO:0043086	negative regulation of catalytic activity	39/805	480/18870	9.45472372931559e-05	0.00172813367314981	0.00145788343137669	5788/9806/8530/5525/5997/3001/113791/5576/26191/114769/7538/5607/24144/84062/84959/5580/493/96459/28951/10641/26277/10507/5272/9495/3458/4092/9711/51422/7249/117584/6478/27250/3428/4790/3071/65125/57732/5569/11221	39
830	T.cells	T	GO:0019722	calcium-mediated signaling	22/805	210/18870	9.72546805684811e-05	0.00177078329927381	0.00149386339302355	916/7852/5788/27040/374403/50852/7535/1236/2833/10663/10725/920/1235/84174/5335/493/6351/7412/1234/9495/4773/5533	22
831	T.cells	T	GO:0016311	dephosphorylation	28/805	302/18870	0.000103148756420618	0.00187090503024984	0.00157832781552662	1846/5788/1844/7248/5525/23291/8897/5778/255919/26191/130367/5504/285193/84959/5580/9150/11156/5527/152926/10507/3458/8821/5533/26051/3071/3635/11221/1847	28
832	T.cells	T	GO:0006935	chemotaxis	38/805	468/18870	0.000117375137186405	0.00212081641007802	0.00178915737438819	7114/11151/7852/972/63940/5880/4046/6275/3689/391/10563/1236/2833/10663/120425/51411/6352/3570/1880/6693/1235/5580/6351/3603/7412/57580/5142/1794/1234/10507/7249/6504/7074/25865/112616/3071/65125/414062	38
833	T.cells	T	GO:0006368	transcription elongation by RNA polymerase II	15/805	116/18870	0.000123088100876442	0.00221558581577596	0.00186910648279056	9443/84656/80789/55840/114825/8178/7428/26512/9150/9440/904/2146/8621/54623/9439	15
834	T.cells	T	GO:0042330	taxis	38/805	470/18870	0.000128133505012084	0.00229766671487578	0.00193835134775058	7114/11151/7852/972/63940/5880/4046/6275/3689/391/10563/1236/2833/10663/120425/51411/6352/3570/1880/6693/1235/5580/6351/3603/7412/57580/5142/1794/1234/10507/7249/6504/7074/25865/112616/3071/65125/414062	38
835	T.cells	T	GO:0034341	response to type II interferon	17/805	143/18870	0.000128809733696677	0.00230107652573611	0.00194122792311894	972/3113/10581/2635/7454/2634/6737/6352/6814/6351/3594/356/7297/3458/84166/201626/414062	17
836	T.cells	T	GO:1905477	positive regulation of protein localization to membrane	14/805	104/18870	0.00013298647830017	0.00236675935440979	0.00199663909248454	2534/3689/391/5290/9847/163882/3002/493/5583/27113/9495/3458/5295/6526	14
837	T.cells	T	GO:0043087	regulation of GTPase activity	28/805	307/18870	0.000136459596576905	0.00241947464492535	0.00204111062256171	5996/374403/7248/391/10563/203228/1236/55843/57326/64333/6352/10125/5906/128637/6351/6001/8477/57580/10982/266747/10507/89846/2146/6655/7074/65125/414062/23102	28
838	T.cells	T	GO:0002295	T-helper cell lineage commitment	6/805	20/18870	0.000137104101524016	0.0024218314052787	0.0020430988263241	10538/3570/6693/6774/3594/3662	6
839	T.cells	T	GO:0002685	regulation of leukocyte migration	23/805	230/18870	0.000138069462744221	0.002429817236547	0.00204983581158902	11151/972/63940/5880/4267/10563/1236/375056/2833/6352/8764/3570/6693/4615/8784/1235/6351/5734/6504/5295/3071/65125/2650	23
840	T.cells	T	GO:1901224	positive regulation of non-canonical NF-kappaB signal transduction	11/805	69/18870	0.000150974805841824	0.00264709159575997	0.00223313221584358	7805/192669/939/54542/10725/54386/5970/84868/11156/149041/27250	11
841	T.cells	T	GO:0050921	positive regulation of chemotaxis	17/805	145/18870	0.000152833687509593	0.00266118699344329	0.00224502333691856	7114/7852/972/63940/5880/10563/1236/6352/3570/1235/6351/3603/6504/7074/25865/3071/65125	17
842	T.cells	T	GO:0061756	leukocyte adhesion to vascular endothelial cell	10/805	58/18870	0.000153465156149138	0.00266118699344329	0.00224502333691856	3689/6402/10725/6693/5970/3695/7412/6404/2113/2650	10
843	T.cells	T	GO:0070231	T cell apoptotic process	10/805	58/18870	0.000153465156149138	0.00266118699344329	0.00224502333691856	1831/939/6352/5133/3559/7428/3718/596/356/25865	10
844	T.cells	T	GO:0050728	negative regulation of inflammatory response	21/805	202/18870	0.000154788275665352	0.00267433466058313	0.00225611493612887	5788/2534/8530/7133/3587/7128/3123/55870/2625/7538/6693/3559/6774/5580/5335/50943/6095/5734/9975/4790/11221	21
845	T.cells	T	GO:0043299	leukocyte degranulation	12/805	81/18870	0.000157899201129802	0.00271816297508539	0.00229308925966113	11151/5880/27040/3689/3134/4818/10125/6814/6844/8832/3071/8013	12
846	T.cells	T	GO:0045954	positive regulation of natural killer cell mediated cytotoxicity	7/805	29/18870	0.000171603255098711	0.00294336887549746	0.00248307684914001	3133/4068/3134/3902/10125/56253/3824	7
847	T.cells	T	GO:0060337	type I interferon-mediated signaling pathway	12/805	82/18870	0.000177906911038202	0.00304047406806805	0.002564996467714	10581/6773/64135/4939/4615/11274/25939/7297/9641/81030/84166/10010	12
848	T.cells	T	GO:2001185	regulation of CD8-positive, alpha-beta T cell activation	6/805	21/18870	0.000185052892721382	0.00315122443936339	0.00265842739486908	3133/3105/26191/56253/864/3071	6
849	T.cells	T	GO:0032970	regulation of actin filament-based process	32/805	379/18870	0.000197572909228814	0.00334778523946365	0.00282424948269519	7114/11151/9535/51466/28984/3059/5921/7248/391/23406/7454/5290/55114/9873/203228/1236/9026/26999/11214/9344/8440/5580/9839/8477/57580/5142/5734/5144/5295/3071/10788/123720	32
850	T.cells	T	GO:0033628	regulation of cell adhesion mediated by integrin	9/805	49/18870	0.000198010111332873	0.00334778523946365	0.00282424948269519	916/10563/8631/6352/83706/5140/9404/3071/65125	9
851	T.cells	T	GO:0071357	cellular response to type I interferon	12/805	83/18870	0.000200039090601228	0.0033700535761787	0.00284303543637782	10581/6773/64135/4939/4615/11274/25939/7297/9641/81030/84166/10010	12
852	T.cells	T	GO:0045620	negative regulation of lymphocyte differentiation	10/805	60/18870	0.00020533750011482	0.00344704867214027	0.00290798982992021	972/3398/54542/1493/3902/864/50943/3718/149041/4092	10
853	T.cells	T	GO:0032635	interleukin-6 production	19/805	177/18870	0.000207417790739992	0.00345745007522227	0.00291676463331183	972/1535/4828/64135/7128/26191/10865/3570/4615/6774/5970/84868/3603/50943/8832/3458/6504/3071/3635	19
854	T.cells	T	GO:0032675	regulation of interleukin-6 production	19/805	177/18870	0.000207417790739992	0.00345745007522227	0.00291676463331183	972/1535/4828/64135/7128/26191/10865/3570/4615/6774/5970/84868/3603/50943/8832/3458/6504/3071/3635	19
855	T.cells	T	GO:0006354	DNA-templated transcription elongation	16/805	135/18870	0.000208627575380895	0.0034654138310637	0.00292348299536515	9443/84656/80789/55840/114825/8178/7428/26512/9150/9440/904/2146/7919/8621/54623/9439	16
856	T.cells	T	GO:0070664	negative regulation of leukocyte proliferation	13/805	96/18870	0.000215392303537764	0.00356526980750971	0.00300772322275406	7128/1493/3123/8764/56253/83593/6693/3559/84868/50943/149041/5585/3635	13
857	T.cells	T	GO:0009895	negative regulation of catabolic process	30/805	349/18870	0.000227475538161102	0.00375215748311728	0.00316538489559223	2534/7248/51594/5290/3587/4170/54541/26191/8239/7538/79048/4615/6774/55170/5140/5970/7428/84861/493/92345/257397/596/23118/56658/9711/9641/7249/79031/258010/65125	30
858	T.cells	T	GO:0031330	negative regulation of cellular catabolic process	21/805	208/18870	0.000232552631490136	0.00382258388011911	0.00322479782117535	7248/51594/5290/3587/4170/26191/7538/79048/4615/6774/7428/84861/493/92345/257397/596/23118/9711/9641/7249/65125	21
859	T.cells	T	GO:0070232	regulation of T cell apoptotic process	8/805	40/18870	0.00024186947644039	0.00396197266944224	0.00334238861269292	1831/939/6352/5133/7428/3718/596/25865	8
860	T.cells	T	GO:0043547	positive regulation of GTPase activity	23/805	239/18870	0.000243257068039015	0.00397096193136793	0.00334997210940118	5996/374403/7248/391/10563/203228/1236/6352/10125/5906/128637/6351/6001/8477/57580/10982/266747/10507/2146/6655/7074/414062/23102	23
861	T.cells	T	GO:0051348	negative regulation of transferase activity	22/805	225/18870	0.000263275482038372	0.00428297639852114	0.0036131929059634	5788/5525/5997/113791/5576/26191/7538/84062/84959/5580/28951/10641/26277/3458/4092/9711/51422/7249/27250/57732/5569/11221	22
862	T.cells	T	GO:0002275	myeloid cell activation involved in immune response	13/805	98/18870	0.000265211056089267	0.00429968883399517	0.00362729180534491	5880/27040/3689/10125/4615/6814/84868/6844/1794/8832/3458/6504/8013	13
863	T.cells	T	GO:0033209	tumor necrosis factor-mediated signaling pathway	14/805	111/18870	0.000267114365191057	0.00431576588673878	0.00364085468487469	7114/7805/7133/330/7128/7293/8764/114769/8784/5970/84888/7185/8718/117584	14
864	T.cells	T	GO:0045581	negative regulation of T cell differentiation	9/805	51/18870	0.000271718760633471	0.00437522657428182	0.00369101674845468	972/54542/1493/3902/864/50943/3718/149041/4092	9
865	T.cells	T	GO:0031400	negative regulation of protein modification process	35/805	437/18870	0.000278968048689847	0.00447672794067029	0.00377664505523383	64092/5788/2534/7320/203228/7128/5997/54552/5576/6737/26191/84062/8440/54386/5970/84959/5580/493/84875/28951/5144/10507/3458/5585/4092/51422/7249/27250/26051/3071/65125/57732/5569/51547/11221	35
866	T.cells	T	GO:0071222	cellular response to lipopolysaccharide	22/805	226/18870	0.000280232068824192	0.00448181964126258	0.0037809405018456	7133/923/2635/10563/2634/7128/26191/10865/114769/7538/5609/4615/5970/4793/84868/10892/5142/1234/54623/27250/4790/59307	22
867	T.cells	T	GO:0032956	regulation of actin cytoskeleton organization	29/805	337/18870	0.000282246589325986	0.00449883957531723	0.00379529881234376	7114/11151/9535/51466/28984/3059/5921/7248/391/23406/7454/5290/55114/9873/203228/1236/9026/26999/11214/9344/8440/5580/8477/57580/5734/5295/3071/10788/123720	29
868	T.cells	T	GO:0034243	regulation of transcription elongation by RNA polymerase II	12/805	87/18870	0.000313577363993581	0.00498146054075709	0.00420244619919339	9443/80789/55840/114825/8178/7428/26512/9440/904/2146/8621/9439	12
869	T.cells	T	GO:0060759	regulation of response to cytokine stimulus	19/805	183/18870	0.000318435407433599	0.00501618995081234	0.0042317445296916	7852/7805/5788/972/6773/64135/7128/6352/114769/5607/11274/84888/25939/7737/9641/81030/117584/59307/84166	19
870	T.cells	T	GO:0019885	antigen processing and presentation of endogenous peptide antigen via MHC class I	6/805	23/18870	0.0003200019782732	0.00501618995081234	0.0042317445296916	567/3133/3105/3107/3134/100507436	6
871	T.cells	T	GO:0043371	negative regulation of CD4-positive, alpha-beta T cell differentiation	6/805	23/18870	0.0003200019782732	0.00501618995081234	0.0042317445296916	54542/864/50943/3718/149041/4092	6
872	T.cells	T	GO:0045591	positive regulation of regulatory T cell differentiation	6/805	23/18870	0.0003200019782732	0.00501618995081234	0.0042317445296916	3561/3122/3123/50943/3458/11221	6
873	T.cells	T	GO:1901222	regulation of non-canonical NF-kappaB signal transduction	14/805	113/18870	0.000322159619730341	0.00503334534588592	0.00424621711744629	7114/7805/192669/939/54542/26191/10725/54386/5970/51564/84868/11156/149041/27250	14
874	T.cells	T	GO:0033627	cell adhesion mediated by integrin	12/805	88/18870	0.000349255115449933	0.00542089743127863	0.00457316275415719	916/3689/10563/8631/6352/83706/5140/3695/3683/9404/3071/65125	12
875	T.cells	T	GO:0050672	negative regulation of lymphocyte proliferation	12/805	88/18870	0.000349255115449933	0.00542089743127863	0.00457316275415719	1493/3123/8764/56253/83593/6693/3559/84868/50943/149041/5585/3635	12
876	T.cells	T	GO:0032615	interleukin-12 production	10/805	64/18870	0.000353827773543892	0.00545609342005468	0.00460285469852744	7805/201633/4050/1236/5970/3603/3718/3458/6504/4790	10
877	T.cells	T	GO:0032655	regulation of interleukin-12 production	10/805	64/18870	0.000353827773543892	0.00545609342005468	0.00460285469852744	7805/201633/4050/1236/5970/3603/3718/3458/6504/4790	10
878	T.cells	T	GO:0000956	nuclear-transcribed mRNA catabolic process	15/805	128/18870	0.000368384669916567	0.00566212021878257	0.00477666246638229	1655/10957/51594/246175/54542/129563/7538/79048/27327/54464/167227/23049/255967/149041/201626	15
879	T.cells	T	GO:0032945	negative regulation of mononuclear cell proliferation	12/805	89/18870	0.000388308134051226	0.00592984098902743	0.00500251633477199	1493/3123/8764/56253/83593/6693/3559/84868/50943/149041/5585/3635	12
880	T.cells	T	GO:0034340	response to type I interferon	12/805	89/18870	0.000388308134051226	0.00592984098902743	0.00500251633477199	10581/6773/64135/4939/4615/11274/25939/7297/9641/81030/84166/10010	12
881	T.cells	T	GO:0050858	negative regulation of antigen receptor-mediated signaling pathway	7/805	33/18870	0.000404813945316236	0.00616202320619634	0.00519838926562802	7805/4068/26191/1997/84174/53347/9404	7
882	T.cells	T	GO:0002486	antigen processing and presentation of endogenous peptide antigen via MHC class I via ER pathway, TAP-independent	5/805	16/18870	0.00041138422743606	0.00620220679198187	0.00523228883302853	3133/3105/3107/3134/100507436	5
883	T.cells	T	GO:0072540	T-helper 17 cell lineage commitment	5/805	16/18870	0.00041138422743606	0.00620220679198187	0.00523228883302853	10538/3570/6774/3594/3662	5
884	T.cells	T	GO:2000318	positive regulation of T-helper 17 type immune response	5/805	16/18870	0.00041138422743606	0.00620220679198187	0.00523228883302853	10865/3594/10892/84807/7297	5
885	T.cells	T	GO:0050821	protein stabilization	21/805	217/18870	0.000413285251469916	0.00621108692209074	0.00523978026425017	83548/7248/7320/91949/23011/6789/8239/149628/9026/55729/1389/7428/10869/11040/5580/56658/4092/5292/5295/79031/79612	21
886	T.cells	T	GO:0006470	protein dephosphorylation	20/805	203/18870	0.000446254367644622	0.00668534233047354	0.00563987032259725	5788/1844/7248/5525/23291/8897/5778/255919/26191/5504/84959/5580/9150/5527/152926/5533/26051/3071/11221/1847	20
887	T.cells	T	GO:0070098	chemokine-mediated signaling pathway	12/805	91/18870	0.000477555681466926	0.0071316990412127	0.00601642455748137	7852/10563/1236/2833/10663/6352/1235/6351/1234/7737/65125/414062	12
888	T.cells	T	GO:0002573	myeloid leukocyte differentiation	22/805	235/18870	0.000481418678339593	0.00716677994735734	0.00604601941615497	972/10538/3059/3398/1236/7351/2124/3123/29887/2625/1880/4615/920/2908/84959/3458/5295/3662/3428/3635/10312/6776	22
889	T.cells	T	GO:0002717	positive regulation of natural killer cell mediated immunity	7/805	34/18870	0.00049119901807721	0.00728945502061916	0.00614951022796546	3133/4068/3134/3902/10125/56253/3824	7
890	T.cells	T	GO:0001779	natural killer cell differentiation	6/805	25/18870	0.000521924271304585	0.00760242923186432	0.00641354068122946	5788/10125/9760/6504/639/257101	6
891	T.cells	T	GO:0002475	antigen processing and presentation via MHC class Ib	6/805	25/18870	0.000521924271304585	0.00760242923186432	0.00641354068122946	567/3133/3105/3107/3134/100507436	6
892	T.cells	T	GO:0050860	negative regulation of T cell receptor signaling pathway	6/805	25/18870	0.000521924271304585	0.00760242923186432	0.00641354068122946	7805/4068/26191/1997/84174/53347	6
893	T.cells	T	GO:0060396	growth hormone receptor signaling pathway	6/805	25/18870	0.000521924271304585	0.00760242923186432	0.00641354068122946	23484/6774/3718/7297/5295/6776	6
894	T.cells	T	GO:0070233	negative regulation of T cell apoptotic process	6/805	25/18870	0.000521924271304585	0.00760242923186432	0.00641354068122946	1831/939/6352/7428/3718/596	6
895	T.cells	T	GO:1903306	negative regulation of regulated secretory pathway	6/805	25/18870	0.000521924271304585	0.00760242923186432	0.00641354068122946	3134/6814/5906/8832/5978/3071	6
896	T.cells	T	GO:0032784	regulation of DNA-templated transcription elongation	13/805	105/18870	0.000524341966914509	0.00761421739685057	0.00642348538092879	9443/80789/55840/114825/8178/7428/26512/9440/904/2146/7919/8621/9439	13
897	T.cells	T	GO:0031640	killing of cells of another organism	12/805	92/18870	0.000528290519210918	0.00762477840836734	0.00643239483275425	2635/2634/3004/3001/4818/5551/4615/2999/3002/100507436/3458/10578	12
898	T.cells	T	GO:0141061	disruption of cell in another organism	12/805	92/18870	0.000528290519210918	0.00762477840836734	0.00643239483275425	2635/2634/3004/3001/4818/5551/4615/2999/3002/100507436/3458/10578	12
899	T.cells	T	GO:0030890	positive regulation of B cell proliferation	8/805	45/18870	0.00056167077471174	0.00801978112668152	0.00676562595215567	5788/972/7293/1880/54440/596/4773/3071	8
900	T.cells	T	GO:0060397	growth hormone receptor signaling pathway via JAK-STAT	4/805	10/18870	0.000561688338629251	0.00801978112668152	0.00676562595215567	6774/3718/7297/6776	4
901	T.cells	T	GO:0002476	antigen processing and presentation of endogenous peptide antigen via MHC class Ib	5/805	17/18870	0.000562435009306773	0.00801978112668152	0.00676562595215567	3133/3105/3107/3134/100507436	5
902	T.cells	T	GO:0002484	antigen processing and presentation of endogenous peptide antigen via MHC class I via ER pathway	5/805	17/18870	0.000562435009306773	0.00801978112668152	0.00676562595215567	3133/3105/3107/3134/100507436	5
903	T.cells	T	GO:0002437	inflammatory response to antigenic stimulus	11/805	80/18870	0.000567059575275809	0.00806144152959663	0.00680077138800827	3133/2534/923/1236/3123/10125/940/6693/3559/9240/5335	11
904	T.cells	T	GO:0071346	cellular response to type II interferon	14/805	120/18870	0.000597811475270067	0.00847317222733083	0.00714811451993267	3113/2635/7454/2634/6352/6814/6351/3594/356/7297/3458/84166/201626/414062	14
905	T.cells	T	GO:0030522	intracellular receptor signaling pathway	29/805	353/18870	0.000602557653997978	0.0085149490567953	0.00718335817523434	1655/330/64135/7421/2634/121260/7128/5165/26191/4929/55809/4615/2908/6774/5970/54941/84868/6095/2146/5585/9975/81606/5292/8638/23558/23081/55252/23180/8013	29
906	T.cells	T	GO:0071219	cellular response to molecule of bacterial origin	22/805	239/18870	0.000605355089870032	0.00852902081977599	0.00719522935766573	7133/923/2635/10563/2634/7128/26191/10865/114769/7538/5609/4615/5970/4793/84868/10892/5142/1234/54623/27250/4790/59307	22
907	T.cells	T	GO:0033673	negative regulation of kinase activity	19/805	193/18870	0.000619405786286439	0.00870108899786351	0.00734038904629315	5788/5525/5997/113791/5576/26191/84062/84959/5580/28951/10641/3458/9711/51422/7249/27250/57732/5569/11221	19
908	T.cells	T	GO:0140888	interferon-mediated signaling pathway	13/805	107/18870	0.000629278945205019	0.00881362877692473	0.00743532954876313	10581/6773/64135/4939/4615/11274/25939/7297/3458/9641/81030/84166/10010	13
909	T.cells	T	GO:0030595	leukocyte chemotaxis	22/805	240/18870	0.000640361351225915	0.00894239125871234	0.00754395580360541	11151/7852/972/63940/5880/3689/10563/1236/120425/6352/3570/1880/1235/6351/3603/57580/5142/1234/6504/3071/65125/414062	22
910	T.cells	T	GO:0071378	cellular response to growth hormone stimulus	6/805	26/18870	0.000654238935017295	0.00910931505403493	0.00768477560202978	23484/6774/3718/7297/5295/6776	6
911	T.cells	T	GO:0010506	regulation of autophagy	29/805	355/18870	0.000659419556392999	0.00915452252188991	0.00772291340316419	7248/5290/3587/203228/8897/4170/256471/6737/26191/143686/23545/6774/7428/84861/11040/79156/10043/10641/257397/596/23118/3458/9711/10206/5289/7249/258010/3428/65125	29
912	T.cells	T	GO:0110053	regulation of actin filament organization	24/805	273/18870	0.000677631754516358	0.0093798500756738	0.00791300362152989	7114/11151/9535/51466/28984/3059/5921/7248/23406/7454/5290/9873/203228/1236/9026/26999/8440/5580/8477/57580/5734/5295/3071/123720	24
913	T.cells	T	GO:0002474	antigen processing and presentation of peptide antigen via MHC class I	7/805	36/18870	0.00070775005694564	0.00976818883259668	0.0082406129079385	567/3133/3105/3107/3134/100507436/3140	7
914	T.cells	T	GO:0034655	nucleobase-containing compound catabolic process	37/805	496/18870	0.000732870704181759	0.0100854939348734	0.00850829697572091	3669/1655/7133/10957/192669/51594/246175/54542/51092/60489/129563/55106/4939/7538/79048/27327/4615/54464/5150/167227/79873/115752/953/5580/92345/23049/25939/164668/5142/8635/255967/149041/5144/60493/9641/9941/201626	37
915	T.cells	T	GO:0008154	actin polymerization or depolymerization	19/805	196/18870	0.00074786809903637	0.0102240951620728	0.00862522336622069	7114/11151/51466/3059/7456/5921/23406/7454/5290/9873/1236/9026/26999/9051/8440/10006/5580/57580/3071	19
916	T.cells	T	GO:0007265	Ras protein signal transduction	28/805	341/18870	0.0007485977782949	0.0102240951620728	0.00862522336622069	397/27040/9046/391/7454/55114/8315/56990/23011/27334/10125/53916/64926/11214/5906/117289/11021/8477/50650/10982/266747/9363/6655/7074/9367/9402/393/23550	28
917	T.cells	T	GO:0086103	G protein-coupled receptor signaling pathway involved in heart process	5/805	18/18870	0.000751581139924238	0.0102240951620728	0.00862522336622069	5997/11214/493/5142/5144	5
918	T.cells	T	GO:0090713	immunological memory process	5/805	18/18870	0.000751581139924238	0.0102240951620728	0.00862522336622069	7248/3122/3123/8764/3594	5
919	T.cells	T	GO:1905475	regulation of protein localization to membrane	18/805	181/18870	0.000756621049504374	0.0102631634623315	0.00865818205947698	2534/3689/391/5525/5290/9847/163882/5906/3002/493/5583/51225/27113/9495/3458/5295/6526/65125	18
920	T.cells	T	GO:0050798	activated T cell proliferation	8/805	47/18870	0.000760108905096306	0.0102810158763598	0.00867324266446733	2534/8744/56253/3559/3594/50943/149041/6504	8
921	T.cells	T	GO:0032479	regulation of type I interferon production	14/805	123/18870	0.00076632914482921	0.0103062561693792	0.00869453581184816	4828/5966/64135/80342/6737/26191/4939/4615/54941/84861/84868/55593/9641/10010	14
922	T.cells	T	GO:0032606	type I interferon production	14/805	123/18870	0.00076632914482921	0.0103062561693792	0.00869453581184816	4828/5966/64135/80342/6737/26191/4939/4615/54941/84861/84868/55593/9641/10010	14
923	T.cells	T	GO:0050848	regulation of calcium-mediated signaling	11/805	83/18870	0.00077823763597165	0.0104161495415899	0.00878724375976525	916/374403/50852/7535/10725/920/84174/493/6351/9495/5533	11
924	T.cells	T	GO:0002690	positive regulation of leukocyte chemotaxis	12/805	96/18870	0.000778900916291263	0.0104161495415899	0.00878724375976525	972/63940/5880/10563/1236/6352/3570/1235/6351/6504/3071/65125	12
925	T.cells	T	GO:0018108	peptidyl-tyrosine phosphorylation	24/805	276/18870	0.000790350995976272	0.0105394975069061	0.00889130223494136	916/64092/5788/972/3932/2534/3059/3689/7535/6352/3572/8764/10188/3570/8784/920/1859/10006/5580/3718/10507/3458/79031/57732	24
926	T.cells	T	GO:0031929	TOR signaling	17/805	167/18870	0.000807004391460199	0.0107256978482318	0.00904838406070122	7248/5290/203228/256471/54541/2625/8239/143686/7428/84861/96459/10641/55593/5292/7249/117584/3071	17
927	T.cells	T	GO:0001783	B cell apoptotic process	6/805	27/18870	0.000811111075130333	0.0107256978482318	0.00904838406070122	972/5133/96459/596/5585/84941	6
928	T.cells	T	GO:0033081	regulation of T cell differentiation in thymus	6/805	27/18870	0.000811111075130333	0.0107256978482318	0.00904838406070122	3561/10125/9760/6655/6935/9840	6
929	T.cells	T	GO:0019932	second-messenger-mediated signaling	26/805	310/18870	0.000835936049059161	0.0110231789867578	0.0092993442900761	916/7852/5788/27040/374403/50852/7320/7535/1236/2833/10663/10725/5150/920/1235/84174/5140/5335/493/6351/7412/1234/5144/9495/4773/5533	26
930	T.cells	T	GO:0070269	pyroptosis	7/805	37/18870	0.000841165752185063	0.0110613296412336	0.0093315288414916	2635/2634/3001/6737/3002/9839/81030	7
931	T.cells	T	GO:0042326	negative regulation of phosphorylation	27/805	327/18870	0.000849121472536176	0.0111233840004946	0.00938387897135536	64092/5788/5525/203228/5997/113791/5576/26191/84062/8440/54386/84959/5580/28951/10641/5144/10507/3458/5585/4092/9711/51422/7249/27250/57732/5569/11221	27
932	T.cells	T	GO:0001865	NK T cell differentiation	4/805	11/18870	0.000852933754157062	0.0111233840004946	0.00938387897135536	3702/9760/639/257101	4
933	T.cells	T	GO:0002725	negative regulation of T cell cytokine production	4/805	11/18870	0.000852933754157062	0.0111233840004946	0.00938387897135536	3134/50943/4092/6504	4
934	T.cells	T	GO:0018212	peptidyl-tyrosine modification	24/805	278/18870	0.000874244107406885	0.0113699769353412	0.00959190903268283	916/64092/5788/972/3932/2534/3059/3689/7535/6352/3572/8764/10188/3570/8784/920/1859/10006/5580/3718/10507/3458/79031/57732	24
935	T.cells	T	GO:0042088	T-helper 1 type immune response	8/805	48/18870	0.000878546836049817	0.0113946321146845	0.00961270856805481	6775/3123/10865/6693/84868/3594/3718/6504	8
936	T.cells	T	GO:0071347	cellular response to interleukin-1	13/805	111/18870	0.000892846625148884	0.0115169916170431	0.00971593315879784	2635/2634/6352/5609/4615/5970/6351/6095/149041/81030/4790/10010/414062	13
937	T.cells	T	GO:1902106	negative regulation of leukocyte differentiation	13/805	111/18870	0.000892846625148884	0.0115169916170431	0.00971593315879784	972/3398/54542/1493/3902/84959/864/50943/3718/149041/4092/5295/3635	13
938	T.cells	T	GO:0008064	regulation of actin polymerization or depolymerization	16/805	154/18870	0.000912651184899501	0.0117404638840061	0.00990445822513932	7114/11151/51466/3059/5921/23406/7454/5290/9873/1236/9026/26999/8440/5580/57580/3071	16
939	T.cells	T	GO:0002544	chronic inflammatory response	5/805	19/18870	0.000984449145964964	0.0125616772425826	0.0105972480062167	10563/7128/6352/7412/50943	5
940	T.cells	T	GO:0032695	negative regulation of interleukin-12 production	5/805	19/18870	0.000984449145964964	0.0125616772425826	0.0105972480062167	201633/1236/3718/6504/4790	5
941	T.cells	T	GO:0045623	negative regulation of T-helper cell differentiation	5/805	19/18870	0.000984449145964964	0.0125616772425826	0.0105972480062167	54542/50943/3718/149041/4092	5
942	T.cells	T	GO:0046639	negative regulation of alpha-beta T cell differentiation	6/805	28/18870	0.000995472338289044	0.0126681883050009	0.0106871025791416	54542/864/50943/3718/149041/4092	6
943	T.cells	T	GO:0036230	granulocyte activation	8/805	49/18870	0.00101133448965312	0.0128355428257852	0.010828285745009	3689/6352/4615/6814/5580/55904/6844/57580	8
944	T.cells	T	GO:0141060	disruption of anatomical structure in another organism	12/805	99/18870	0.00102620371805358	0.0129138722910863	0.0108943658355861	2635/2634/3004/3001/4818/5551/4615/2999/3002/100507436/3458/10578	12
945	T.cells	T	GO:1990868	response to chemokine	12/805	99/18870	0.00102620371805358	0.0129138722910863	0.0108943658355861	7852/10563/1236/2833/10663/6352/1235/6351/1234/7737/65125/414062	12
946	T.cells	T	GO:1990869	cellular response to chemokine	12/805	99/18870	0.00102620371805358	0.0129138722910863	0.0108943658355861	7852/10563/1236/2833/10663/6352/1235/6351/1234/7737/65125/414062	12
947	T.cells	T	GO:0071677	positive regulation of mononuclear cell migration	10/805	73/18870	0.00102841779757912	0.0129138722910863	0.0108943658355861	11151/10563/1236/6352/8764/6693/1235/6351/6504/65125	10
948	T.cells	T	GO:0071216	cellular response to biotic stimulus	23/805	265/18870	0.0010324399887574	0.0129300817639617	0.0109080404270275	7133/923/2635/10563/2634/7128/26191/10865/114769/7538/5609/4615/5970/4793/84868/10892/5142/1234/83734/54623/27250/4790/59307	23
949	T.cells	T	GO:0046718	viral entry into host cell	16/805	156/18870	0.00104819826336393	0.0130583436283286	0.0110162443523622	7852/972/10581/11060/9972/3123/286827/6737/7293/8764/920/3695/6404/1234/7726/6504	16
950	T.cells	T	GO:0097530	granulocyte migration	16/805	156/18870	0.00104819826336393	0.0130583436283286	0.0110162443523622	972/5880/3689/4267/10563/1236/120425/6352/4615/6351/57580/5142/5734/6504/3071/414062	16
951	T.cells	T	GO:0001959	regulation of cytokine-mediated signaling pathway	17/805	171/18870	0.00105177316820818	0.0130684886569488	0.0110248028738274	7852/7805/5788/972/6773/7128/6352/114769/11274/84888/25939/7737/9641/81030/117584/59307/84166	17
952	T.cells	T	GO:0034113	heterotypic cell-cell adhesion	9/805	61/18870	0.00105955192873887	0.0131306775671461	0.0110772665131862	914/5788/3932/3689/8631/5607/3695/7412/65125	9
953	T.cells	T	GO:0006887	exocytosis	28/805	349/18870	0.00106721343034073	0.0131910923739765	0.0111282334882856	11151/5880/27040/3689/55114/3134/375056/4818/23011/6352/10125/8027/94120/60684/84062/6814/5906/84961/8676/6844/8832/5978/3458/9367/51762/3071/5579/8013	28
954	T.cells	T	GO:0030832	regulation of actin filament length	16/805	157/18870	0.00112212809426003	0.0138337354120495	0.0116703782610268	7114/11151/51466/3059/5921/23406/7454/5290/9873/1236/9026/26999/8440/5580/57580/3071	16
955	T.cells	T	GO:0045123	cellular extravasation	10/805	74/18870	0.00114455066702432	0.014073513916086	0.0118726595507594	4267/6402/120425/6693/3695/7412/6404/5734/3683/2650	10
956	T.cells	T	GO:0006305	DNA alkylation	8/805	50/18870	0.00115969317303713	0.0141860141631983	0.0119675667033941	51409/55729/11176/55904/2146/51742/4297/4152	8
957	T.cells	T	GO:0006306	DNA methylation	8/805	50/18870	0.00115969317303713	0.0141860141631983	0.0119675667033941	51409/55729/11176/55904/2146/51742/4297/4152	8
958	T.cells	T	GO:0044000	movement in host	18/805	188/18870	0.00117441080802853	0.0143290225907398	0.0120882110842654	7852/972/10581/11060/9972/3123/286827/6737/7293/8764/920/3695/91782/6404/1234/7726/6504/79720	18
959	T.cells	T	GO:0001773	myeloid dendritic cell activation	6/805	29/18870	0.00121039470781696	0.0147300990920449	0.012426566151962	914/10538/84868/1794/6504/3662	6
960	T.cells	T	GO:1990266	neutrophil migration	14/805	129/18870	0.00122546646858026	0.0148752775955358	0.0125490412464062	972/5880/3689/4267/10563/1236/120425/6352/4615/6351/57580/5142/3071/414062	14
961	T.cells	T	GO:2000320	negative regulation of T-helper 17 cell differentiation	4/805	12/18870	0.00123638732307385	0.0149694567453494	0.0126284924047441	54542/50943/149041/4092	4
962	T.cells	T	GO:0002643	regulation of tolerance induction	5/805	20/18870	0.00126689749411195	0.0152997263702193	0.0129071135678322	916/5133/3559/84868/50943	5
963	T.cells	T	GO:0007259	receptor signaling pathway via JAK-STAT	17/805	174/18870	0.00127440098850923	0.0153511813730348	0.012950521897426	5788/2534/3059/6773/3587/6775/6352/3572/3570/8784/6774/7428/8554/3718/7297/3458/6776	17
964	T.cells	T	GO:0006909	phagocytosis	21/805	237/18870	0.0012942565479356	0.0155507880658049	0.013118913552946	3561/11151/5788/1535/2534/3385/3689/5290/55423/56990/3560/51411/4615/5580/1794/3683/3458/9711/6504/3071/4689	21
965	T.cells	T	GO:0019083	viral transcription	8/805	51/18870	0.00132489771487967	0.0158497520605097	0.0133711247454192	6737/6352/7538/6351/9150/904/5978/10206	8
966	T.cells	T	GO:0033674	positive regulation of kinase activity	27/805	337/18870	0.00132583477312248	0.0158497520605097	0.0133711247454192	5788/972/27040/28984/1236/5871/3123/6352/10125/3570/5607/5609/920/9344/5906/10006/5580/493/10892/29990/23118/2146/3458/51422/3937/25778/90441	27
967	T.cells	T	GO:0030225	macrophage differentiation	9/805	64/18870	0.00150210353963961	0.0178667290368189	0.0150726813789809	3059/3398/7351/3123/2625/4615/920/2908/3458	9
968	T.cells	T	GO:0048524	positive regulation of viral process	9/805	64/18870	0.00150210353963961	0.0178667290368189	0.0150726813789809	972/3123/6737/6352/940/920/128637/79720/201626	9
969	T.cells	T	GO:0019724	B cell mediated immunity	19/805	208/18870	0.00151654079603937	0.0179932434297002	0.0151794111071715	3133/5788/972/10538/939/50615/121260/3560/940/4615/1235/84174/3539/5580/50943/55183/7158/3635/10312	19
970	T.cells	T	GO:0002637	regulation of immunoglobulin production	10/805	77/18870	0.00155867175615648	0.0184400402338198	0.0155563366124369	3133/5788/121260/7293/940/54440/50943/55183/5585/7158	10
971	T.cells	T	GO:0032006	regulation of TOR signaling	15/805	147/18870	0.00156198904388714	0.0184400402338198	0.0155563366124369	7248/5290/203228/54541/8239/143686/7428/84861/96459/10641/55593/5292/7249/117584/3071	15
972	T.cells	T	GO:1903707	negative regulation of hemopoiesis	13/805	118/18870	0.00157549408730474	0.0185532064907976	0.0156518056225037	972/3398/54542/1493/3902/84959/864/50943/3718/149041/4092/5295/3635	13
973	T.cells	T	GO:0045936	negative regulation of phosphate metabolic process	29/805	376/18870	0.00160495794585583	0.0187603619612546	0.0158265655573344	64092/5788/5525/203228/5997/113791/5576/26191/84062/8440/54386/84959/5580/28951/10641/5144/10507/3458/5585/4092/9711/51422/7249/27250/26051/3071/57732/5569/11221	29
974	T.cells	T	GO:0002902	regulation of B cell apoptotic process	5/805	21/18870	0.0016049739320465	0.0187603619612546	0.0158265655573344	972/5133/96459/596/84941	5
975	T.cells	T	GO:0032482	Rab protein signal transduction	5/805	21/18870	0.0016049739320465	0.0187603619612546	0.0158265655573344	23011/53916/11021/9363/9367	5
976	T.cells	T	GO:0031647	regulation of protein stability	26/805	325/18870	0.00164752931576544	0.0192103541399842	0.0162061867358416	83548/7248/7320/23291/54552/91949/6737/23011/6789/8239/149628/9026/55729/55743/1389/7428/10869/11040/5580/596/56658/4092/5292/5295/79031/79612	26
977	T.cells	T	GO:0007254	JNK cascade	16/805	163/18870	0.00166461842813929	0.0193144697029691	0.0162940204240466	939/1236/5871/26191/11184/10125/5609/4615/9344/5734/6504/27250/4790/11221/23043/90441	16
978	T.cells	T	GO:0044409	entry into host	16/805	163/18870	0.00166461842813929	0.0193144697029691	0.0162940204240466	7852/972/10581/11060/9972/3123/286827/6737/7293/8764/920/3695/6404/1234/7726/6504	16
979	T.cells	T	GO:0010563	negative regulation of phosphorus metabolic process	29/805	377/18870	0.00167023078593188	0.0193322067007372	0.0163089836618853	64092/5788/5525/203228/5997/113791/5576/26191/84062/8440/54386/84959/5580/28951/10641/5144/10507/3458/5585/4092/9711/51422/7249/27250/26051/3071/57732/5569/11221	29
980	T.cells	T	GO:0032613	interleukin-10 production	9/805	65/18870	0.00167883666710507	0.0193372573773124	0.0163132444999273	201633/3123/940/6774/54440/28951/50943/3718/3662	9
981	T.cells	T	GO:0032653	regulation of interleukin-10 production	9/805	65/18870	0.00167883666710507	0.0193372573773124	0.0163132444999273	201633/3123/940/6774/54440/28951/50943/3718/3662	9
982	T.cells	T	GO:0002357	defense response to tumor cell	4/805	13/18870	0.00172594231963979	0.0196408916855163	0.0165693956495783	7805/5551/5970/51225	4
983	T.cells	T	GO:0032823	regulation of natural killer cell differentiation	4/805	13/18870	0.00172594231963979	0.0196408916855163	0.0165693956495783	10125/9760/639/257101	4
984	T.cells	T	GO:0043379	memory T cell differentiation	4/805	13/18870	0.00172594231963979	0.0196408916855163	0.0165693956495783	7248/3122/3123/3594	4
985	T.cells	T	GO:0070486	leukocyte aggregation	4/805	13/18870	0.00172594231963979	0.0196408916855163	0.0165693956495783	5880/7535/10507/8013	4
986	T.cells	T	GO:2000317	negative regulation of T-helper 17 type immune response	4/805	13/18870	0.00172594231963979	0.0196408916855163	0.0165693956495783	54542/50943/149041/4092	4
987	T.cells	T	GO:0001562	response to protozoan	6/805	31/18870	0.00174484510307237	0.0198083854147352	0.016710696254087	10538/2634/4818/6693/4615/3662	6
988	T.cells	T	GO:2000116	regulation of cysteine-type endopeptidase activity	18/805	195/18870	0.00177418341029728	0.0200932637903046	0.0169510245748373	7805/3932/2534/8530/330/10550/114769/5607/9026/26999/96459/10892/27113/356/5978/117584/6478/3428	18
989	T.cells	T	GO:0051701	biological process involved in interaction with host	19/805	211/18870	0.00178991886640921	0.0202230928725089	0.0170605506322235	7852/972/10581/11060/9972/3123/286827/6737/7293/8764/920/3695/91782/6404/1234/7726/7919/6504/79720	19
990	T.cells	T	GO:0042119	neutrophil activation	7/805	42/18870	0.00183245010025766	0.0205564425938857	0.0173417702179535	3689/6352/4615/6814/5580/55904/57580	7
991	T.cells	T	GO:0050850	positive regulation of calcium-mediated signaling	7/805	42/18870	0.00183245010025766	0.0205564425938857	0.0173417702179535	916/50852/7535/920/6351/9495/5533	7
992	T.cells	T	GO:2000403	positive regulation of lymphocyte migration	7/805	42/18870	0.00183245010025766	0.0205564425938857	0.0173417702179535	11151/10563/6352/8764/6693/6351/65125	7
993	T.cells	T	GO:0051056	regulation of small GTPase mediated signal transduction	24/805	295/18870	0.0019565408057119	0.0218966056128608	0.0184723549007613	397/55114/54509/56990/55843/64333/27334/10125/64926/257106/11214/117289/8477/57580/50650/1794/10982/89846/50619/6655/7249/7074/393/23550	24
994	T.cells	T	GO:0097191	extrinsic apoptotic signaling pathway	20/805	229/18870	0.00198070302333256	0.0221147361142838	0.0186563735613797	5788/7133/939/4050/7128/4170/6789/3570/5607/5970/8742/7185/596/356/3458/4118/117584/5295/6478/8837	20
995	T.cells	T	GO:0033630	positive regulation of cell adhesion mediated by integrin	5/805	22/18870	0.00200487273833017	0.0223319236311883	0.018839596703962	916/10563/8631/6352/3071	5
996	T.cells	T	GO:0030593	neutrophil chemotaxis	12/805	107/18870	0.00202006503843457	0.0224483283848574	0.0189377977658037	972/5880/3689/10563/1236/120425/6352/6351/57580/5142/3071/414062	12
997	T.cells	T	GO:0030833	regulation of actin filament polymerization	14/805	136/18870	0.00203220030396575	0.022530295641625	0.0190069467601283	7114/11151/51466/3059/5921/23406/9873/1236/9026/26999/8440/5580/57580/3071	14
998	T.cells	T	GO:0030041	actin filament polymerization	16/805	167/18870	0.00213679222264566	0.0236345195841228	0.0199384891606435	7114/11151/51466/3059/5921/23406/7454/9873/1236/9026/26999/9051/8440/5580/57580/3071	16
999	T.cells	T	GO:0043254	regulation of protein-containing complex assembly	31/805	419/18870	0.00216497485637628	0.0238500134969566	0.0201202835495638	7114/11151/51466/3059/5921/23406/3936/10563/9873/8631/1236/2634/54552/26191/24144/9026/4615/26999/55729/8440/1859/57763/5580/96459/57580/5734/3458/9641/258010/3071/6047	31
1000	T.cells	T	GO:0060761	negative regulation of response to cytokine stimulus	11/805	94/18870	0.00218120102651522	0.0238500134969566	0.0201202835495638	5788/6773/6352/114769/5607/11274/25939/7737/117584/59307/84166	11
1001	T.cells	T	GO:0002204	somatic recombination of immunoglobulin genes involved in immune response	8/805	55/18870	0.00218146511283951	0.0238500134969566	0.0201202835495638	5788/10538/121260/940/1235/50943/55183/7158	8
1002	T.cells	T	GO:0002208	somatic diversification of immunoglobulins involved in immune response	8/805	55/18870	0.00218146511283951	0.0238500134969566	0.0201202835495638	5788/10538/121260/940/1235/50943/55183/7158	8
1003	T.cells	T	GO:0045190	isotype switching	8/805	55/18870	0.00218146511283951	0.0238500134969566	0.0201202835495638	5788/10538/121260/940/1235/50943/55183/7158	8
1004	T.cells	T	GO:0050730	regulation of peptidyl-tyrosine phosphorylation	20/805	231/18870	0.00219393409212535	0.0239310691062706	0.020188663462342	916/64092/5788/972/2534/3059/3689/6352/3572/8764/10188/3570/8784/920/10006/5580/10507/3458/79031/57732	20
1005	T.cells	T	GO:0006401	RNA catabolic process	28/805	367/18870	0.00224028014796093	0.0243804280929817	0.0205677504691198	3669/1655/7133/10957/192669/51594/246175/54542/51092/129563/55106/4939/7538/79048/27327/4615/54464/167227/115752/5580/92345/23049/8635/255967/149041/60493/9641/201626	28
1006	T.cells	T	GO:0016445	somatic diversification of immunoglobulins	9/805	68/18870	0.00231091418448977	0.0250123370630966	0.021100839796631	5788/10538/121260/940/1235/25939/50943/55183/7158	9
1007	T.cells	T	GO:0045860	positive regulation of protein kinase activity	23/805	282/18870	0.00232741803266616	0.0250123370630966	0.021100839796631	5788/27040/28984/1236/5871/6352/10125/3570/5607/5609/920/9344/5906/10006/5580/493/10892/29990/23118/2146/3458/51422/3937	23
1008	T.cells	T	GO:0002467	germinal center formation	4/805	14/18870	0.00233533016093974	0.0250123370630966	0.021100839796631	10563/7128/149041/5585	4
1009	T.cells	T	GO:0038203	TORC2 signaling	4/805	14/18870	0.00233533016093974	0.0250123370630966	0.021100839796631	8239/143686/55593/3071	4
1010	T.cells	T	GO:0046598	positive regulation of viral entry into host cell	4/805	14/18870	0.00233533016093974	0.0250123370630966	0.021100839796631	972/3123/6737/920	4
1011	T.cells	T	GO:0075294	positive regulation by symbiont of entry into host	4/805	14/18870	0.00233533016093974	0.0250123370630966	0.021100839796631	972/3123/6737/920	4
1012	T.cells	T	GO:0090715	immunological memory formation process	4/805	14/18870	0.00233533016093974	0.0250123370630966	0.021100839796631	7248/3122/3123/3594	4
1013	T.cells	T	GO:0032689	negative regulation of type II interferon production	7/805	44/18870	0.00241793941565487	0.0257804621479958	0.0217488433925903	7805/10225/3123/2625/84868/50943/6504	7
1014	T.cells	T	GO:0046006	regulation of activated T cell proliferation	7/805	44/18870	0.00241793941565487	0.0257804621479958	0.0217488433925903	8744/56253/3559/3594/50943/149041/6504	7
1015	T.cells	T	GO:0045577	regulation of B cell differentiation	6/805	33/18870	0.00244140420263593	0.0259139181508486	0.0218614291829141	3561/939/3398/22806/3071/3635	6
1016	T.cells	T	GO:0080111	DNA demethylation	6/805	33/18870	0.00244140420263593	0.0259139181508486	0.0218614291829141	60489/2625/8239/54790/164668/9760	6
1017	T.cells	T	GO:0038093	Fc receptor signaling pathway	8/805	56/18870	0.00245179104696041	0.025965948134923	0.0219053225766344	5788/3932/2534/919/5609/5580/5335/8013	8
1018	T.cells	T	GO:1901873	regulation of post-translational protein modification	23/805	284/18870	0.00254543431962883	0.0268628474161738	0.0226619623100445	7805/2534/330/7320/7128/54552/6737/26191/83593/55743/54934/5970/11176/8554/84875/9709/10892/4092/6478/254170/10010/65125/51547	23
1019	T.cells	T	GO:0002444	myeloid leukocyte mediated immunity	12/805	110/18870	0.00255324117760233	0.0268628474161738	0.0226619623100445	3133/5880/27040/3689/10125/4615/6814/55904/6844/5272/8832/8013	12
1020	T.cells	T	GO:0032715	negative regulation of interleukin-6 production	9/805	69/18870	0.00255917705633595	0.0268628474161738	0.0226619623100445	4828/7128/26191/84868/50943/8832/6504/3071/3635	9
1021	T.cells	T	GO:2000401	regulation of lymphocyte migration	9/805	69/18870	0.00255917705633595	0.0268628474161738	0.0226619623100445	11151/10563/375056/6352/8764/6693/1235/6351/65125	9
1022	T.cells	T	GO:0070374	positive regulation of ERK1 and ERK2 cascade	19/805	218/18870	0.00259355955746659	0.0271635197899266	0.022915614720606	5788/972/1236/3123/26191/6352/10125/1880/5609/920/5906/84868/6351/152007/6504/25778/25865/414062/8837	19
1023	T.cells	T	GO:0032386	regulation of intracellular transport	26/805	336/18870	0.00260901689529047	0.0272650904686646	0.0230013015004811	5880/2534/3059/3689/3936/8021/9972/9847/23011/55781/9818/3002/5580/128637/6844/27113/9495/3458/5295/258010/65125/5569/51547/9648/81555/10938	26
1024	T.cells	T	GO:0098727	maintenance of cell number	17/805	187/18870	0.00275516063658238	0.0287289217039229	0.0242362148277151	9443/9968/129563/6774/84376/6595/22823/9440/2146/55183/5978/22911/5977/81606/54623/51742/23081	17
1025	T.cells	T	GO:0050901	leukocyte tethering or rolling	6/805	34/18870	0.0028593053136128	0.029749343636578	0.0250970604045043	6402/6693/3695/7412/6404/2650	6
1026	T.cells	T	GO:0097696	receptor signaling pathway via STAT	17/805	188/18870	0.00291231120433333	0.030234388687092	0.0255062527914142	5788/2534/3059/6773/3587/6775/6352/3572/3570/8784/6774/7428/8554/3718/7297/3458/6776	17
1027	T.cells	T	GO:0002320	lymphoid progenitor cell differentiation	5/805	24/18870	0.0030153941089706	0.0311678508992725	0.0262937376452182	10538/2625/96459/596/6655	5
1028	T.cells	T	GO:1903902	positive regulation of viral life cycle	5/805	24/18870	0.0030153941089706	0.0311678508992725	0.0262937376452182	972/3123/6737/920/79720	5
1029	T.cells	T	GO:0002262	myeloid cell homeostasis	16/805	173/18870	0.00305077259962949	0.0312014997627036	0.0263221244079108	567/3059/3398/121260/2625/7538/6774/55904/50943/5142/10320/2113/54977/3071/3635/8837	16
1030	T.cells	T	GO:0016064	immunoglobulin mediated immune response	18/805	205/18870	0.00306409949299229	0.0312014997627036	0.0263221244079108	3133/5788/972/10538/939/50615/121260/3560/940/4615/1235/3539/5580/50943/55183/7158/3635/10312	18
1031	T.cells	T	GO:0070534	protein K63-linked ubiquitination	8/805	58/18870	0.0030706353036287	0.0312014997627036	0.0263221244079108	7320/11060/6737/26191/57674/84875/7185/6047	8
1032	T.cells	T	GO:0001787	natural killer cell proliferation	4/805	15/18870	0.00307796797405631	0.0312014997627036	0.0263221244079108	3133/26191/7297/6504	4
1033	T.cells	T	GO:0002468	dendritic cell antigen processing and presentation	4/805	15/18870	0.00307796797405631	0.0312014997627036	0.0263221244079108	972/1236/3122/3123	4
1034	T.cells	T	GO:0002517	T cell tolerance induction	4/805	15/18870	0.00307796797405631	0.0312014997627036	0.0263221244079108	916/29851/3559/50943	4
1035	T.cells	T	GO:0043374	CD8-positive, alpha-beta T cell differentiation	4/805	15/18870	0.00307796797405631	0.0312014997627036	0.0263221244079108	864/9760/596/3071	4
1036	T.cells	T	GO:0048302	regulation of isotype switching to IgG isotypes	4/805	15/18870	0.00307796797405631	0.0312014997627036	0.0263221244079108	5788/121260/940/50943	4
1037	T.cells	T	GO:0070424	regulation of nucleotide-binding oligomerization domain containing signaling pathway	4/805	15/18870	0.00307796797405631	0.0312014997627036	0.0263221244079108	330/121260/7128/26191	4
1038	T.cells	T	GO:0017157	regulation of exocytosis	17/805	190/18870	0.00324899364467515	0.0328648203288294	0.0277253303821357	5880/3689/3134/23011/8027/84062/6814/5906/84961/6844/8832/5978/3458/9367/51762/3071/5579	17
1039	T.cells	T	GO:0038202	TORC1 signaling	11/805	99/18870	0.00328816101875172	0.0331900943769097	0.0279997371903132	7248/203228/256471/143686/7428/84861/96459/10641/55593/5292/7249	11
1040	T.cells	T	GO:0002719	negative regulation of cytokine production involved in immune response	6/805	35/18870	0.0033284751342707	0.0332426187460706	0.0280440476558362	3134/10225/50943/3718/4092/6504	6
1041	T.cells	T	GO:0032205	negative regulation of telomere maintenance	6/805	35/18870	0.0033284751342707	0.0332426187460706	0.0280440476558362	54552/54464/167227/54386/80351/26277	6
1042	T.cells	T	GO:0048873	homeostasis of number of cells within a tissue	6/805	35/18870	0.0033284751342707	0.0332426187460706	0.0280440476558362	11151/7846/7428/54440/596/4297	6
1043	T.cells	T	GO:2000406	positive regulation of T cell migration	6/805	35/18870	0.0033284751342707	0.0332426187460706	0.0280440476558362	11151/10563/6352/8764/6693/65125	6
1044	T.cells	T	GO:2000515	negative regulation of CD4-positive, alpha-beta T cell activation	6/805	35/18870	0.0033284751342707	0.0332426187460706	0.0280440476558362	54542/864/50943/3718/149041/4092	6
1045	T.cells	T	GO:0051347	positive regulation of transferase activity	30/805	414/18870	0.00343178853082318	0.0341396263680435	0.0288007787873517	5788/972/27040/28984/1236/11232/5871/3123/6352/10125/3570/5607/5609/920/9344/5906/256987/10006/5580/493/92345/10892/29990/23118/2146/3458/51422/3937/25778/90441	30
1046	T.cells	T	GO:0042130	negative regulation of T cell proliferation	9/805	72/18870	0.00343271274845558	0.0341396263680435	0.0288007787873517	1493/3123/8764/56253/6693/3559/84868/50943/149041	9
1047	T.cells	T	GO:0046636	negative regulation of alpha-beta T cell activation	7/805	47/18870	0.00355378957469275	0.0352696852129884	0.0297541159580366	54542/8764/864/50943/3718/149041/4092	7
1048	T.cells	T	GO:0071621	granulocyte chemotaxis	13/805	130/18870	0.00372130425450162	0.0368549253991855	0.031091451974409	972/5880/3689/10563/1236/120425/6352/6351/57580/5142/6504/3071/414062	13
1049	T.cells	T	GO:0002218	activation of innate immune response	22/805	276/18870	0.00377546034724071	0.0373132135361953	0.0314780717666878	1535/2534/330/64135/2634/121260/7128/26191/149628/4615/5970/54941/84868/1520/81030/8638/3824/5295/3662/3428/23180/57169	22
1050	T.cells	T	GO:0002381	immunoglobulin production involved in immunoglobulin-mediated immune response	8/805	60/18870	0.00380459233120248	0.0375227918664845	0.0316548756679434	5788/10538/121260/940/1235/50943/55183/7158	8
1051	T.cells	T	GO:0045920	negative regulation of exocytosis	6/805	36/18870	0.0038526201497357	0.0379174714944882	0.0319878342227755	3134/6814/5906/8832/5978/3071	6
1052	T.cells	T	GO:0000209	protein polyubiquitination	19/805	226/18870	0.00386226380494403	0.0379335204410893	0.0320013733914777	23219/7320/23291/11060/54542/7128/64682/6737/26191/57674/54941/80351/84875/7185/149041/596/117584/6047/25897	19
1053	T.cells	T	GO:0051851	modulation by host of symbiont process	10/805	87/18870	0.00388582398291033	0.038085902143059	0.0321299252286407	6352/253832/128637/6351/9150/164668/904/5978/5289/9367	10
1054	T.cells	T	GO:1903320	regulation of protein modification by small protein conjugation or removal	20/805	243/18870	0.00392140527393872	0.0383552325760865	0.0323571370363712	7805/2534/330/7128/54552/6737/26191/83593/55743/5970/8554/84875/9709/10892/4092/6478/254170/10010/65125/51547	20
1055	T.cells	T	GO:0002903	negative regulation of B cell apoptotic process	4/805	16/18870	0.00396682922292973	0.0385567817233328	0.0325271673800557	972/5133/596/84941	4
1056	T.cells	T	GO:0045579	positive regulation of B cell differentiation	4/805	16/18870	0.00396682922292973	0.0385567817233328	0.0325271673800557	3561/939/3071/3635	4
1057	T.cells	T	GO:0048291	isotype switching to IgG isotypes	4/805	16/18870	0.00396682922292973	0.0385567817233328	0.0325271673800557	5788/121260/940/50943	4
1058	T.cells	T	GO:0030218	erythrocyte differentiation	13/805	131/18870	0.00397459008892826	0.0385567817233328	0.0325271673800557	567/3059/3398/2625/7538/6774/55904/10320/2113/54977/3071/3635/8837	13
1059	T.cells	T	GO:0002861	regulation of inflammatory response to antigenic stimulus	7/805	48/18870	0.00401053833494886	0.0386677973068185	0.0326208220447979	3133/2534/1236/3123/940/6693/5335	7
1060	T.cells	T	GO:0032620	interleukin-17 production	7/805	48/18870	0.00401053833494886	0.0386677973068185	0.0326208220447979	10865/4615/50943/7297/3458/3071/23180	7
1061	T.cells	T	GO:0032660	regulation of interleukin-17 production	7/805	48/18870	0.00401053833494886	0.0386677973068185	0.0326208220447979	10865/4615/50943/7297/3458/3071/23180	7
1062	T.cells	T	GO:0071897	DNA biosynthetic process	17/805	194/18870	0.00401937338739189	0.0386742146664902	0.0326262358403184	28984/11232/54552/51455/5609/54464/167227/54386/80351/57804/84875/92345/26277/51426/25865/5428/23338	17
1063	T.cells	T	GO:0045055	regulated exocytosis	19/805	227/18870	0.00405198892086311	0.0389089564936429	0.0328242681023906	11151/5880/27040/3689/55114/3134/4818/10125/84062/6814/5906/84961/8676/6844/8832/5978/3071/5579/8013	19
1064	T.cells	T	GO:0018105	peptidyl-serine phosphorylation	23/805	295/18870	0.00407786704228277	0.0390781833566126	0.0329670308084825	3059/5290/5165/6789/11184/1389/8440/1859/5580/493/96459/5583/1456/23049/596/5144/3458/5585/4092/9641/25865/65125/5579	23
1065	T.cells	T	GO:0051091	positive regulation of DNA-binding transcription factor activity	20/805	244/18870	0.00410591066010088	0.039267436494783	0.0331266880264173	28984/3059/6737/114769/4615/6774/54386/5970/84159/7185/5583/10892/7726/10206/9641/25865/5579/7158/92565/8837	20
1066	T.cells	T	GO:0016050	vesicle organization	27/805	366/18870	0.00420503656722062	0.0401343611073033	0.0338580406112798	5552/11151/63915/375056/29887/9847/8027/60684/84062/253832/54809/79156/128637/84376/8676/9839/6844/64400/91782/10043/596/356/6504/79720/10947/51762/81555	27
1067	T.cells	T	GO:0046330	positive regulation of JNK cascade	10/805	88/18870	0.00422079490027035	0.0402037083659554	0.033916543157102	939/1236/5871/10125/5609/4615/9344/6504/23043/90441	10
1068	T.cells	T	GO:0046328	regulation of JNK cascade	13/805	132/18870	0.00424163277482425	0.040321063365498	0.0340155458627842	939/1236/5871/26191/10125/5609/4615/9344/6504/27250/11221/23043/90441	13
1069	T.cells	T	GO:0031579	membrane raft organization	5/805	26/18870	0.00434936219537992	0.0410975661335899	0.0346706170170636	914/5788/1794/4118/23180	5
1070	T.cells	T	GO:0032816	positive regulation of natural killer cell activation	5/805	26/18870	0.00434936219537992	0.0410975661335899	0.0346706170170636	3133/3134/10125/9760/7297	5
1071	T.cells	T	GO:1904996	positive regulation of leukocyte adhesion to vascular endothelial cell	5/805	26/18870	0.00434936219537992	0.0410975661335899	0.0346706170170636	3689/10725/5970/2113/2650	5
1072	T.cells	T	GO:0040029	epigenetic regulation of gene expression	19/805	229/18870	0.0044546261715099	0.0420083671233623	0.0354389844720247	5290/84656/55729/54934/4001/5927/11176/1859/58487/22823/2146/55183/23558/51742/4297/3428/51547/55791/57169	19
1073	T.cells	T	GO:0045639	positive regulation of myeloid cell differentiation	11/805	103/18870	0.00446519976772306	0.0420243652095447	0.0354524807339987	972/3059/3398/2124/3123/920/6774/3458/2113/3071/3635	11
1074	T.cells	T	GO:0032968	positive regulation of transcription elongation by RNA polymerase II	7/805	49/18870	0.00451040564249814	0.0421981429082732	0.0355990826037819	9443/114825/8178/9440/904/8621/9439	7
1075	T.cells	T	GO:0046596	regulation of viral entry into host cell	7/805	49/18870	0.00451040564249814	0.0421981429082732	0.0355990826037819	972/10581/3123/286827/6737/920/7726	7
1076	T.cells	T	GO:2000404	regulation of T cell migration	7/805	49/18870	0.00451040564249814	0.0421981429082732	0.0355990826037819	11151/10563/6352/8764/6693/1235/65125	7
1077	T.cells	T	GO:0001960	negative regulation of cytokine-mediated signaling pathway	10/805	89/18870	0.00457813321258445	0.0427473030145459	0.036062363559733	5788/6773/6352/114769/11274/25939/7737/117584/59307/84166	10
1078	T.cells	T	GO:0045637	regulation of myeloid cell differentiation	18/805	213/18870	0.00458869572767471	0.0427615857771891	0.0360744127451261	567/972/3059/3398/2124/3123/7538/920/6774/55170/84959/29909/3458/54623/5295/2113/3071/3635	18
1079	T.cells	T	GO:0051054	positive regulation of DNA metabolic process	23/805	298/18870	0.00460948958947889	0.0428709699736603	0.03616669114359	5788/28984/7320/7454/11232/150275/93973/8239/940/5609/54386/5580/6595/80351/23175/92345/83933/26277/9760/55183/5977/25865/7158	23
1080	T.cells	T	GO:0032786	positive regulation of DNA-templated transcription, elongation	8/805	62/18870	0.00466716211258473	0.043245260133822	0.0364824487909903	9443/114825/8178/9440/904/7919/8621/9439	8
1081	T.cells	T	GO:0051403	stress-activated MAPK cascade	19/805	230/18870	0.00466800336467745	0.043245260133822	0.0364824487909903	939/10550/1236/5871/26191/11184/10125/7538/5609/4615/9344/4077/5734/6504/27250/4790/11221/23043/90441	19
1082	T.cells	T	GO:0001667	ameboidal-type cell migration	34/805	497/18870	0.00474252882762088	0.0438498661522602	0.0369925048766316	397/7114/11151/51466/28984/10563/5290/375056/309/2625/3964/5607/7428/8742/51564/5335/493/3695/84159/9839/11156/2530/10982/10507/152007/3458/5585/9404/117584/25865/2113/393/11221/6776	34
1083	T.cells	T	GO:0002312	B cell activation involved in immune response	10/805	90/18870	0.00495884425884802	0.0457605628097203	0.038604401596531	5788/9452/10538/121260/1880/940/1235/50943/55183/7158	10
1084	T.cells	T	GO:0030889	negative regulation of B cell proliferation	4/805	17/18870	0.00501433513481372	0.046092936947977	0.0388847981634814	1493/149041/5585/3635	4
1085	T.cells	T	GO:0055119	relaxation of cardiac muscle	4/805	17/18870	0.00501433513481372	0.046092936947977	0.0388847981634814	5290/5997/5142/5144	4
1086	T.cells	T	GO:1902903	regulation of supramolecular fiber organization	28/805	389/18870	0.00503615825477965	0.0462038239886179	0.0389783443872582	7114/11151/9535/51466/28984/3059/5921/7248/23406/7454/5290/9873/203228/1236/9026/26999/11214/8440/55201/1859/5580/8477/57580/5734/22911/5295/3071/123720	28
1087	T.cells	T	GO:0042149	cellular response to glucose starvation	7/805	50/18870	0.00505587046310808	0.0462949531380148	0.039055222512536	8897/80315/143686/123/596/5289/3428	7
1088	T.cells	T	GO:0035510	DNA dealkylation	6/805	38/18870	0.005080824620465	0.0463441690814669	0.0390967419329565	60489/2625/8239/54790/164668/9760	6
1089	T.cells	T	GO:0060416	response to growth hormone	6/805	38/18870	0.005080824620465	0.0463441690814669	0.0390967419329565	23484/6774/3718/7297/5295/6776	6
1090	T.cells	T	GO:0050920	regulation of chemotaxis	19/805	232/18870	0.0051200660205123	0.0465973109062884	0.0393102967510413	7114/7852/972/63940/5880/10563/1236/6352/3570/1880/1235/6351/3603/10507/6504/7074/25865/3071/65125	19
1091	T.cells	T	GO:0016447	somatic recombination of immunoglobulin gene segments	8/805	63/18870	0.00515102172750144	0.0465973109062884	0.0393102967510413	5788/10538/121260/940/1235/50943/55183/7158	8
1092	T.cells	T	GO:0010884	positive regulation of lipid storage	5/805	27/18870	0.00515351017725483	0.0465973109062884	0.0393102967510413	123/114885/9641/4790/10938	5
1093	T.cells	T	GO:1904357	negative regulation of telomere maintenance via telomere lengthening	5/805	27/18870	0.00515351017725483	0.0465973109062884	0.0393102967510413	54552/54464/167227/80351/26277	5
1094	T.cells	T	GO:0070371	ERK1 and ERK2 cascade	25/805	336/18870	0.0051580519919959	0.0465973109062884	0.0393102967510413	1846/5788/972/374403/1236/3123/26191/6352/10125/1880/5609/920/5906/84868/6351/5734/152007/6504/7074/25778/25865/11221/414062/1847/8837	25
1095	T.cells	T	GO:0010586	miRNA metabolic process	11/805	105/18870	0.00516763587363781	0.0465973109062884	0.0393102967510413	1655/54542/129563/2625/2908/6774/5970/149041/5978/2113/4790	11
1096	T.cells	T	GO:0019827	stem cell population maintenance	16/805	183/18870	0.00527794964155733	0.047501546774016	0.0400731257555904	9443/9968/129563/6774/84376/6595/22823/9440/55183/5978/22911/5977/81606/54623/51742/23081	16
1097	T.cells	T	GO:0043433	negative regulation of DNA-binding transcription factor activity	15/805	167/18870	0.00531091869937535	0.0477075694930606	0.0402469300817539	7114/3398/11060/7128/6737/7293/5607/4793/84868/84875/50943/4092/5292/59307/84166	15
1098	T.cells	T	GO:0035303	regulation of dephosphorylation	11/805	106/18870	0.00555015182418778	0.0497621566964109	0.0419802153528079	5788/7248/5525/8897/255919/5504/5580/10507/3458/26051/3071	11
